# Supplementary material for: Exploration of differentially-expressed exosomal mRNAs, lncRNAs and circRNAs from serum samples of gallbladder cancer and xantho-granulomatous cholecystitis patients
Source: Bioengineered. 2021 Sep 4;12(1):6134–43. doi: 10.1080/21655979.2021.1972780 (PMC8806659; doi:10.1080/21655979.2021.1972780)
Supplement: Supplemental Material [file KBIE_A_1972780_SM6899.zip]

Archive with 20 entries (19 files):
- supplementary/
- supplementary/Supplementary figure legends.docx
- supplementary/Supplementary Figure S1.pdf
- supplementary/Supplementary Figure S10.pdf
- supplementary/Supplementary Figure S11.pdf
- supplementary/Supplementary Figure S12.pdf
- supplementary/Supplementary Figure S13.pdf
- supplementary/Supplementary Figure S2.pdf
- supplementary/Supplementary Figure S3.pdf
- supplementary/Supplementary Figure S4.pdf
- supplementary/Supplementary Figure S5.pdf
- supplementary/Supplementary Figure S6.pdf
- supplementary/Supplementary Figure S7.pdf
- supplementary/Supplementary Figure S8.pdf
- supplementary/Supplementary Figure S9.pdf
- supplementary/Supplementary Materials and Methods.docx
- supplementary/Supplementary Table S1.xlsx
- supplementary/Supplementary Table S2.xlsx
- supplementary/Supplementary Table S3.xlsx
- supplementary/Supplementary Table S4.xlsx
