# Supplementary material for: Exploration of differentially-expressed exosomal mRNAs, lncRNAs and circRNAs from serum samples of gallbladder cancer and xantho-granulomatous cholecystitis patients
Source: Bioengineered. 2021 Sep 4;12(1):6134–43. doi: 10.1080/21655979.2021.1972780 (PMC8806659; doi:10.1080/21655979.2021.1972780)
Supplement: Supplemental Material [file KBIE_A_1972780_SM6899.zip › supplementary/Supplementary Table S1.xlsx]

## Sheet: circRNA_GO_table
ID	Description	GeneRatio	BgRatio	pvalue	p.adjust	qvalue	geneID	Count
GO:0016569	covalent chromatin modification	405/13004	433/17913	2.83843e-29	1.77061e-25	8.72444e-26	DNMT1/REST/SNCA/DRD1/HDAC4/HMGA2/CCNA2/AURKB/EZH2/BMI1/CDK1/MYB/SIRT1/CDK9/MUC1/MECP2/ING4/TP53/BCL6/CHEK1/JAK2/DNMT3A/VEGFA/BAP1/DNMT3B/PRMT5/LIF/JARID2/SET/FOXP3/PHB/UHRF1/PWP1/EHMT2/EHMT1/ASH2L/RCOR1/PPP5C/POLE4/POLE3/CUL4B/CTNNB1/BRPF3/AKAP8/JADE1/BRCA2/BRCA1/SFPQ/BAZ1A/KDM1B/PHF19/SNAI2/MAP3K12/GTF2B/NIPBL/ATM/EP300/HDAC1/SMAD4/PCGF5/MAPK8/ARID4B/SUZ12/EED/ATXN7/PRKD2/PHF20/SPI1/CDK2/NCOA3/K…	405
GO:0016570	histone modification	393/13004	420/17913	1.52172e-28	4.74625e-25	2.33865e-25	DNMT1/REST/SNCA/DRD1/HDAC4/HMGA2/CCNA2/AURKB/EZH2/BMI1/CDK1/MYB/SIRT1/CDK9/MUC1/MECP2/ING4/TP53/BCL6/CHEK1/JAK2/VEGFA/BAP1/DNMT3B/PRMT5/LIF/JARID2/SET/FOXP3/PHB/UHRF1/PWP1/EHMT2/EHMT1/ASH2L/RCOR1/PPP5C/POLE4/POLE3/CUL4B/CTNNB1/BRPF3/AKAP8/JADE1/BRCA2/BRCA1/SFPQ/BAZ1A/KDM1B/PHF19/SNAI2/MAP3K12/GTF2B/NIPBL/ATM/EP300/HDAC1/SMAD4/PCGF5/MAPK8/ARID4B/SUZ12/EED/ATXN7/PRKD2/PHF20/SPI1/CDK2/NCOA3/KAT2B/TE…	393
GO:0198738	cell-cell signaling by wnt	459/13004	500/17913	1.11975e-27	2.32833e-24	1.14725e-24	GLI1/RHOA/CTNNBIP1/COL1A1/RUNX1/CCND1/NLK/CCNE1/WNT3A/SOX2/KLF4/CDC42/SOX9/APP/FOXO3/TLR2/LATS2/PTEN/RECK/AGO1/RAC1/CBFB/PPP3CA/ESR1/CAV1/PTPRO/PPM1A/ZEB2/FOXO1/PKD2/LRP1/FOXP3/APC/RARG/WNT1/AXIN2/MOV10/EGFR/CTNNB1/NXN/CSNK1D/JADE1/AGO3/MITF/SOX4/CD24/KLHL12/STK4/MAD2L2/G3BP1/RYK/MAPK14/DVL2/CTNND1/MDFIC/ZBED3/SNAI2/RNF138/CAPRIN2/NFATC1/ABL1/DAB2IP/NFKB1/AP2M1/DKK2/HMGXB4/AGO4/NR4A2/SFRP2/DKK1/H…	459
GO:0016055	Wnt signaling pathway	457/13004	498/17913	1.82003e-27	2.83834e-24	1.39855e-24	GLI1/RHOA/CTNNBIP1/COL1A1/RUNX1/CCND1/NLK/CCNE1/WNT3A/SOX2/KLF4/CDC42/SOX9/APP/FOXO3/TLR2/LATS2/PTEN/RECK/AGO1/RAC1/CBFB/PPP3CA/ESR1/CAV1/PTPRO/PPM1A/ZEB2/FOXO1/PKD2/LRP1/FOXP3/APC/RARG/WNT1/AXIN2/MOV10/EGFR/CTNNB1/NXN/CSNK1D/JADE1/AGO3/MITF/SOX4/CD24/KLHL12/STK4/MAD2L2/G3BP1/RYK/MAPK14/DVL2/CTNND1/MDFIC/ZBED3/SNAI2/RNF138/CAPRIN2/NFATC1/ABL1/DAB2IP/NFKB1/AP2M1/DKK2/HMGXB4/AGO4/NR4A2/SFRP2/DKK1/H…	457
GO:0010498	proteasomal protein catabolic process	358/13004	382/17913	1.77693e-26	2.2169e-23	1.09234e-23	MTA1/RAD23B/AURKB/WFS1/DERL1/CDK1/SIRT1/PLK2/CEBPA/CCNF/CAV1/HSPA1A/DET1/CDC34/UBE2S/PPP2R5C/PLK1/UBE2J1/SDCBP/UFL1/CUL4B/CTNNB1/CSNK1D/ANAPC1/ANAPC16/SOCS5/HERPUD1/TNFAIP1/OSBPL7/RFFL/MAP1A/DAB2IP/TRIB1/UBQLN1/PIAS1/MAPK9/FAF1/NFE2L1/UBXN1/FBXW7/KLHL42/HSP90B1/AKT1/PSME3/CUL3/ERLIN2/CDK2/PBK/FBXO31/BTRC/GSK3B/MAD2L1/ARAF/SEL1L/AURKA/PELI1/EDEM3/TOPORS/SOCS4/CLOCK/BIRC2/EDEM1/SIAH1/CSNK1A1/FHIT/N…	358
GO:0072594	establishment of protein localization to organelle	416/13004	452/17913	8.37709e-26	8.70938e-23	4.29142e-23	CDH1/DRD1/BCL2/BCL2L11/BMF/RPS7/E2F1/STAT3/SMO/TP53/CDKN1A/SUFU/PPP3CA/BAP1/RAN/YWHAQ/AP3B1/TOMM34/SRPRA/PTGS2/KPNA3/IPO4/TRAM1/RAB23/DNAJC19/NEDD4/BRCA2/NUP58/PTTG1IP/MAPK14/MDFIC/HPS4/TNPO1/MED1/RPS6/BNIP3L/ARIH2/PIPOX/PEX13/FBXW7/PIK3R2/HSPA4/MAPK1/AKT1/MAPK8/TERT/PIK3R1/TERF1/TP63/CALM3/HGS/RPL29/IDH1/SEC62/PPP3R1/NUDT19/CASP8/TP53BP2/NF1/TXNIP/TP73/ECI2/GDAP1/TGFB1/TNFAIP3/PKIA/HK2/MOAP1/PPP…	416
GO:0043161	proteasome-mediated ubiquitin-dependent protein catabolic process	309/13004	328/17913	3.89623e-24	3.47209e-21	1.71082e-21	MTA1/RAD23B/AURKB/WFS1/DERL1/CDK1/SIRT1/PLK2/CEBPA/CCNF/CAV1/HSPA1A/DET1/CDC34/UBE2S/PPP2R5C/PLK1/UBE2J1/SDCBP/UFL1/CTNNB1/CSNK1D/ANAPC1/ANAPC16/SOCS5/HERPUD1/TNFAIP1/RFFL/MAP1A/TRIB1/UBQLN1/PIAS1/MAPK9/FAF1/UBXN1/FBXW7/KLHL42/HSP90B1/AKT1/PSME3/CUL3/ERLIN2/CDK2/PBK/FBXO31/BTRC/GSK3B/MAD2L1/ARAF/SEL1L/AURKA/PELI1/EDEM3/TOPORS/SOCS4/CLOCK/BIRC2/EDEM1/SIAH1/CSNK1A1/FHIT/N4BP1/MDM2/ARNTL/SMURF1/TBX2…	309
GO:0034660	ncRNA metabolic process	427/13004	470/17913	2.32472e-23	1.8127e-20	8.93183e-21	RPS7/NABP1/SIRT1/CDK9/SP1/TP53/POU2F2/AGO1/OSGEPL1/RNASEL/RAN/PWP1/UTP15/RARS/HARS2/HARS/CDK5RAP1/SMAD1/NARS/TRMT1/RPP38/POLR2C/MRM1/MARS2/CDKAL1/AARSD1/CCNT2/AGO3/TRIM71/MYBL1/RELA/POLR2K/ADAR/GTF2B/NFKB1/RPS6/AGO4/LIN28A/LIN28B/PA2G4/C1D/CPSF1/DICER1/HRAS/CCNT1/SMARCB1/RRP36/NCL/FRG1/RRP8/NOB1/NSUN4/KHSRP/SMAD2/GEMIN4/WDR4/PRKRA/MTOR/SMARCA4/ANG/DDX17/AGO2/MAPT/SMAD3/TAF9/POLR2D/IPPK/QTRT2/SBDS…	427
GO:0006401	RNA catabolic process	341/13004	368/17913	9.33438e-23	6.46976e-20	3.18788e-20	FEN1/PYM1/RPS7/E2F1/MLH1/PPP2R2A/ROCK2/AGO1/IGF2BP2/HSPA1A/RNASEL/ROCK1/SET/AXIN2/MOV10/HSPA1B/IGF2BP1/CARHSP1/AGO3/TRIM71/SERBP1/BTG2/MAPK14/DDX5/ZFP36L2/TNPO1/ATM/RPS6/AGO4/ELAVL1/LIN28A/LIN28B/CNOT6/AKT1/CNOT8/PSME3/HNRNPD/ZFP36/VIM/TIRAP/ZFP36L1/CNOT4/CASC3/PABPC1/RPL29/PDE12/CNOT9/HNRNPU/KHSRP/CPEB3/MTOR/ANP32A/YWHAZ/AGO2/TOB1/MYD88/FMR1/TTC37/ANGEL2/TENT2/XPO1/RBM8A/RPS29/DDX6/TENT4A/PUM1/V…	341
GO:0022411	cellular component disassembly	444/13004	492/17913	1.05546e-22	6.58394e-20	3.24414e-20	HIF1A/MMP13/TGFB3/HMGA1/MYC/STMN1/MMP1/PYM1/CDK1/WNT3A/BNIP3/IGF1R/TP53/ETS1/TGFBR1/CAV1/UVRAG/CD44/MRPS27/SET/LRP1/APC/WNT1/GAK/ARID2/ARID1A/SQSTM1/PLK1/MRPL20/LAMC1/SNAP29/CTNNB1/CDK5RAP3/MRPS33/MRPS24/CHMP2A/CAPG/CALCOCO2/TMOD3/MTPN/SH3PXD2B/APAF1/CFL2/FYCO1/DFFB/NEK6/NEK9/GSN/DVL2/SWAP70/SNAI2/BLCAP/UBQLN1/MID1IP1/CLASP2/DDIT4/BNIP3L/FSCN1/CASP3/DKK1/CCSAP/FBXW7/KIF2A/KLC1/HPN/BECN1/DFFA/DDR1…	444
GO:0031331	positive regulation of cellular catabolic process	318/13004	341/17913	1.36154e-22	7.72117e-20	3.8045e-20	HIF1A/TP53INP1/SNCA/BCL2L11/BNIP3/SIRT1/PLK2/ITCH/CEBPA/AKT2/FOXO3/ROCK2/PTEN/PPARA/IRS1/CAV1/HSPA1A/ROCK1/UVRAG/DET1/FOXO1/LRP1/MOV10/CTSC/SPTLC1/PLK1/PAFAH1B2/HMOX1/SH3BP4/CSNK1D/CALCOCO2/GPD1/IGF1/TRIM71/SOCS5/BTG2/HERPUD1/FYCO1/ADAM9/PTTG1IP/GNAI3/ABHD5/OSBPL7/ZFP36L2/DAB2IP/TRIB1/PTPN1/UBQLN1/ATM/PIAS1/MAPK9/FAF1/BNIP3L/TBK1/IRS2/FBXW7/AKT1/PTK2/CNOT8/MSN/HNRNPD/EZR/P2RX7/BECN1/CPT1A/ARNT/ZF…	318
GO:0072331	signal transduction by p53 class mediator	252/13004	264/17913	2.01842e-22	1.04924e-19	5.16998e-20	TP53INP1/BCL2/AURKB/E2F2/CDKN1B/RPS7/E2F1/CDK1/SIRT1/SPRED1/PLK2/MUC1/FOXO3/ING4/MYO6/TP53/CDKN1A/CHEK1/CDC25C/PRMT5/CD44/EHMT2/EHMT1/CDK5RAP3/TAF9B/BRCA2/BRCA1/BTG2/SOX4/TFAP4/PTTG1IP/MAPK14/SNAI2/DDX5/RFFL/MAPK11/ATM/DDIT4/EP300/HDAC1/CNOT6/POU4F2/MRE11/AKT1/PPP1R13L/PPM1D/CNOT8/MAGEA2/MTA2/BARD1/RBL2/PERP/TAF4B/PHF20/TP63/CDK2/HNRNPK/MDM4/PRKAB1/SNAI1/CHD4/TAF10/ZMPSTE24/CNOT4/AURKA/ARID3A/ATR…	252
GO:0006914	autophagy	426/13004	471/17913	2.5921e-22	1.15497e-19	5.69093e-20	HIF1A/TP53INP1/SNCA/BCL2/BCL2L11/BMF/MET/S100A9/TAB2/BNIP3/SIRT1/PLK2/GATA4/FOXO3/STAT3/TP53/MCL1/ROCK1/UVRAG/FOXO1/SNX6/ITGB4/ATP6V0A1/SQSTM1/SPTLC1/PAFAH1B2/HMOX1/LAMTOR5/ATG9A/SNAP29/SH3BP4/RHEB/RAB23/ATP6V1C1/ATG3/VPS39/NEDD4/CHMP2A/CALCOCO2/GAPDH/FYCO1/GNAI3/OSBPL7/ABL1/UBQLN1/ATM/ITPR1/TRIB3/BNIP3L/TBK1/ATP6V1B2/CASP3/EP300/WDR6/FBXW7/ATP6V0E1/PIK3R2/XPA/AKT1/MAPK8/PTK2/PIK3R4/VPS26A/XBP1/B…	426
GO:0061919	process utilizing autophagic mechanism	426/13004	471/17913	2.5921e-22	1.15497e-19	5.69093e-20	HIF1A/TP53INP1/SNCA/BCL2/BCL2L11/BMF/MET/S100A9/TAB2/BNIP3/SIRT1/PLK2/GATA4/FOXO3/STAT3/TP53/MCL1/ROCK1/UVRAG/FOXO1/SNX6/ITGB4/ATP6V0A1/SQSTM1/SPTLC1/PAFAH1B2/HMOX1/LAMTOR5/ATG9A/SNAP29/SH3BP4/RHEB/RAB23/ATP6V1C1/ATG3/VPS39/NEDD4/CHMP2A/CALCOCO2/GAPDH/FYCO1/GNAI3/OSBPL7/ABL1/UBQLN1/ATM/ITPR1/TRIB3/BNIP3L/TBK1/ATP6V1B2/CASP3/EP300/WDR6/FBXW7/ATP6V0E1/PIK3R2/XPA/AKT1/MAPK8/PTK2/PIK3R4/VPS26A/XBP1/B…	426
GO:0009896	positive regulation of catabolic process	360/13004	392/17913	5.00222e-22	2.08026e-19	1.02502e-19	HIF1A/TP53INP1/SNCA/CDKN1B/BCL2L11/BNIP3/SIRT1/PLK2/SOX9/ITCH/CEBPA/AKT2/FOXO3/ROCK2/PTEN/PPARA/IRS1/CAV1/HSPA1A/ROCK1/UVRAG/DET1/FOXO1/LRP1/APC/MOV10/CTSC/SPTLC1/PLK1/PAFAH1B2/HMOX1/TRIM32/SH3BP4/CUL4B/NEDD4/CSNK1D/CALCOCO2/MYLIP/GPD1/IGF1/GJA1/TRIM71/SOCS5/BTG2/HERPUD1/FYCO1/ADAM9/PTTG1IP/GNAI3/ABHD5/OSBPL7/ZFP36L2/DAB2IP/TRIB1/PTPN1/UBQLN1/ATM/PIAS1/MAPK9/FAF1/BNIP3L/TBK1/PRKCE/IRS2/FBXW7/AKT1…	360
GO:0042176	regulation of protein catabolic process	328/13004	354/17913	6.45153e-22	2.51529e-19	1.23937e-19	CDH1/SNCA/RAD23B/CDKN1B/RPS7/PLK2/SOX9/CEBPA/PTEN/TIMP3/SUFU/CAV1/HSPA1A/ROCK1/DET1/EFNA1/FOXO1/LRP1/APC/PHB/WNT1/EGFR/CTSC/ANXA2/SERPINE2/PLK1/UBE2J1/TRIM32/SDCBP/UFL1/CYP51A1/CUL4B/CDK5RAP3/NEDD4/CSNK1D/MYLIP/GJA1/SOCS5/HERPUD1/RELA/ADAM9/MAD2L2/PTTG1IP/OSBPL7/MAP1A/DAB2IP/TRIB1/UBQLN1/PIAS1/MAPK9/FAF1/NFE2L1/UBXN1/FBXW7/AKT1/PTK2/PSME3/ODC1/BARD1/MSN/SNX1/EZR/MDM4/PBK/GRIN2A/BTRC/GSK3B/TNFSF12…	328
GO:0018205	peptidyl-lysine modification	346/13004	376/17913	1.2751e-21	4.67887e-19	2.30545e-19	DNMT1/SNCA/HDAC4/EZH2/PLOD3/MYB/SIRT1/MUC1/MECP2/ING4/CHEK1/DNMT3B/LIF/NUP93/JARID2/SET/FOXP3/PWP1/EHMT2/EHMT1/ASH2L/GNL3L/POLE4/POLE3/CTNNB1/BRPF3/POM121/JADE1/BRCA2/BRCA1/SOX4/NUP58/RELA/BAZ1A/PHF19/SNAI2/GTF2B/SEH1L/EGR2/PIAS1/UBE2I/EP300/SMAD4/ARID4B/SUZ12/EED/MAGEA2/EGR1/LOXL2/PHF20/SPI1/NCOA3/KAT2B/RPS6KA5/ATAT1/IRF4/ARNT/TAF10/CREBBP/SMYD3/SMARCB1/ZMPSTE24/ATRX/WDR82/NAA40/TOPORS/CLOCK/EID…	346
GO:0006402	mRNA catabolic process	314/13004	338/17913	1.50125e-21	5.20266e-19	2.56354e-19	PYM1/RPS7/E2F1/MLH1/PPP2R2A/ROCK2/AGO1/IGF2BP2/HSPA1A/RNASEL/ROCK1/SET/AXIN2/MOV10/HSPA1B/IGF2BP1/CARHSP1/AGO3/TRIM71/SERBP1/BTG2/MAPK14/DDX5/ZFP36L2/TNPO1/ATM/RPS6/AGO4/ELAVL1/CNOT6/AKT1/CNOT8/PSME3/HNRNPD/ZFP36/VIM/TIRAP/ZFP36L1/CNOT4/CASC3/PABPC1/RPL29/PDE12/CNOT9/HNRNPU/KHSRP/CPEB3/MTOR/ANP32A/YWHAZ/AGO2/TOB1/MYD88/FMR1/TTC37/ANGEL2/TENT2/XPO1/RBM8A/RPS29/DDX6/TENT4A/PUM1/VIP/SMG7/SMG1/PNLDC1…	314
GO:0051169	nuclear transport	286/13004	305/17913	1.70485e-21	5.59731e-19	2.75799e-19	CDH1/DRD1/HMGA1/ATXN1/STAT3/SMO/TP53/CDKN1A/SUFU/PPP3CA/GEMIN2/PPM1A/NUP93/RAN/ANP32B/PTGS2/KPNA3/IPO4/EIF4E/RAB23/POM121/NEDD4/GEMIN7/NUP58/PTTG1IP/MAPK14/HTATIP2/MDFIC/XPO6/UHMK1/SEH1L/TNPO1/EGR2/MED1/PTPN11/PIK3R2/MAPK1/AKT1/PIK3R1/BARD1/CPSF1/RBM4/STRADB/SRSF2/SRSF1/DNAJC27/GSK3B/CASC3/SRSF9/NF1/TXNIP/IL1B/GEMIN4/TGFB1/PKIA/ANP32A/TSC1/MDM2/ARNTL/NFKBIA/SMURF1/FGF9/IFNG/LRRK2/PPP1R10/NEUROD1/…	286
GO:2001233	regulation of apoptotic signaling pathway	363/13004	397/17913	2.67408e-21	8.34045e-19	4.10964e-19	HIF1A/BCL2/BCL2L11/SOD2/BMF/WFS1/RPS7/E2F1/ACVR1/S100A9/BNIP3/SIRT1/BMPR1B/BDNF/GATA4/MUC1/PTEN/TP53/TIMP3/FADD/TGFBR1/JAK2/CAV1/HSPA1A/MCL1/CD44/SOD1/YWHAQ/THBS1/NRP1/CTSC/PTGS2/PPIF/MLLT11/HMOX1/HSPA1B/TXNDC12/TRIM32/TNFRSF10A/CTNNB1/TAF9B/CXCL12/RB1/IGF1/BRCA1/SFPQ/BAK1/SGK3/APAF1/FAS/SLC35F6/HERPUD1/RELA/TFAP4/TMEM14A/STK4/PTTG1IP/GSN/ACAA2/GNAI3/SNAI2/RFFL/DAB2IP/PTPN1/P4HB/UBQLN1/FGFR1/MAPK…	363
GO:0006913	nucleocytoplasmic transport	283/13004	302/17913	3.73566e-21	1.10967e-18	5.46773e-19	CDH1/DRD1/ATXN1/STAT3/SMO/TP53/CDKN1A/SUFU/PPP3CA/GEMIN2/PPM1A/NUP93/RAN/ANP32B/PTGS2/KPNA3/IPO4/EIF4E/RAB23/POM121/NEDD4/GEMIN7/NUP58/PTTG1IP/MAPK14/HTATIP2/MDFIC/XPO6/UHMK1/SEH1L/TNPO1/EGR2/MED1/PTPN11/PIK3R2/MAPK1/AKT1/PIK3R1/BARD1/CPSF1/RBM4/STRADB/SRSF2/SRSF1/DNAJC27/GSK3B/CASC3/SRSF9/NF1/TXNIP/IL1B/GEMIN4/TGFB1/PKIA/ANP32A/TSC1/MDM2/ARNTL/NFKBIA/SMURF1/FGF9/IFNG/LRRK2/PPP1R10/NEUROD1/SMAD3/…	283
GO:0033044	regulation of chromosome organization	290/13004	311/17913	1.08035e-20	3.06328e-18	1.50938e-18	DNMT1/SNCA/HMGA1/FEN1/AURKB/MYC/MYB/SIRT1/CDK9/MUC1/MECP2/MCM2/TP53/BCL6/CHEK1/VEGFA/H3F3B/DNMT3B/CDC6/LIF/JARID2/SET/FOXP3/APC/AXIN2/PLK1/GNL3L/TRIP13/CTNNB1/AKAP8/RB1/BRCA1/SFPQ/CENPF/MAD2L2/NEK6/PHF19/SNAI2/NIPBL/ATM/HDAC8/SMAD4/MRE11/MAPK1/MAPK8/EED/CUL3/HNRNPD/PRKD2/TERF1/SPI1/TET1/RPS6KA5/BECN1/IGF2/MAD2L1/SMARCB1/SPDL1/ZMPSTE24/ATRX/HNRNPU/EID1/IL1B/DUSP1/SKI/TGFB1/MAPK3/BRD7/HMBOX1/PPARGC…	290
GO:0006352	DNA-templated transcription, initiation	221/13004	231/17913	3.23211e-20	8.51645e-18	4.19636e-18	CREB1/CTNNBIP1/CDK4/E2F2/CCND1/CDK1/SOX9/SRF/CDK9/MECP2/PTEN/TP53/CDKN1A/PPARA/NOTCH3/CBFB/ESR1/E2F3/MED6/GTF2H1/JUN/CDK8/NR3C2/VDR/RARG/NOTCH2/CAND1/CTNNB1/TAF9B/POLR2C/NOTCH1/MITF/NR1I2/CCN2/TEAD1/POLR2K/GTF2B/NOTCH4/NCOA6/MED1/HNF4A/NR4A2/RUNX2/AR/MED13/PPARG/PPM1D/TAF4B/RXRB/MED16/NR2F6/KAT2B/THRA/RARA/RARB/NR3C1/ESR2/NR2E1/TAF10/CREBBP/ERCC3/SMARCB1/YAP1/GTF2I/THRB/TCF4/NR1H3/FOSL1/MAPK3/PPA…	221
GO:0019080	viral gene expression	186/13004	191/17913	3.27661e-20	8.51645e-18	4.19636e-18	REST/HMGA2/RPS7/CDK9/SP1/JUN/NUP93/PTBP1/TRIM32/POM121/POLR2C/CCNT2/NUP58/TFAP4/MDFIC/POLR2K/NELFCD/GTF2B/SEH1L/RPS6/EP300/HDAC1/USF2/HPN/CCNT1/ZFP36/SMARCB1/RPL29/CHD1/RRP1B/CCL5/FURIN/SMARCA4/NDC1/POLR2D/LEF1/RSF1/RPS29/NUP54/POU2F3/CTDP1/NUP210/TRIM8/NUP50/EIF3G/NUP42/NUP155/RPL39/SUPT5H/EIF3A/EIF3F/NUP62/NUCKS1/TARDBP/IFITM3/MID2/RPL28/RPS15/RPL23/POLR2J/POLR2L/EIF3B/EIF3L/POLR2B/POM121C/POLR…	186
GO:0007005	mitochondrion organization	418/13004	466/17913	3.41609e-20	8.52384e-18	4.2e-18	HIF1A/SNCA/BCL2/BCL2L11/SOD2/BMF/E2F1/BNIP3/CEBPA/MEF2A/STAT3/TP53/BAP1/HSPA1A/JUN/OMA1/RHOT1/PHB/YWHAQ/TOMM34/SQSTM1/PPIF/MLLT11/DNAJC19/ATG3/IGF1/BAK1/NIPSNAP2/SLC35F6/TMEM14A/MAN2A1/HEBP2/ACAA2/HPS4/AKT3/BNIP3L/ARIH2/ERBB4/TNFSF10/FBXW7/PRIMPOL/HSPA4/AKT1/MAPK8/TERT/TP63/BCL2L1/P2RX7/CALM3/BECN1/GSK3B/THEM4/PPP3R1/MGME1/GGCT/CASP8/TP53BP2/ATP5F1B/TP73/GDAP1/PLAUR/MMP9/KDR/PPARGC1A/HK2/MOAP1/MA…	418
GO:0051098	regulation of binding	337/13004	368/17913	3.77621e-20	9.06e-18	4.46418e-18	BCL2/HDAC4/CTNNBIP1/HMGA2/AURKB/MEF2C/STMN1/DERL1/E2F1/MET/HES1/WNT3A/KLF4/PLK2/BDNF/APP/CDK9/SMO/PPARA/PPP3CA/TGFBR1/JAK2/TRAF6/CAV1/JUN/ROCK1/LIF/LRP1/RAN/PTPRF/NRP1/ANXA2/PLK1/ITGA2/HMOX1/GNL3L/PLXND1/CTNNB1/LDOC1/RB1/HAND2/IGF1/TMSB4X/TDG/CEBPG/BAK1/HERPUD1/TFAP4/STK4/MAD2L2/CAPRIN2/CRK/ABL1/DAB2IP/GTF2B/HOXA3/NIPBL/TRIB3/EP300/DKK1/HDAC8/SMAD4/FBXW7/POU4F2/LGALS3/AKT1/MAPK8/TERT/PPARG/BAMBI/…	337
GO:0051656	establishment of organelle localization	403/13004	448/17913	4.54473e-20	1.05e-17	5.17373e-18	HIF1A/RASGRP1/SNCA/DRD1/BACE1/CDC42/MLH1/KIF23/SPRY2/RHOT1/BTK/RAN/SEC24D/SEC23IP/CTSC/AP3D1/AP3B1/SEC24A/PLK1/HMOX1/SYNE2/SNAP29/RAB6A/CTNNB1/BET1/SNAP23/CSNK1D/CHMP2A/VAMP2/KIT/HTR1B/KLHL12/FYCO1/GPSM2/CENPF/MYH9/BLOC1S6/CD59/DNM2/AP1M2/TRAPPC3/AP3M2/SEH1L/CLASP2/ATM/USO1/PTK2/PFN2/TFG/CUL3/GRIA1/TERF1/EZR/P2RX7/CALM3/ADORA2B/BECN1/GSK3B/RAB1B/MAD2L1/MIS12/SPDL1/LAT2/ATP2A2/TMED10/SEC23A/TMED2/…	403
GO:0022604	regulation of cell morphogenesis	388/13004	430/17913	5.83834e-20	1.3007e-17	6.40901e-18	CXCR4/NTRK3/RHOA/RTN4/BMPR2/WNT3A/CDC42/BDNF/SRF/PTEN/RAC1/PAK1/PPP3CA/ANXA1/VEGFA/RAB21/PTPRO/CD44/ZEB2/EFNA1/RELN/LRP1/TPM1/NRP1/MOV10/F2/CORO1C/IFRD1/ARHGDIA/TACSTD2/PDLIM5/MYO10/GNA13/FMNL2/NEDD4/DOCK5/CXCL12/KIT/SPARC/FITM2/NIN/MYH9/RYK/ANKRD27/DVL2/DNM2/SHTN1/PREX1/ARHGEF18/UST/CAPRIN2/CRK/ABL1/ALDOA/MAP2K1/RASA1/AGO4/LARP4/S100B/CPNE6/POU4F2/FN1/PTK2/ICAM1/CUX1/BAMBI/SEMA4D/MSN/LRP4/HPN/CC…	388
GO:0010256	endomembrane system organization	334/13004	365/17913	7.72095e-20	1.6608e-17	8.18337e-18	CXCR4/CREB1/RTN4/CDK1/CDC42/AKT2/PPP2R2A/PTEN/CAV1/GOLGA5/GOLPH3L/HACE1/PDCD6IP/PRMT5/SOD1/NUP93/SYNE1/SEC23IP/GAK/CORO1C/TMEM43/SQSTM1/SERPINE2/RAB30/PLK1/CSNK1D/CHMP2A/SURF4/MYH9/ANXA8/NEK6/NEK9/GSN/DNM2/SERP1/STX2/TRIP11/SYNGR2/CLCN3/SHTN1/PLSCR3/ANK2/CLASP2/MAP2K1/ABCA1/AR/USO1/MAPK1/AKT1/RAB2A/AKAP9/EHD2/GOLGB1/P2RX7/VPS37C/HGS/ZMPSTE24/STAM2/ATP2A2/TMED2/MYRF/RAB22A/TGFB2/MAPK3/CSNK1A1/MTSS…	334
GO:0019083	viral transcription	173/13004	177/17913	1.55276e-19	3.22871e-17	1.5909e-17	REST/HMGA2/RPS7/CDK9/SP1/JUN/NUP93/TRIM32/POM121/POLR2C/CCNT2/NUP58/TFAP4/MDFIC/POLR2K/NELFCD/GTF2B/SEH1L/RPS6/EP300/HDAC1/USF2/HPN/CCNT1/ZFP36/SMARCB1/RPL29/CHD1/RRP1B/CCL5/SMARCA4/NDC1/POLR2D/LEF1/RSF1/RPS29/NUP54/POU2F3/CTDP1/NUP210/TRIM8/NUP50/NUP42/NUP155/RPL39/SUPT5H/NUP62/NUCKS1/TARDBP/IFITM3/MID2/RPL28/RPS15/RPL23/POLR2J/POLR2L/POLR2B/POM121C/POLR2I/NUP160/RAE1/POLR2A/NUP98/RPL15/POLR2E/T…	173
GO:0070646	protein modification by small protein removal	256/13004	273/17913	2.26416e-19	4.55607e-17	2.24494e-17	HIF1A/RAD23B/BIRC3/RHOA/CCNA2/MYC/CDC25A/CDK1/ITCH/PTEN/TP53/TGFBR1/ESR1/TRAF6/BAP1/ASXL2/RHOT1/APC/SMAD1/TAF9B/BRCA1/USP12/KDM1B/ACTR8/USP48/INO80C/SENP8/USP18/EP300/AR/SMAD4/UBXN1/YY1/PSME3/BARD1/ATXN7/CYLD/KAT2B/MDM4/BECN1/TAF10/HGS/STAM2/MAP3K7/BIRC2/SMAD2/TNFAIP3/RNF123/OTUB1/MDM2/NFKBIA/FOXO4/CCNA1/TRAF3/SHMT2/SMAD7/ACTB/SMAD3/CFTR/CCP110/CDC20/SENP1/NLRP3/USP39/PRKN/MBD5/OTUB2/TRRAP/USP44/…	256
GO:0048193	Golgi vesicle transport	282/13004	304/17913	3.23027e-19	6.297e-17	3.10275e-17	KIF23/ACTR1A/GOLGA5/UVRAG/RAB34/SEC24D/SEC23IP/F2/GOLGA7/GAK/CTSC/SEC24A/NAPG/VAMP3/SCAMP1/RAB6A/PRKCI/BET1/ANKFY1/SNAP23/SCYL1/CSNK1D/VAMP2/SURF4/TMED7/RP2/KLHL12/CD59/DNM2/CREB3L2/ARF3/ARCN1/TRAPPC3/ARF4/ANK2/RAB6B/BGLAP/USO1/KIF2A/CSK/CAPZA1/CUX1/TFG/CUL3/GRIA1/KLC1/SNX1/GOLGB1/RAB1B/RACGAP1/TRAPPC2B/SCAMP3/TMED10/TMED3/SEC23A/TMED2/AP2A1/MON2/RABEP1/KIF22/PDCD6/COL7A1/LRRK2/VAPA/EXOC5/RER1/HY…	282
GO:0071496	cellular response to external stimulus	295/13004	320/17913	6.29629e-19	1.19019e-16	5.86449e-17	BCL2/HDAC4/COL1A1/PIM1/BMPR2/BNIP3/UCP2/SIRT1/SOX9/SRF/TP53/CDKN1A/FADD/CHEK1/RAC1/TNC/JUN/SOD1/FOXO1/VDR/FOS/EHMT2/EGFR/TXN2/PTGS2/ITGA2/HMOX1/TNFRSF10A/LPL/FADS1/MTPN/KCNJ2/GJA1/BAK1/SESN1/FAS/SNAI2/AXL/GAS2L1/TLR4/ATP1A2/SEH1L/NFKB1/MAP3K2/MED1/CD40/NR4A2/PTPN11/BGLAP/SFRP2/HSP90B1/USF2/MAPK1/AKT1/MAPK8/PPARG/ICAM1/GLUL/PPM1D/VCAM1/MAP3K1/PIK3R4/PDE2A/KLF10/P2RX7/CYP24A1/XBP1/ADORA2B/BECN1/CAS…	295
GO:0060562	epithelial tube morphogenesis	289/13004	313/17913	7.72316e-19	1.41697e-16	6.98193e-17	HIF1A/CXCR4/BCL2/RHOA/CTNNBIP1/MYC/MEF2C/RPS7/MET/HES1/ACVR1/KRAS/WNT3A/SOX9/SRF/GATA4/SMO/TNC/PAK1/SUFU/SPRY2/ESR1/TRAF6/VEGFA/WT1/HOXA5/ZIC3/ZEB2/FOXP1/RHOB/PKD2/TGFBR2/VDR/RARG/WNT1/NRP1/ARID1A/FGF2/TACSTD2/PODXL/PLXND1/GNA13/CTNNB1/RDH10/DLL1/NOTCH1/HAND2/COL4A1/GJA1/BMP7/TRIM71/FOXA1/APAF1/SOX4/STK4/DVL2/SDC4/ABL1/MIB1/NOTCH4/MED1/ST14/SFRP2/PROX1/IFT52/AR/SMAD4/PRKD2/HOXB7/RARA/EDN1/WNK4/CS…	289
GO:0070997	neuron death	317/13004	347/17913	1.3456e-18	2.39825e-16	1.1817e-16	HIF1A/REST/SNCA/GRN/BCL2/CREB1/BACE1/RHOA/TGFB3/HDAC4/MEF2C/BCL2L11/SOD2/WFS1/KRAS/WNT3A/MYB/BNIP3/SIRT1/APP/AKT2/FOXO3/MECP2/MSH2/STAT3/TP53/PPARA/FADD/JAK2/JUN/MCL1/ROCK1/SOD1/SET/LRP1/FOS/CDC34/WNT1/SNX6/PICALM/NRP1/HMOX1/PRKCI/PPP5C/CTNNB1/CEBPB/FGF20/RB1/GAPDH/CASP9/PITX3/APAF1/BTG2/DHCR24/TNFRSF21/TRIM2/AXL/ERBB3/G6PD/MAP3K12/ABL1/TLR4/SLC7A11/EGLN3/ATM/RASA1/DDIT4/TBK1/NR4A2/CASP3/DKK1/FBX…	317
GO:0006605	protein targeting	331/13004	364/17913	1.55362e-18	2.69207e-16	1.32648e-16	ERBB2/RPS7/AKT2/PAK1/BAP1/YWHAQ/AP3B1/TOMM34/SRPRA/TRAM1/SDCBP/PRKCI/DNAJC19/ATG3/NEDD4/STOM/AP1M2/HPS4/KCNE1/RPS6/BNIP3L/ARIH2/PIPOX/PEX13/FBXW7/HSPA4/HRAS/HGS/RPL29/SSR1/IDH1/SEC62/NUCB1/NUDT19/ECI2/GDAP1/AKAP12/PARD3/FIS1/PRKAA1/SMURF1/YWHAZ/CAT/LRRK2/NOS2/CROT/SCP2/TAOK2/CDC37/PRNP/SEC61A1/RAC2/ECH1/RPS29/NUP54/CACNB3/ACOT8/PRKN/ACOT4/HSPA1L/ITGB2/MLYCD/SREBF2/SREBF1/KIF13B/BAAT/HSPA5/LTBP2/P…	331
GO:0031647	regulation of protein stability	254/13004	272/17913	1.61919e-18	2.72986e-16	1.3451e-16	SNCA/GRN/BCL2/CREB1/PIM1/WFS1/RTN4/RPS7/DERL1/KRAS/NLK/SIRT1/PTEN/SMO/TP53/CDKN1A/CREBL2/HSPA1A/EFNA1/PHB/PPIB/GOLGA7/PLK1/NAPG/HSPA1B/GNL3L/TAF9B/MYLIP/IGF1/NF2/GAPDH/SOX4/RNF149/STK4/GSN/ZBED3/HPS4/ANK2/CASP3/EP300/HDAC8/FBXW7/HSPD1/MAPK1/TERT/PFN2/NAA15/PIK3R1/CUL3/MDM4/XBP1/BTRC/CREBBP/ID1/SEL1L/AURKA/PRKDC/SIAH1/PRKRA/PPARGC1A/TSC1/MDM2/TMEM88/EPHA4/VHL/SRC/SMAD7/ATP1B1/LRRK2/PFN1/SMAD3/TAF9…	254
GO:0006403	RNA localization	199/13004	208/17913	2.51621e-18	4.13056e-16	2.03528e-16	IGF2BP2/NUP93/TGFBR2/RAN/PURA/EIF4E/POM121/IGF2BP1/SFPQ/NUP58/SEH1L/ATM/YY1/CPSF1/TERF1/SRSF2/SRSF1/ZFP36/ZFP36L1/CASC3/NXT2/SRSF9/HNRNPU/KHSRP/CKAP5/TSC1/QKI/FMR1/SRSF7/DDX39A/NDC1/TST/XPO1/NMD3/RBM8A/NUP54/SMG7/SMG1/ZC3H11A/NXF3/RFTN2/DCP2/NUP210/PARP11/CCT3/NUP50/LRPPRC/SRSF11/G3BP2/SRSF3/HHEX/WDR33/GLE1/EIF5A2/FIP1L1/NUP42/NUP155/UPF2/THOC7/CHTOP/RIOK2/PNPT1/MRPL18/CDC40/HNRNPA3/NUP62/CCT2/ZN…	199
GO:2000027	regulation of animal organ morphogenesis	235/13004	250/17913	2.81867e-18	4.50843e-16	2.22146e-16	BCL2/JAG1/GLI1/RHOA/MYC/PIM1/BASP1/BMPR2/HES1/ACVR1/WNT3A/CDC42/SOX9/SMO/STAT1/RAC1/TGFBR1/ESR1/VEGFA/WT1/LIF/TGFBR2/VDR/WNT1/TACSTD2/CTNNB1/NOTCH1/HAND2/BMP7/NFIB/RYK/DVL2/SNAI2/ABL1/FGFR1/AP2M1/MED1/FGF7/RUNX2/SFRP2/DKK1/AR/SMAD4/FBXW7/CD34/PSME3/HPN/CFLAR/HOXB7/EDN1/XBP1/CSF1/WNT9B/FZD3/WNT5A/AP2A1/THRB/PDGFA/SIX1/TIAM1/FZD7/ROBO2/FZD1/TGFB1/TNFAIP3/SULF1/ROBO1/TGFB2/SAPCD2/GPC3/FGFR2/FOXC1/WN…	235
GO:0009991	response to extracellular stimulus	440/13004	498/17913	3.62384e-18	5.65138e-16	2.78464e-16	BCL2/CREB1/COL1A1/PIM1/CCND1/BMPR2/UCP2/SIRT1/EIF4EBP1/SRF/GATA4/FOXO3/PTEN/TP53/CDKN1A/STAT1/PPARA/TNC/DNMT3A/JUN/OMA1/DNMT3B/SOD1/FOXO1/TGFBR2/VDR/FOS/EHMT2/EGFR/TXN2/PTGS2/PANX1/ITGA2/HMOX1/LPL/UFL1/FADS1/TYMS/FSTL1/PKM/ADIPOR2/SPARC/BMP7/APAF1/SESN1/FAS/RELA/CHSY1/GSN/SLC16A1/SNAI2/AXL/GAS2L1/G6PD/AACS/SEH1L/MED1/GNAI2/CD40/NR4A2/BGLAP/SFRP2/PROX1/ABCA1/HSP90B1/USF2/MAPK1/AKT1/MAPK8/PPARG/ICA…	440
GO:0016579	protein deubiquitination	243/13004	260/17913	6.62313e-18	1.00425e-15	4.94827e-16	HIF1A/RAD23B/BIRC3/RHOA/CCNA2/MYC/CDC25A/CDK1/ITCH/PTEN/TP53/TGFBR1/ESR1/TRAF6/BAP1/ASXL2/RHOT1/APC/SMAD1/TAF9B/BRCA1/USP12/KDM1B/ACTR8/USP48/INO80C/SENP8/USP18/EP300/AR/SMAD4/UBXN1/YY1/PSME3/BARD1/ATXN7/CYLD/KAT2B/MDM4/BECN1/TAF10/HGS/STAM2/MAP3K7/BIRC2/SMAD2/TNFAIP3/RNF123/OTUB1/MDM2/NFKBIA/FOXO4/CCNA1/TRAF3/SHMT2/SMAD7/ACTB/SMAD3/CFTR/CCP110/CDC20/NLRP3/USP39/PRKN/MBD5/OTUB2/TRRAP/USP44/IL33/I…	243
GO:0051052	regulation of DNA metabolic process	362/13004	403/17913	6.76151e-18	1.00425e-15	4.94827e-16	DNMT1/GLI1/HMGA2/CCNA2/AURKB/MYC/RAD52/BMPR2/CDK1/KLF4/SIRT1/CDK9/MECP2/MSH6/MSH2/MLH1/TP53/CDKN1A/BCL6/CHEK1/RAC1/PDGFRB/WT1/JUN/PRMT5/CDC6/FOXP3/AXIN2/EHMT2/EGFR/UBE2V1/GNL3L/FGF2/CTNNB1/BRCA2/BRCA1/GJA1/CEBPG/APAF1/TNFAIP1/KDM1B/MAD2L2/SHLD2/SMCHD1/ATM/FGFR1/FAF1/CD40/HDAC8/RAD51/FBXW7/MRE11/MAPK1/AKT1/PPARG/HNRNPD/PRKD2/FUS/TERF1/SPI1/CDK2/TET1/SMC1A/HRAS/TFRC/DFFA/TSPYL2/ID3/MSH3/CDC7/NIBAN2…	362
GO:0140014	mitotic nuclear division	223/13004	237/17913	1.46526e-17	2.12565e-15	1.04739e-15	RHOA/AURKB/CDKN1B/NCAPG/CHEK1/ANLN/KIF23/CDKN1C/CDC25C/PDGFRB/HSPA1A/PRMT5/CDC6/RAN/APC/UBE2S/PLK1/HSPA1B/TRIP13/CHMP2A/AKAP8/RB1/IGF1/BMP7/CENPF/PRC1/MAD2L2/TOM1L1/NEK6/SEH1L/NIPBL/CLASP2/ATM/NFE2L1/CCSAP/KIF2A/CUL3/EDN1/SMC1A/BECN1/IGF2/IL1A/MAD2L1/MIS12/KIF20B/RACGAP1/SPDL1/AURKA/ATRX/HNRNPU/PDGFB/KIF22/IL1B/DUSP1/TGFB1/MYBL2/CAV2/MKI67/PDS5B/CDK13/KIF14/SGO1/NCAPH2/HASPIN/UBE2C/KNTC1/PSRC1/PK…	223
GO:1903362	regulation of cellular protein catabolic process	217/13004	230/17913	1.53692e-17	2.17893e-15	1.07364e-15	RAD23B/RPS7/PLK2/CEBPA/PTEN/SUFU/CAV1/HSPA1A/DET1/EFNA1/LRP1/WNT1/CTSC/ANXA2/PLK1/UBE2J1/SDCBP/UFL1/CDK5RAP3/CSNK1D/MYLIP/SOCS5/HERPUD1/PTTG1IP/OSBPL7/MAP1A/DAB2IP/TRIB1/UBQLN1/PIAS1/MAPK9/FAF1/NFE2L1/UBXN1/FBXW7/AKT1/PTK2/PSME3/MSN/EZR/PBK/BTRC/GSK3B/ARAF/RDX/AURKA/SOCS4/HIPK2/EDEM1/FURIN/TNFAIP3/CSNK1A1/FHIT/N4BP1/MDM2/SMURF1/PTK2B/EPHA4/TRIB2/LDLR/SMAD7/LRRK2/CSNK2A1/NFE2L2/FOXF2/FMR1/TAF9/FAM…	217
GO:0001501	skeletal system development	423/13004	479/17913	2.02214e-17	2.80314e-15	1.38121e-15	HIF1A/MMP13/TRPS1/RHOA/TGFB3/HDAC4/COL1A1/HMGA2/MEF2C/HOXA9/HOXA1/FGFRL1/BMPR2/MEIS1/HOXA10/BMPR1B/SOX9/SRF/COL1A2/TP53/ACVR2A/SUFU/TGFBR1/CDKN1C/ETS2/COL3A1/HOXA5/SOX5/SMAD5/CD44/HOXB8/FOXP1/EBP/TGFBR2/VDR/TGFBI/RARG/WNT1/AXIN2/PPIB/NOTCH2/ANXA2/NPR3/FGF2/ACP2/SMAD1/RAB23/CTNNB1/TYMS/RDH10/CCN1/KIT/HAND2/IGF1/SH3PXD2B/SPARC/HOXB5/GJA1/BMP7/HOXD10/NFIB/ZEB1/SGPL1/SP3/SOX4/INSIG2/RELA/RYK/CCN2/CHS…	423
GO:0030111	regulation of Wnt signaling pathway	310/13004	341/17913	2.1542e-17	2.92128e-15	1.43942e-15	GLI1/COL1A1/RUNX1/NLK/WNT3A/SOX2/SOX9/APP/FOXO3/TLR2/LATS2/RECK/CBFB/ESR1/CAV1/PTPRO/PPM1A/ZEB2/FOXO1/LRP1/FOXP3/APC/AXIN2/EGFR/CTNNB1/NXN/CSNK1D/JADE1/SOX4/KLHL12/STK4/MAD2L2/G3BP1/MAPK14/DVL2/CTNND1/MDFIC/ZBED3/SNAI2/CAPRIN2/NFATC1/ABL1/DAB2IP/NFKB1/DKK2/HMGXB4/SFRP2/DKK1/HDAC1/CDK14/TERT/PSME3/BAMBI/EGR1/DDX3X/CUL3/LRP4/CYLD/KREMEN2/BTRC/GSK3B/TSKU/KANK1/YAP1/WNT5A/RNF213/TIAM1/WNK1/FZD7/CDH2/…	310
GO:0060070	canonical Wnt signaling pathway	285/13004	311/17913	2.41317e-17	3.20285e-15	1.57816e-15	GLI1/COL1A1/WNT3A/SOX2/KLF4/SOX9/FOXO3/LATS2/PTEN/RECK/CAV1/PTPRO/PPM1A/FOXO1/APC/RARG/WNT1/AXIN2/EGFR/CTNNB1/CSNK1D/JADE1/MITF/SOX4/KLHL12/STK4/MAD2L2/G3BP1/RYK/MAPK14/DVL2/CTNND1/ZBED3/SNAI2/CAPRIN2/DAB2IP/NFKB1/DKK2/NR4A2/SFRP2/DKK1/HDAC1/CDK14/PSME3/BAMBI/EGR1/DDX3X/CUL3/LRP4/CYLD/KREMEN2/BTRC/GSK3B/WNT9B/KANK1/FZD3/YAP1/WNT5A/WNK1/FZD7/CDH2/FZD1/DACT3/DLX5/PPP1CA/RAB5A/GPC3/XIAP/CSNK1A1/FGFR…	285
GO:0015931	nucleobase-containing compound transport	209/13004	221/17913	2.68776e-17	3.49296e-15	1.72111e-15	IGF2BP2/SLC35A1/SLC35B3/NUP93/TGFBR2/RAN/PURA/EIF4E/SLC25A32/SLC25A24/POM121/IGF2BP1/GJA1/SFPQ/NUP58/SLC25A23/SEH1L/CPSF1/P2RX7/SRSF2/SRSF1/ZFP36/ZFP36L1/CASC3/SLC35A4/NXT2/SRSF9/HNRNPU/KHSRP/CKAP5/TSC1/QKI/FMR1/SRSF7/DDX39A/NDC1/TST/XPO1/NMD3/SLC35D2/RBM8A/NUP54/ABCC11/SLC25A41/SMG7/SLC29A3/SMG1/ZC3H11A/SLC35E2A/NXF3/RFTN2/GJB1/NUP210/PARP11/SLC33A1/SLC25A31/NUP50/LRPPRC/SRSF11/G3BP2/SRSF3/HHEX/…	209
GO:0048568	embryonic organ development	369/13004	413/17913	2.81105e-17	3.57864e-15	1.76333e-15	HIF1A/RAD23B/GLI1/TGFB3/MEF2C/HOXA1/HES1/ACVR1/CDX2/WNT3A/SOX9/SRF/CEBPA/GATA4/SMO/TP53/SUFU/SPRY2/TGFBR1/CDKN1C/VEGFA/JUNB/HOXA5/ZIC3/SOD1/LIF/HOXB8/EFNA1/MAFB/PKD2/TGFBR2/GRB2/RARG/WNT1/EGFR/ARID2/ARID1A/CTNNB1/CEBPB/RDH10/DLL1/CCN1/NOTCH1/KIT/HAND2/PRDM1/HOXB5/GJA1/BMP7/HOXD10/ZEB1/SP3/INSIG2/STK4/DVL2/CHST11/HOXA7/NIPBL/MIB1/MAP2K1/FGFR1/MED1/ST14/RUNX2/PROX1/IFT52/FBN1/MAPK1/AKT1/FBN2/PPP1R1…	369
GO:0051493	regulation of cytoskeleton organization	417/13004	472/17913	2.87019e-17	3.58085e-15	1.76441e-15	NTRK3/SNCA/RHOA/TGFB3/MEF2C/STMN1/CDKN1B/MET/S100A9/WNT3A/CDC42/PLK2/MECP2/ROCK2/RHOC/CCNF/CHEK1/RAC1/PAK1/TGFBR1/PDGFRB/CENPJ/HSPA1A/PDCD6IP/ROCK1/LRP1/GRB2/APC/TPM1/NRP1/NOTCH2/PLK1/PHLDB2/HSPA1B/CHORDC1/ARL2/ARHGDIA/TACSTD2/CTNNB1/CHMP2A/CAPG/CXCL12/TMOD3/MTPN/TMSB4X/SH3PXD2B/NF2/BRCA1/CFL2/GPSM2/NIN/ARPC1B/CCN2/GSN/F11R/SWAP70/PLEKHG2/PREX1/SDC4/CRK/TAC1/ABL1/MID1IP1/CDK10/CLASP2/RASA1/FSCN1/…	417
GO:0006260	DNA replication	242/13004	260/17913	3.47534e-17	4.25082e-15	2.09453e-15	GLI1/HMGA1/CCNE2/FEN1/CCNA2/CDK1/CCNE1/CDK9/ING4/MCM2/TP53/BCL6/CHEK1/RAC1/JUN/PRIM1/CDC6/SET/CDC34/POLA2/EHMT2/EGFR/PURA/POLE4/POLE3/CHAF1A/POLD2/BRCA2/BRCA1/NFIB/TNFAIP1/BAZ1A/NFIC/ATM/FGFR1/NCOA6/FAF1/RAD51/FBXW7/PRIMPOL/MRE11/NFIA/BARD1/RRM1/TERF1/CDK2/NFIX/SMC1A/HRAS/TSPYL2/ID3/POLD1/CDC7/DTL/MCM10/ZMPSTE24/RRM2/ATRX/RBMS1/MGME1/MMS22L/MCM5/CDK2AP1/NASP/GMNN/PTMS/REV1/E2F7/RBBP7/RFC5/POLA1/O…	242
GO:1901214	regulation of neuron death	286/13004	313/17913	6.18357e-17	7.4179e-15	3.65506e-15	HIF1A/REST/SNCA/GRN/BCL2/CREB1/BACE1/RHOA/TGFB3/HDAC4/MEF2C/BCL2L11/SOD2/WFS1/KRAS/WNT3A/MYB/SIRT1/FOXO3/MECP2/MSH2/STAT3/TP53/PPARA/JAK2/JUN/MCL1/ROCK1/SOD1/SET/LRP1/FOS/CDC34/WNT1/SNX6/PICALM/NRP1/HMOX1/PRKCI/PPP5C/CTNNB1/CEBPB/FGF20/CASP9/PITX3/BTG2/DHCR24/TRIM2/AXL/ERBB3/G6PD/MAP3K12/ABL1/TLR4/SLC7A11/EGLN3/ATM/RASA1/DDIT4/TBK1/NR4A2/CASP3/DKK1/FBXW7/AKT1/TERT/CD34/EGR1/CCL2/BCL2L1/HRAS/CSF1/…	286
GO:0051090	regulation of DNA-binding transcription factor activity	381/13004	429/17913	9.34395e-17	1.09977e-14	5.41894e-15	HDAC4/CTNNBIP1/EZH2/PIM1/WFS1/S100A9/KRAS/WNT3A/TAB2/IRAK2/KLF4/SIRT1/SRF/ITCH/APP/TLR2/STAT3/PTEN/SMO/SUFU/PPP3CA/ESR1/JAK2/TRAF6/IRAK1/VEGFA/CAV1/CARD8/HSPA1A/JUN/RELN/BTK/PKD2/FOXP3/FOS/LRRFIP1/WNT1/UBE2V1/HMOX1/HSPA1B/TRIM32/PRKCI/UFL1/CTNNB1/CDK5RAP3/KIT/MTPN/RB1/HAND2/TMSB4X/BMP7/FOXA1/CEBPG/SGK3/RELA/MAD2L2/CYP1B1/MAPK14/DVL2/DAB2IP/TLR4/MAPK11/TRIB1/NFKB1/MAPK9/FAF1/CREBZF/CD40/EP300/PROX…	381
GO:0031667	response to nutrient levels	411/13004	466/17913	9.68767e-17	1.11911e-14	5.51423e-15	BCL2/CREB1/COL1A1/PIM1/CCND1/BMPR2/UCP2/SIRT1/EIF4EBP1/SRF/GATA4/FOXO3/PTEN/TP53/CDKN1A/STAT1/PPARA/TNC/DNMT3A/JUN/OMA1/DNMT3B/SOD1/FOXO1/TGFBR2/VDR/EHMT2/EGFR/TXN2/PTGS2/PANX1/ITGA2/HMOX1/LPL/UFL1/FADS1/TYMS/FSTL1/PKM/ADIPOR2/SPARC/BMP7/APAF1/SESN1/FAS/RELA/CHSY1/GSN/SLC16A1/SNAI2/GAS2L1/G6PD/AACS/SEH1L/MED1/GNAI2/CD40/BGLAP/SFRP2/PROX1/ABCA1/HSP90B1/USF2/MAPK1/AKT1/MAPK8/PPARG/ICAM1/GLUL/PPM1D/…	411
GO:0034504	protein localization to nucleus	210/13004	223/17913	9.89044e-17	1.12176e-14	5.52729e-15	CDH1/DRD1/COL1A1/CDK1/SOX9/STAT3/SMO/TP53/CDKN1A/SUFU/PPP3CA/LIF/RAN/SYNE1/F2/PTGS2/PLK1/KPNA3/IPO4/ARL2/RAB23/CDK5RAP3/NF2/BMP7/NUP58/TRIM29/OSBPL8/PTTG1IP/MAPK14/RASSF5/MDFIC/TNPO1/MED1/PIK3R2/XPA/MAPK1/AKT1/TERT/GLUL/PIK3R1/BARD1/GSK3B/HNRNPU/TOPORS/NF1/SIX1/TXNIP/TGFB1/PKIA/BCL3/MDM2/ARNTL/NFKBIA/FGF9/IFNG/SRC/LRRK2/PPP1R10/SMAD3/XPO1/ECT2/NMD3/SESN2/KPNA2/UBR5/NUP54/NGFR/JUP/CABP1/SHH/TAF8/T…	210
GO:0032984	protein-containing complex disassembly	273/13004	298/17913	1.28368e-16	1.42993e-14	7.04577e-15	HMGA1/MYC/STMN1/PYM1/WNT3A/BNIP3/IGF1R/CAV1/UVRAG/MRPS27/SET/APC/WNT1/GAK/ARID2/ARID1A/MRPL20/SNAP29/CTNNB1/MRPS33/MRPS24/CHMP2A/CAPG/CALCOCO2/TMOD3/MTPN/CFL2/FYCO1/GSN/DVL2/SWAP70/UBQLN1/MID1IP1/CLASP2/DDIT4/CCSAP/KIF2A/KLC1/GSK3B/SMARCB1/ZMPSTE24/RDX/SMARCD2/PTCD3/SNAPIN/TWF2/IRAK3/FZD1/CKAP5/PPP1CA/CSNK1A1/MAP1LC3B/SMARCA4/NAV3/TNF/SH3GL2/MRPL19/MRPL42/MRPS9/VAMP8/MRPL4/TAOK1/KIF2C/SETX/SH3BP1…	273
GO:0034976	response to endoplasmic reticulum stress	236/13004	254/17913	1.58474e-16	1.73432e-14	8.54559e-15	BCL2/BCL2L11/WFS1/DERL1/CCND1/SIRT1/TP53/ATF6/CAV1/HSPA1A/JUN/THBS1/SRPRB/SRPRA/GFPT1/UBE2J1/TXNDC12/UFL1/CEBPB/CDK5RAP3/DNAJB11/BAK1/APAF1/HERPUD1/PARP16/CTDSP2/SERP1/TLN1/CREB3L2/DAB2IP/PTPN1/P4HB/UBQLN1/ITPR1/TRIB3/EP300/NFE2L1/UBXN1/HSP90B1/PIK3R2/PIK3R1/MAGEA3/ERLIN2/AGR2/ATF6B/GORASP2/CCL2/BCL2L1/CXCL8/XBP1/GSK3B/TSPYL2/PLA2G4B/EIF2S1/SEL1L/SSR1/CREBRF/TNFRSF10B/ATP2A2/TMCO1/EDEM3/TMX1/EDEM…	236
GO:1903706	regulation of hemopoiesis	412/13004	468/17913	1.85819e-16	1.99852e-14	9.84741e-15	HIF1A/RASGRP1/ERBB2/RUNX3/KLF13/CREB1/JAG1/RHOA/CTNNBIP1/RUNX1/MYC/MEF2C/LMO2/HOXA9/PIM1/MEIS1/HES1/MYB/HLA-G/ITCH/CDK6/FOXO3/SOCS1/STAT3/ACVR2A/STAT1/INPP5D/FADD/BCL6/ETS1/AGO1/CBFB/ANXA1/TRAF6/H3F3B/HSPA1A/JUN/HOXA5/SOD1/LIF/HOXB8/FOXP1/BTK/MAFB/FOXP3/TGFBR2/FOS/RARG/THBS1/NOTCH2/MOV10/ASH2L/AP3D1/AP3B1/HSPA1B/CTNNB1/CEBPB/DLL1/NOTCH1/RB1/PRDM1/AGO3/MITF/ZEB1/SOCS5/CD83/MAPK14/HIST1H3B/AXL/ZFP3…	412
GO:0097193	intrinsic apoptotic signaling pathway	255/13004	277/17913	2.55055e-16	2.69666e-14	1.32874e-14	HIF1A/BCL2/E2F2/BCL2L11/SOD2/BMF/WFS1/RPS7/E2F1/S100A9/BNIP3/SIRT1/MUC1/MSH6/MLH1/TP53/CDKN1A/JAK2/CAV1/HSPA1A/MCL1/CD44/SOD1/ZNF622/PTGS2/PPIF/MLLT11/HMOX1/TXNDC12/TRIM32/CEBPB/TAF9B/CXCL12/BRCA2/BRCA1/CASP9/SFPQ/BAK1/APAF1/CD24/HERPUD1/PTTG1IP/CYP1B1/SNAI2/DDX5/ABL1/DAB2IP/PTPN1/P4HB/UBQLN1/ITPR1/TRIB3/DDIT4/BBC3/IKBKE/CASP3/EP300/SFRP2/MAPK7/HDAC1/FBXW7/POU4F2/XPA/AKT1/PIK3R1/MAGEA3/DDX3X/CUL3…	255
GO:0051168	nuclear export	169/13004	176/17913	2.9324e-16	3.04872e-14	1.50221e-14	ATXN1/TP53/PPM1A/NUP93/RAN/ANP32B/EIF4E/POM121/NUP58/XPO6/UHMK1/SEH1L/EGR2/PTPN11/BARD1/CPSF1/STRADB/SRSF2/SRSF1/DNAJC27/GSK3B/CASC3/SRSF9/IL1B/TGFB1/TSC1/MDM2/SMURF1/SRSF7/DDX39A/NDC1/XPO1/NMD3/RBM8A/NUP54/DUSP16/SMG7/AKAP13/SMG1/ZC3H11A/LZTS2/NXF3/EIF4ENIF1/NUP210/PTPN14/RAPGEF3/NUP50/SRSF11/SRSF3/HHEX/WDR33/GLE1/STYX/FIP1L1/NUP42/NUP155/UPF2/CDK5/THOC7/CHTOP/RIOK2/RBM22/CDC40/NUP62/SRSF6/IFI27…	169
GO:0006413	translational initiation	175/13004	183/17913	3.42154e-16	3.49895e-14	1.72406e-14	RPS7/EIF4EBP1/EIF4E/UHMK1/RPS6/EIF3J/DDX3X/RBM4/EIF4A1/EIF2S1/PABPC1/RPL29/CCL5/EIF4A2/PPP1CA/MTOR/TNF/AGO2/ATF4/FMR1/EIF3K/EIF3I/EIF4B/TICRR/RPS29/PPP1R15B/DAZL/DNAJC3/EIF2AK3/CDC123/HABP4/EIF3G/EIF2B5/EIF3E/EIF2B2/EIF4G2/EIF3C/EIF4E2/EIF3CL/RPL39/EIF3A/MTFMT/EIF3F/EIF2S2/NCK2/RPL28/DHX33/RPS15/EIF3M/IMPACT/RPL23/EIF2AK2/LARP1/EIF3B/EIF3L/EIF4G1/YTHDF2/EIF2AK1/RPS6KB1/NCBP1/NCBP2/RPL15/EIF4EBP2/…	175
GO:0048732	gland development	374/13004	422/17913	3.9912e-16	4.01566e-14	1.97866e-14	HIF1A/STAT5A/CDH1/BCL2/CREB1/GLI1/TGFB3/CDKN1B/BCL2L11/EZH2/HOXA9/RTN4/CCND1/HES1/KRAS/GATA6/WNT3A/SOX2/UCP2/SOX9/SRF/PLAG1/CEBPA/AKT2/PTEN/SMO/FADD/ETS1/TNC/TGFBR1/ESR1/JAK2/CDKN1C/VEGFA/CAV1/WT1/JUN/HOXA5/ZIC3/PRMT5/SOD1/JARID2/MAFB/PKD2/TGFBR2/VDR/RARG/WNT1/NRP1/IQGAP3/GNPNAT1/EGFR/SERPINE2/ITGA2/IGF2R/HMOX1/PLXND1/CTNNB1/CLDN1/CEBPB/TYMS/PKM/HAND2/BRCA2/GJA1/BMP7/FOXA1/NFIB/CEBPG/SP3/RELA/MAN…	374
GO:0030099	myeloid cell differentiation	365/13004	411/17913	4.24331e-16	4.07281e-14	2.00682e-14	HIF1A/KLF13/CREB1/JAG1/CTNNBIP1/RUNX1/MYC/MEF2C/HOXA9/MEIS1/CDC42/SIRT1/SRF/APP/CEBPA/CDK6/FOXO3/TLR2/STAT3/ACVR2A/STAT1/INPP5D/FADD/BCL6/ETS1/AGO1/CBFB/JAK2/TRAF6/CDKN1C/VEGFA/JUNB/H3F3B/HSPA1A/JUN/HOXA5/SMAD5/LIF/HOXB8/FOXP1/MAFB/TGFBR2/FOS/RARG/THBS1/SFXN1/NOTCH2/MOV10/ASH2L/ANXA2/HSPA1B/CTNNB1/CEBPB/DLL1/KIT/TMOD3/RB1/AGO3/CASP9/MITF/CEBPG/SP3/MYH9/MAPK14/HIST1H3B/ADAR/HOXA7/G6PD/TLR4/TRIB1/A…	365
GO:0009150	purine ribonucleotide metabolic process	437/13004	500/17913	4.24387e-16	4.07281e-14	2.00682e-14	HIF1A/SNCA/RHOA/HDAC4/PDHA2/CDK1/MECP2/MSH2/STAT3/TP53/PPARA/TPI1/HSPA1A/SLC35B3/NUP93/RAN/SLC25A1/HACD2/ADPGK/PPIF/HSPA1B/ADSS/RAB23/NT5E/HSD17B12/SLC25A13/POM121/PKM/SUCLG2/ELOVL5/GPD1/IGF1/TMSB4X/GAPDH/ADCY6/NIPSNAP2/NUP58/SLC25A23/PGM1/PAPSS2/NME4/GNAI3/ELOVL1/AK2/TJP2/ALDOA/ATP1A2/SEH1L/ISCU/DDIT4/ATP6V1B2/IMPDH1/PIPOX/COX2/PDE2A/P2RX7/ARNT/SULT1A1/PPAT/PDE12/THEM4/FAR1/EPHA2/ATP5F1B/TGFB1/I…	437
GO:0048667	cell morphogenesis involved in neuron differentiation	437/13004	500/17913	4.24387e-16	4.07281e-14	2.00682e-14	CXCR4/NTRK3/ERBB2/BCL2/CREB1/RHOA/MEF2C/STMN1/RTN4/BMPR2/TUBB3/HES1/WNT3A/CDC42/BMPR1B/BDNF/SRF/APP/MEF2A/PTEN/PAK1/PPP3CA/VEGFA/RAB21/PTPRO/SOD1/ZEB2/EFNA1/RELN/LRP1/GRB2/PICALM/PDLIM7/NRP1/LYPLA2/IFRD1/ARHGDIA/PDLIM5/NEDD4/CXCL12/BMP7/NFIB/NIN/RYK/ANKRD27/DNM2/SHC3/ITGB1/SHTN1/UST/CAPRIN2/ABL1/NCAM1/NUMBL/EGR2/MAP2K1/NR4A2/PTPN11/S100B/MAPK7/SMAD4/IRS2/POU4F2/FN1/MAPK1/PTK2/CUX1/PIK3R1/VCL/KIDI…	437
GO:0071900	regulation of protein serine/threonine kinase activity	420/13004	479/17913	4.61212e-16	4.35916e-14	2.14791e-14	CXCR4/RASGRP1/NTRK3/SNCA/ERBB2/RHOA/TGFB3/HMGA2/CCND2/CDK4/CDKN1B/EZH2/CDC25A/CCND1/KRAS/CDK1/TAB2/IRAK2/SIRT1/SPRED1/IGF1R/CEBPA/LATS2/PTEN/CDKN1A/PAK1/SPRY2/TGFBR1/JAK2/TRAF6/IRAK1/CDKN1C/VEGFA/CDC25C/CAV1/PDGFRB/PDCD4/GTF2H1/CCND3/UVRAG/RGS3/SOD1/CDC6/ZEB2/MAP3K8/PKD2/APC/THBS1/HACD3/IQGAP3/EGFR/UBE2V1/PLK1/FGF2/CHORDC1/CDK5RAP1/PTPRJ/CDK5RAP3/KIT/HIPK3/CCNT2/RB1/IGF1/BMP7/CD24/TFAP4/STK4/ADAM…	420
GO:0051099	positive regulation of binding	173/13004	181/17913	5.9834e-16	5.57081e-14	2.74494e-14	HMGA2/MEF2C/STMN1/DERL1/MET/HES1/WNT3A/KLF4/PLK2/BDNF/APP/CDK9/JAK2/TRAF6/CAV1/LRP1/RAN/NRP1/ANXA2/ITGA2/GNL3L/PLXND1/CTNNB1/RB1/HAND2/IGF1/CEBPG/HERPUD1/STK4/CAPRIN2/ABL1/GTF2B/HOXA3/NIPBL/TRIB3/EP300/HDAC8/POU4F2/LGALS3/TERT/PPARG/BAMBI/RARA/CALM3/IRF4/GSK3B/TIRAP/EIF2S1/NIBAN2/WNT5A/HIPK2/TICAM1/TIAM1/PLAUR/SKI/CALM2/TGFB1/MBD2/MMP9/HMBOX1/FOXC1/GMNN/TWIST1/IFNG/PAX6/EPHA4/MAPRE1/HMGB1/LRRK2/N…	173
GO:0048545	response to steroid hormone	335/13004	375/17913	8.8524e-16	8.12078e-14	4.0014e-14	REST/NTRK3/BCL2/RHOA/TGFB3/COL1A1/RUNX1/BCL2L11/CCND1/KRAS/CCNE1/SIRT1/EIF4EBP1/FOXO3/TLR2/CDKN1A/PPARA/PAK1/CBFB/ESR1/JAK2/ANXA1/CAV1/DNMT3B/FOXP1/FOXO1/NR3C2/TGFBR2/RAN/VDR/PHB/FOS/RARG/THBS1/EGFR/ARID1A/PTGS2/GPAM/EIF4E/PPP5C/UFL1/DSG2/CTNNB1/CLDN1/TYMS/NEDD4/RB1/BRCA1/SPARC/CASP9/BMP7/FOXA1/NR1I2/HTR1B/RELA/TFAP4/ADAM9/CCN2/PGRMC2/DDX5/ZFP36L2/ATP1A2/PIAS1/FOSB/NCOA6/MED1/HNF4A/DDIT4/NR4A2/CA…	335
GO:0060627	regulation of vesicle-mediated transport	420/13004	480/17913	1.03636e-15	9.36926e-14	4.61657e-14	REST/SNCA/DRD1/BACE1/WNT3A/AKT2/TLR2/PTEN/RAC1/PPP3CA/ITGB3/ANXA1/VEGFA/CAV1/RAB21/PDCD6IP/ROCK1/SOD1/LRP1/PICALM/NRP1/ANXA2/ITGA2/HMOX1/SDCBP/RAB27B/PTPRJ/ATG3/ANKFY1/CHMP2A/DLL1/VAMP2/MERTK/HTR1B/ANKRD27/DNM2/AXL/SDC4/INPP5F/ABL1/VSNL1/PTPN1/MIB1/CLASP2/MAP2K1/GNAI2/DKK1/ANKRD13B/CSK/LGALS3/MAPK1/PPARG/SELE/PFN2/MSN/EHD2/CCL2/HNRNPK/EZR/CALM3/ADORA2B/GSK3B/HGS/LDLRAP1/NUMB/RDX/EHD1/ATP2A2/WNT5A…	420
GO:0002521	leukocyte differentiation	424/13004	485/17913	1.06287e-15	9.47165e-14	4.66702e-14	RASGRP1/ERBB2/RUNX3/BCL2/CREB1/RHOA/HDAC4/CTNNBIP1/RUNX1/MYC/MEF2C/MYB/HLA-G/CDC42/SIRT1/SRF/APP/CEBPA/CDK6/TLR2/SOCS1/MSH2/STAT3/TP53/INPP5D/FADD/POU2F2/BCL6/CBFB/ANXA1/TRAF6/VEGFA/JUNB/JUN/SOD1/LIF/FOXP1/BTK/MAFB/FOXP3/TGFBR2/FOS/WNT1/NOTCH2/LRRC8A/AP3D1/AP3B1/ANXA2/PTPRJ/CTNNB1/CEBPB/DLL1/KIT/RB1/PRDM1/MITF/ZEB1/CEBPG/BAK1/SP3/SOCS5/MERTK/SOX4/CD83/TUSC2/MYH9/MAPK14/ITGB1/AXL/PREX1/ZFP36L2/HOX…	424
GO:0045787	positive regulation of cell cycle	333/13004	373/17913	1.35692e-15	1.19218e-13	5.87427e-14	GLI1/RHOA/HMGA2/CCND2/FEN1/CDK4/AURKB/CDKN1B/BCL2L11/EZH2/CCND1/E2F1/HES1/GATA6/CDK1/CCNE1/CDC42/PLK2/EIF4EBP1/APP/CDK9/MUC1/MECP2/ROCK2/TP53/CDKN1A/CHEK1/KIF23/CDC25C/PDGFRB/CENPJ/RAD51C/CCND3/CDC6/PKD2/EGFR/EIF4E/TRIM32/PKN2/CUL4B/CCNT2/TMOD3/RB1/IGF1/BRCA2/BRCA1/FOXA1/SFPQ/BTG2/SOX4/GPSM2/TFAP4/CCN2/ABL1/DAB2IP/ADAM17/CDK10/ATM/FGFR1/MED1/MEIS2/PTPN11/EP300/PROX1/PRKCE/CNOT6/AKT1/TERT/CNOT8/DD…	333
GO:0097191	extrinsic apoptotic signaling pathway	200/13004	213/17913	1.37894e-15	1.1947e-13	5.88671e-14	BCL2/BCL2L11/ACVR1/BMPR1B/FOXO3/PTEN/TIMP3/FADD/TGFBR1/JAK2/CAV1/HSPA1A/MCL1/THBS1/NRP1/MLLT11/HMOX1/HSPA1B/TNFRSF10A/IGF1/BRCA1/CASP9/SGK3/FAS/RELA/STK4/SNAI2/RFFL/ERBB3/DAB2IP/ACVR1B/FGFR1/FAF1/CASP3/SFRP2/TNFSF10/MAPK7/AR/LGALS3/AKT1/TERT/MKNK2/ICAM1/RAF1/TMBIM1/PSME3/PIK3R1/DDX3X/CYLD/CFLAR/BCL2L1/STRADB/P2RX7/PEA15/GSK3B/TNFSF12/IL1A/DAPK1/BIRC6/RET/YAP1/TNFRSF10B/CASP8/DAXX/NF1/FGB/FGA/FGG/…	200
GO:1903050	regulation of proteolysis involved in cellular protein catabolic process	187/13004	198/17913	2.00581e-15	1.714e-13	8.4455e-14	RAD23B/RPS7/PLK2/CEBPA/PTEN/SUFU/CAV1/HSPA1A/DET1/EFNA1/WNT1/CTSC/PLK1/UBE2J1/SDCBP/UFL1/CSNK1D/SOCS5/HERPUD1/OSBPL7/MAP1A/DAB2IP/TRIB1/UBQLN1/PIAS1/MAPK9/NFE2L1/UBXN1/FBXW7/AKT1/PTK2/PSME3/PBK/BTRC/GSK3B/ARAF/AURKA/SOCS4/HIPK2/EDEM1/CSNK1A1/FHIT/N4BP1/MDM2/SMURF1/PTK2B/EPHA4/TRIB2/SMAD7/LRRK2/CSNK2A1/NFE2L2/FOXF2/FMR1/TAF9/FAM122A/HSP90AB1/SENP1/PRKN/LATS1/SHH/PLK3/PRKCG/IL33/TAF1/NUPR1/PML/AXIN…	187
GO:0007264	small GTPase mediated signal transduction	407/13004	465/17913	2.58998e-15	2.18328e-13	1.07578e-13	RASGRP1/DNMT1/RHOA/CCNA2/STMN1/MET/KRAS/CDC42/PLK2/COL1A2/ARHGEF3/ROCK2/RHOC/TP53/CDKN1A/BCL6/RAC1/JAK2/PDGFRB/HACE1/JUN/RHOT1/COL3A1/ROCK1/RELN/RHOB/GRB2/YWHAQ/HACD3/NRP1/NOTCH2/IQGAP3/SQSTM1/SHOC2/HMOX1/FGF2/ARHGDIA/GNA13/ARFIP2/RHOG/ADGRG1/DOCK5/NOTCH1/RB1/IGF1/NRAS/AGTR1/TNFAIP1/GPSM2/G3BP1/DHCR24/MAPK14/RHOV/DNM2/ARHGEF1/SHC3/ITGB1/PLEKHG2/SHTN1/PREX1/ARHGEF18/CRK/ABL1/DAB2IP/MAPK11/RASA1/BR…	407
GO:0002446	neutrophil mediated immunity	434/13004	499/17913	3.56359e-15	2.92496e-13	1.44123e-13	GRN/RHOA/S100A9/TLR2/RAC1/RAB9B/HSPA1A/ROCK1/TOM1/CD44/F2/GOLGA7/CTSC/CAND1/ATP6V0A1/ANXA2/ANPEP/PAFAH1B2/IGF2R/HSPA1B/SNAP29/SDCBP/SCAMP1/RAB6A/RAB5C/PTPRJ/MOSPD2/METTL7A/DPP7/SNAP23/RHOG/PGRMC1/DSP/COMMD9/ATAD3B/PKM/MAGT1/SURF4/NRAS/APAF1/PTPRN2/TUSC2/CPNE3/SLC15A4/STOM/PGM1/MAPK14/CD59/GSN/HEBP2/SERPINB6/B4GALT1/IQGAP1/PGM2/CAP1/ALDOA/ADAM17/NFKB1/IMPDH1/PNP/MLEC/LGALS3/MAPK1/PA2G4/TMBIM1/CKAP…	434
GO:0042119	neutrophil activation	434/13004	499/17913	3.56359e-15	2.92496e-13	1.44123e-13	GRN/RHOA/S100A9/TLR2/RAC1/RAB9B/HSPA1A/ROCK1/TOM1/CD44/GOLGA7/CTSC/CAND1/ATP6V0A1/ANXA2/ANPEP/PAFAH1B2/IGF2R/HSPA1B/SNAP29/SDCBP/SCAMP1/RAB6A/RAB5C/PTPRJ/MOSPD2/METTL7A/DPP7/SNAP23/RHOG/PGRMC1/DSP/COMMD9/ATAD3B/PKM/MAGT1/SURF4/NRAS/APAF1/PTPRN2/CPNE3/SLC15A4/STOM/PGM1/MAPK14/CD59/GSN/HEBP2/SERPINB6/B4GALT1/IQGAP1/PGM2/PREX1/CAP1/ALDOA/NFKB1/IMPDH1/PNP/MLEC/LGALS3/MAPK1/PA2G4/TMBIM1/CKAP4/VCL/DDOS…	434
GO:0016311	dephosphorylation	401/13004	458/17913	3.71368e-15	2.94445e-13	1.45084e-13	BCL2/MEF2C/CDC25A/SPRED1/PPP2R2A/ROCK2/PTEN/INPP5D/CDC14A/PPP3CA/JAK2/CDC25C/PDGFRB/CDC14B/ROCK1/PTPRO/PPM1A/SET/PTPRF/HACD2/PTBP1/SHOC2/PPP2R5C/ITGA2/ACP2/PTPRJ/PPP5C/NT5E/CDK5RAP3/PPP1R7/DUSP23/DUSP12/CAMTA1/PTPRN2/PTPN12/EYA4/MTMR6/CTDSP2/SWAP70/IQGAP1/CTDSP1/SH2D4A/INPP5F/PXYLP1/DUSP2/G6PC3/PTPN1/INPPL1/GNAI2/PTPN11/IKBKB/HSP90B1/NT5DC1/LGALS3/PPM1D/SEMA4D/PTP4A3/SSH3/CSRNP3/CAMK2G/CALM3/PPP2…	401
GO:0001655	urogenital system development	292/13004	324/17913	3.7271e-15	2.94445e-13	1.45084e-13	BCL2/JAG1/GLI1/CTNNBIP1/MYC/MEF2C/CDKN1B/BCL2L11/WFS1/BASP1/HES1/SOX9/PLAG1/PTEN/SMO/STAT1/FADD/NOTCH3/TNC/TGFBR1/ESR1/CDKN1C/VEGFA/PDGFRB/WT1/RIDA/SMAD5/PTPRO/LIF/NUP93/PKD2/RARG/WNT1/NRP1/ITGB4/FGF2/TACSTD2/SMAD1/PODXL/MYO1E/CTNNB1/RDH10/DLL1/COL4A1/SMAD6/CASP9/BMP7/AGTR1/FOXA1/SGPL1/APAF1/SOX4/CD24/CENPF/IQGAP1/SERPINB5/SDC4/NID1/NIPBL/FGFR1/PROX1/LIN28A/AR/SMAD4/FBN1/NFIA/CD34/ODC1/EGR1/LRP4/…	292
GO:0032200	telomere organization	160/13004	167/17913	3.72895e-15	2.94445e-13	1.45084e-13	CCNE2/FEN1/AURKB/MYC/CCNE1/H3F3B/PRIM1/RAD51C/POLA2/GNL3L/POLE4/POLE3/CTNNB1/POLD2/BRCA2/HIST1H3B/ATM/HDAC8/RAD51/MRE11/MAPK1/TERT/HNRNPD/TERF1/POLD1/ATRX/HNRNPU/PRKDC/MAPK3/HMBOX1/ERCC4/SRC/PPP1R10/TERF2IP/RFC5/POLA1/EXO1/RFC4/HSP90AB1/ZNF365/RECQL4/POLE/PCNA/POLE2/BLM/HIST1H4I/HIST1H4L/SMG1/XRN1/HIST1H3C/POLD4/DCP2/PML/TNKS2/DCLRE1B/CCT3/SLX4/NEK7/RPA2/TNKS1BP1/GAR1/RIF1/CCT2/HIST1H4H/NBN/NEK2/…	160
GO:0032386	regulation of intracellular transport	354/13004	400/17913	4.11366e-15	3.20763e-13	1.58051e-13	CDH1/ERBB2/DRD1/BACE1/AKT2/SMO/TP53/PAK1/SUFU/BAP1/RAB21/RHOT1/PPM1A/RAN/ANXA2/ANP32B/PTGS2/HMOX1/UBE2J1/RAB23/NEDD4/VAMP2/HTR1B/NUP58/STOM/MAPK14/MDFIC/INPP5F/HPS4/UHMK1/KCNE1/PTPN1/MAP2K1/BNIP3L/ARIH2/PTPN11/FBXW7/PIK3R2/MAPK1/PFN2/PIK3R1/BARD1/MSN/RBM4/EHD2/EZR/CALM3/HRAS/ADORA2B/DNAJC27/GSK3B/KIF20B/LDLRAP1/RDX/EHD1/ATP2A2/NUCB1/SNAPIN/NF1/EDEM1/IL1B/TGFB1/GRIN3A/RAB5A/GAB2/PKIA/MAPK3/SYT1/ST…	354
GO:1905330	regulation of morphogenesis of an epithelium	172/13004	181/17913	4.47154e-15	3.44364e-13	1.6968e-13	RHOA/CDC42/SOX9/PTEN/SMO/STAT1/RAC1/ESR1/VEGFA/LIF/FOXP1/WNT1/PHLDB2/TACSTD2/CTNNB1/BMP7/RYK/DVL2/SNAI2/ABL1/CLASP2/FGFR1/AP2M1/FGF7/SFRP2/DKK1/AR/PSME3/HOXB7/WNT9B/FZD3/WNT5A/AP2A1/PDGFA/SIX1/TIAM1/FZD7/FZD1/TGFB1/SULF1/SAPCD2/MTOR/GPC3/FGFR2/WNT4/PARD6A/GPC4/TNF/SMURF1/PFN1/ROR2/DAAM1/RSPO3/SHH/SFRP1/STOX1/ETV5/NTN4/PRICKLE2/CELSR3/GRHL3/VANGL2/CTHRC1/ADAMTS12/DACT1/FGF10/DAB2/AGTR2/BTBD7/GDNF/…	172
GO:0051648	vesicle localization	247/13004	270/17913	5.81109e-15	4.39826e-13	2.16718e-13	RASGRP1/SNCA/DRD1/BACE1/PTEN/KIF23/SEC24D/SEC23IP/CTSC/AP3D1/AP3B1/SEC24A/SNAP29/CTNNB1/BET1/SNAP23/CSNK1D/VAMP2/HTR1B/KLHL12/FYCO1/BLOC1S6/CD59/DNM2/AP1M2/TRAPPC3/AP3M2/CLASP2/USO1/PFN2/TFG/CUL3/GRIA1/P2RX7/CALM3/ADORA2B/GSK3B/RAB1B/ATP2A2/TMED10/SEC23A/TMED2/SNAPIN/WDR11/PDCD6/CDH2/GRIN3A/RAB5A/SYT1/STX1A/COL7A1/SCRIB/SLC2A4/PIK3CG/RAP1B/RAP1A/ITGA4/LRRK2/FMR1/SEC31A/GBF1/KIF1B/SYT12/DYNC1I1/AS…	247
GO:0009314	response to radiation	382/13004	435/17913	5.85213e-15	4.39826e-13	2.16718e-13	HIF1A/TP53INP1/MTA1/DRD1/BCL2/CREB1/BACE1/HMGA2/FEN1/AURKB/MYC/BMF/HOXA1/CDC25A/CCND1/KRAS/NABP1/SIRT1/APP/AKT2/MECP2/MSH6/MSH2/TP53/CDKN1A/CHEK1/DNMT3A/COL3A1/DNMT3B/RHOB/GRB2/FOS/EGFR/TMEM109/PTGS2/TRIM32/CUL4B/NEDD4/CXCL12/KIT/BRCA2/BRCA1/CASP9/BAK1/RELA/MAPK14/DNM2/F11R/SNAI2/ITGB1/ATP1A2/SLC7A11/NIPBL/ATM/PIAS1/MEIS2/CASP3/EP300/SFRP2/RAD51/PRIMPOL/XPA/AKT1/MAPK8/ICAM1/PPM1D/YY1/VCAM1/PIK3R1…	382
GO:0043312	neutrophil degranulation	422/13004	485/17913	7.40847e-15	5.50167e-13	2.71087e-13	GRN/RHOA/S100A9/TLR2/RAC1/RAB9B/HSPA1A/ROCK1/TOM1/CD44/GOLGA7/CTSC/CAND1/ATP6V0A1/ANXA2/ANPEP/PAFAH1B2/IGF2R/HSPA1B/SNAP29/SDCBP/SCAMP1/RAB6A/RAB5C/PTPRJ/MOSPD2/METTL7A/DPP7/SNAP23/RHOG/PGRMC1/DSP/COMMD9/ATAD3B/PKM/MAGT1/SURF4/NRAS/APAF1/PTPRN2/CPNE3/SLC15A4/STOM/PGM1/MAPK14/CD59/GSN/HEBP2/SERPINB6/B4GALT1/IQGAP1/PGM2/CAP1/ALDOA/NFKB1/IMPDH1/PNP/MLEC/LGALS3/MAPK1/PA2G4/TMBIM1/CKAP4/VCL/DDOST/DDX3…	422
GO:0051236	establishment of RNA localization	170/13004	179/17913	7.72163e-15	5.60088e-13	2.75975e-13	IGF2BP2/NUP93/TGFBR2/RAN/PURA/EIF4E/POM121/IGF2BP1/SFPQ/NUP58/SEH1L/ATM/CPSF1/TERF1/SRSF2/SRSF1/ZFP36/ZFP36L1/CASC3/NXT2/SRSF9/HNRNPU/KHSRP/CKAP5/TSC1/QKI/FMR1/SRSF7/DDX39A/NDC1/TST/XPO1/NMD3/RBM8A/NUP54/SMG7/SMG1/ZC3H11A/NXF3/RFTN2/NUP210/PARP11/NUP50/LRPPRC/SRSF11/G3BP2/SRSF3/HHEX/WDR33/GLE1/EIF5A2/FIP1L1/NUP42/NUP155/UPF2/THOC7/CHTOP/RIOK2/PNPT1/MRPL18/CDC40/HNRNPA3/NUP62/SRSF6/MX2/NXT1/MVP/RP…	170
GO:1901796	regulation of signal transduction by p53 class mediator	170/13004	179/17913	7.72163e-15	5.60088e-13	2.75975e-13	TP53INP1/BCL2/AURKB/RPS7/SIRT1/SPRED1/MUC1/TP53/CHEK1/PRMT5/CD44/EHMT2/EHMT1/CDK5RAP3/TAF9B/BRCA1/PTTG1IP/MAPK14/SNAI2/DDX5/RFFL/MAPK11/ATM/EP300/HDAC1/POU4F2/MRE11/AKT1/PPP1R13L/MTA2/BARD1/TAF4B/PHF20/TP63/CDK2/HNRNPK/MDM4/PRKAB1/SNAI1/CHD4/TAF10/ZMPSTE24/AURKA/JMY/TP53BP2/HIPK2/TP73/BRD7/PPP1R13B/MDM2/TWIST1/PRKAA1/KMT5A/PMAIP1/CSNK2A1/HDAC2/TAF9/RBBP7/HIPK1/RFC5/EXO1/RFC4/BLM/KAT6A/PRKN/DYRK1A…	170
GO:0031503	protein-containing complex localization	220/13004	238/17913	8.56583e-15	6.1418e-13	3.02628e-13	ITGB3/NUP93/RELN/RAN/SSNA1/PURA/EIF4E/POM121/SFPQ/NUP58/TRIP11/RABL2B/SEH1L/TNPO1/ATM/IFT52/STX7/CPSF1/TERF1/EZR/SRSF2/HRAS/SRSF1/ADAM10/NUMB/CASC3/SRSF9/CEP72/SNAPIN/HNRNPU/BIRC5/DAG1/EFNB2/SCRIB/TSC1/GPC4/RAP1A/SMAD7/SRSF7/DDX39A/NDC1/VPS35/HASPIN/XPO1/CLSTN1/NSG1/SSX2IP/NMD3/RBM8A/NUP54/MZT1/NACC2/KIF17/SMG7/DLG2/SMG1/ZC3H11A/NXF3/CNIH2/WDR19/GSG1L/DYNLRB2/IFT81/IFT122/NUP210/SGCD/GRASP/GRIP2/…	220
GO:0001701	in utero embryonic development	306/13004	342/17913	9.48056e-15	6.72042e-13	3.31139e-13	HIF1A/TGFB3/BCL2L11/RTN4/PLOD3/HES1/ACVR1/GATA6/CDX2/WNT3A/SRF/CEBPA/MSH2/SMO/TP53/TGFBR1/CDKN1C/VEGFA/JUNB/LIF/PKD2/TGFBR2/GRB2/SEC24D/TPM1/EGFR/SLC30A1/MYO1E/GNA13/CTNNB1/CEBPB/RDH10/CCN1/HAND2/IGF1/BRCA2/PRDM1/GJA1/BMP7/SP3/STK4/MYH9/MAN2A1/ITGB1/MIB1/ACVR1B/SOX6/MAP2K1/FGFR1/MED1/ST14/MAFG/AR/SMAD4/MAPK1/AKT1/KIDINS220/CUL3/BCL2L1/TET1/EDN1/IGF2/ARNT/ZFPM2/SNAI1/WNT9B/ADAM10/POU5F1/ZFP36L1/PD…	306
GO:0002283	neutrophil activation involved in immune response	424/13004	488/17913	1.08793e-14	7.62529e-13	3.75725e-13	GRN/RHOA/S100A9/TLR2/RAC1/RAB9B/HSPA1A/ROCK1/TOM1/CD44/GOLGA7/CTSC/CAND1/ATP6V0A1/ANXA2/ANPEP/PAFAH1B2/IGF2R/HSPA1B/SNAP29/SDCBP/SCAMP1/RAB6A/RAB5C/PTPRJ/MOSPD2/METTL7A/DPP7/SNAP23/RHOG/PGRMC1/DSP/COMMD9/ATAD3B/PKM/MAGT1/SURF4/NRAS/APAF1/PTPRN2/CPNE3/SLC15A4/STOM/PGM1/MAPK14/CD59/GSN/HEBP2/SERPINB6/B4GALT1/IQGAP1/PGM2/CAP1/ALDOA/NFKB1/IMPDH1/PNP/MLEC/LGALS3/MAPK1/PA2G4/TMBIM1/CKAP4/VCL/DDOST/DDX3…	424
GO:0071383	cellular response to steroid hormone stimulus	224/13004	243/17913	1.14374e-14	7.85962e-13	3.87272e-13	REST/RHOA/RUNX1/BCL2L11/CCNE1/SIRT1/EIF4EBP1/FOXO3/PPARA/PAK1/CBFB/ESR1/JAK2/ANXA1/DNMT3B/FOXP1/FOXO1/NR3C2/RAN/VDR/PHB/RARG/EGFR/ARID1A/GPAM/EIF4E/PPP5C/UFL1/CTNNB1/NEDD4/RB1/BRCA1/CASP9/BMP7/FOXA1/NR1I2/TFAP4/PGRMC2/DDX5/ZFP36L2/ATP1A2/PIAS1/NCOA6/MED1/HNF4A/DDIT4/NR4A2/EP300/HDAC1/AR/POU4F2/PPARG/ICAM1/RXRB/CFLAR/NR2F6/TP63/NCOA3/THRA/RARA/EDN1/RARB/NPC1/NR3C1/ESR2/NR2E1/ZFP36/SMYD3/ZFP36L1/YA…	224
GO:0006611	protein export from nucleus	156/13004	163/17913	1.14656e-14	7.85962e-13	3.87272e-13	TP53/PPM1A/NUP93/RAN/ANP32B/EIF4E/POM121/NUP58/XPO6/UHMK1/SEH1L/EGR2/PTPN11/BARD1/CPSF1/STRADB/SRSF2/SRSF1/DNAJC27/GSK3B/CASC3/SRSF9/IL1B/TGFB1/TSC1/MDM2/SMURF1/SRSF7/DDX39A/NDC1/XPO1/NMD3/RBM8A/NUP54/DUSP16/SMG7/SMG1/ZC3H11A/NXF3/NUP210/PTPN14/RAPGEF3/NUP50/SRSF11/SRSF3/HHEX/WDR33/GLE1/STYX/FIP1L1/NUP42/NUP155/UPF2/CDK5/THOC7/CHTOP/RIOK2/RBM22/CDC40/NUP62/SRSF6/IFI27/CTDSPL2/NXT1/RPS15/EMD/CALR/…	156
GO:0070482	response to oxygen levels	344/13004	389/17913	1.3158e-14	8.92169e-13	4.39604e-13	HIF1A/CXCR4/REST/BCL2/CREB1/RHOA/TGFB3/COL1A1/CDK4/CCNA2/MYC/CDKN1B/E2F1/GATA6/MYB/BNIP3/UCP2/SIRT1/EIF4EBP1/SRF/FOXO3/MECP2/TLR2/ROCK2/PTEN/TP53/CDKN1A/PPARA/ETS1/PAK1/IRAK1/DNMT3A/VEGFA/CAV1/PDGFRB/DNMT3B/BACH1/FOXO1/TGFBR2/THBS1/TXN2/PTGS2/ITGA2/HMOX1/NOTCH1/CXCL12/PKM/BMP7/APAF1/FAS/CD24/CCN2/ACAA2/EGLN3/ADAM17/P4HB/UBQLN1/CPEB2/DDAH1/ATM/ITPR1/DDIT4/BNIP3L/NR4A2/CASP3/EP300/PRKCE/S100B/SMAD4…	344
GO:0050804	modulation of chemical synaptic transmission	347/13004	393/17913	1.70952e-14	1.14667e-12	5.65003e-13	CDH1/SNCA/DRD1/CREB1/BACE1/MEF2C/KRAS/WNT3A/PLK2/SRF/APP/MECP2/STAT3/PTEN/PPP3CA/JAK2/RHOT1/RELN/EGFR/SQSTM1/SERPINE2/PTGS2/EIF4E/SLC30A1/VAMP2/KIT/NPTX1/HTR1B/ITGB1/TAC1/ABL1/MAP1A/ATP1A2/SLC7A11/EGR2/GNAI2/DKK1/PRKCE/S100B/MAPK1/GLUL/PFN2/GRIA1/AKAP9/CCL2/RARA/EDN1/CALM3/HRAS/ADORA2B/GRIN2A/TSHZ3/NR2E1/GSK3B/HRH1/SLC4A10/ATP2A2/SNAPIN/NF1/CPEB3/IL1B/PLAT/AKAP12/GRIN3A/RAB5A/MTOR/SYT1/STX1A/NTRK…	347
GO:0050657	nucleic acid transport	167/13004	176/17913	1.7482e-14	1.14792e-12	5.65623e-13	IGF2BP2/NUP93/TGFBR2/RAN/PURA/EIF4E/POM121/IGF2BP1/SFPQ/NUP58/SEH1L/CPSF1/SRSF2/SRSF1/ZFP36/ZFP36L1/CASC3/NXT2/SRSF9/HNRNPU/KHSRP/CKAP5/TSC1/QKI/FMR1/SRSF7/DDX39A/NDC1/TST/XPO1/NMD3/RBM8A/NUP54/SMG7/SMG1/ZC3H11A/NXF3/RFTN2/NUP210/PARP11/NUP50/LRPPRC/SRSF11/G3BP2/SRSF3/HHEX/WDR33/GLE1/EIF5A2/FIP1L1/NUP42/NUP155/UPF2/THOC7/CHTOP/RIOK2/PNPT1/MRPL18/CDC40/HNRNPA3/NUP62/SRSF6/MX2/NXT1/MVP/RPS15/DDX19A…	167
GO:0050658	RNA transport	167/13004	176/17913	1.7482e-14	1.14792e-12	5.65623e-13	IGF2BP2/NUP93/TGFBR2/RAN/PURA/EIF4E/POM121/IGF2BP1/SFPQ/NUP58/SEH1L/CPSF1/SRSF2/SRSF1/ZFP36/ZFP36L1/CASC3/NXT2/SRSF9/HNRNPU/KHSRP/CKAP5/TSC1/QKI/FMR1/SRSF7/DDX39A/NDC1/TST/XPO1/NMD3/RBM8A/NUP54/SMG7/SMG1/ZC3H11A/NXF3/RFTN2/NUP210/PARP11/NUP50/LRPPRC/SRSF11/G3BP2/SRSF3/HHEX/WDR33/GLE1/EIF5A2/FIP1L1/NUP42/NUP155/UPF2/THOC7/CHTOP/RIOK2/PNPT1/MRPL18/CDC40/HNRNPA3/NUP62/SRSF6/MX2/NXT1/MVP/RPS15/DDX19A…	167
GO:0034330	cell junction organization	252/13004	277/17913	1.77965e-14	1.1564e-12	5.698e-13	CDH1/BCL2/RHOA/TGFB3/RUNX1/KRT5/CDC42/SRF/ROCK2/RHOC/PTEN/RAC1/CBFB/TGFBR1/VEGFA/CAV1/PDCD6IP/ROCK1/PTPRO/LAMB3/LRP1/APC/THBS1/NRP1/ITGB4/CORO1C/PHLDB2/LAMC1/ITGA2/ARL2/PTPRJ/PRKCI/PKN2/DSG2/CTNNB1/CLDN1/UGT8/DSP/ACTG1/NF2/GJA1/CTNND1/F11R/TLN1/IQGAP1/SNAI2/SDC4/LAMC2/ITGA5/ABL1/ANK2/NUMBL/CLASP2/FSCN1/IKBKB/CADM1/FN1/PTK2/CAPZA1/PLEC/VCL/TJP1/NECTIN1/SNAI1/CORO2B/DLG5/LIMCH1/NUMB/RDX/ACTN1/DLC1/…	252
GO:0006732	coenzyme metabolic process	325/13004	366/17913	1.85188e-14	1.19093e-12	5.86813e-13	HIF1A/SNCA/HDAC4/PDHA2/STAT3/TP53/PPARA/TPI1/NUP93/SLC25A1/HACD2/MTHFD2/GPD2/ADPGK/PTGS2/NT5E/HSD17B12/TYMS/SLC25A32/POM121/MTRR/PKM/SUCLG2/ELOVL5/GPD1/IGF1/RPIA/GAPDH/DHFR/NUP58/PARP16/PGM1/ELOVL1/PGM2/GCH1/G6PD/ALDOA/SEH1L/GPD1L/DDIT4/PNP/PIPOX/P2RX7/ARNT/NAMPT/IDH1/THEM4/MAT2A/FAR1/PPARGC1A/HK2/ELOVL6/DGAT1/PRKAA1/AMD1/SHMT2/PFKP/IDH2/CROT/NDC1/TP53I3/SHMT1/MCCC2/TECR/DHFRP1/MTHFD1/PDXK/HMGCR/…	325
GO:0009123	nucleoside monophosphate metabolic process	311/13004	349/17913	2.19097e-14	1.39462e-12	6.8718e-13	HIF1A/SNCA/RHOA/HDAC4/CDK1/MECP2/MSH2/STAT3/TP53/PPARA/TPI1/HSPA1A/NUP93/ADPGK/PPIF/HSPA1B/ADSS/NT5E/TYMS/SLC25A13/POM121/PKM/GPD1/IGF1/TMSB4X/GAPDH/NIPSNAP2/NUP58/SLC25A23/PGM1/AK2/TJP2/ALDOA/ATP1A2/SEH1L/ISCU/DDIT4/ATP6V1B2/IMPDH1/COX2/UMPS/P2RX7/ARNT/PPAT/PDE12/ATP5F1B/TGFB1/IMPDH2/PPARGC1A/HK2/UQCRFS1/PRKAA1/MYH4/SHMT2/ATP1B1/FXN/PFKP/NDC1/NDUFB5/CMPK1/SHMT1/TK1/DUT/HPRT1/NUP54/PFKFB4/ALDOC/T…	311
GO:0071214	cellular response to abiotic stimulus	279/13004	310/17913	2.38268e-14	1.48005e-12	7.29271e-13	TP53INP1/REST/HDAC4/COL1A1/HMGA2/AURKB/MYC/BMF/CDC25A/BNIP3/SIRT1/SOX9/AKT2/PTEN/TP53/CDKN1A/FADD/CHEK1/RAC1/RHOB/PKD2/GRB2/EGFR/TMEM109/PTGS2/ITGA2/ADSS/TNFRSF10A/CUL4B/NEDD4/MTPN/KCNJ2/GJA1/CASP9/BAK1/FAS/SLC25A23/MAPK14/SERPINB6/DNM2/SNAI2/TLR4/ATP1A2/NIPBL/NFKB1/MAP3K2/ATM/CD40/PTPN11/CASP3/EP300/SFRP2/RAD51/AKT1/MAPK8/YY1/PIK3R1/EGR1/DDX3X/MAP3K1/PDE2A/FNTB/BCL2L1/PBK/HRAS/CREBBP/EIF2S1/POLD…	279
GO:0104004	cellular response to environmental stimulus	279/13004	310/17913	2.38268e-14	1.48005e-12	7.29271e-13	TP53INP1/REST/HDAC4/COL1A1/HMGA2/AURKB/MYC/BMF/CDC25A/BNIP3/SIRT1/SOX9/AKT2/PTEN/TP53/CDKN1A/FADD/CHEK1/RAC1/RHOB/PKD2/GRB2/EGFR/TMEM109/PTGS2/ITGA2/ADSS/TNFRSF10A/CUL4B/NEDD4/MTPN/KCNJ2/GJA1/CASP9/BAK1/FAS/SLC25A23/MAPK14/SERPINB6/DNM2/SNAI2/TLR4/ATP1A2/NIPBL/NFKB1/MAP3K2/ATM/CD40/PTPN11/CASP3/EP300/SFRP2/RAD51/AKT1/MAPK8/YY1/PIK3R1/EGR1/DDX3X/MAP3K1/PDE2A/FNTB/BCL2L1/PBK/HRAS/CREBBP/EIF2S1/POLD…	279
GO:0034470	ncRNA processing	265/13004	293/17913	2.39636e-14	1.48005e-12	7.29271e-13	RPS7/SIRT1/AGO1/OSGEPL1/RNASEL/UTP15/CDK5RAP1/SMAD1/TRMT1/RPP38/MRM1/CDKAL1/AGO3/ADAR/RPS6/AGO4/LIN28A/LIN28B/PA2G4/C1D/CPSF1/DICER1/RRP36/FRG1/RRP8/NOB1/NSUN4/SMAD2/GEMIN4/WDR4/PRKRA/DDX17/AGO2/SMAD3/QTRT2/SBDS/DDX21/PELP1/TUT7/ISG20/UTP25/RPUSD4/WDR36/BMT2/FAM98B/ERI1/EXOSC2/PUS7/GAR1/NOLC1/INTS6/INTS7/NSA2/RIOK2/INTS4/INTS8/TPRKB/MTREX/INTS10/XRN2/INTS2/TRMT112/BYSL/DDX51/GRSF1/PUS1/LAS1L/DIS3…	265
GO:1903311	regulation of mRNA metabolic process	250/13004	275/17913	2.82368e-14	1.72687e-12	8.50891e-13	REST/E2F1/CDK9/ROCK2/IGF2BP2/HSPA1A/RNASEL/TIA1/ROCK1/SET/AXIN2/PTBP1/MOV10/IGF2BP1/CARHSP1/TRIM71/SERBP1/BTG2/MAPK14/DDX5/ZFP36L2/TNPO1/ELAVL1/AKT1/SRSF10/CNOT8/PSME3/BARD1/HNRNPD/RBM4/HNRNPK/CCNT1/ZFP36/VIM/TIRAP/PRDX6/ZFP36L1/PABPC1/PDE12/SRSF9/PAPOLA/HNRNPU/KHSRP/CPEB3/MTOR/ANP32A/TRA2B/DDX17/YWHAZ/AGO2/TOB1/RBFOX2/MYD88/FMR1/SRSF7/ANGEL2/HNRNPL/XPO1/RBM8A/TENT4A/PUM1/VIP/DYRK1A/XRN1/CELF4/DC…	250
GO:0044839	cell cycle G2/M phase transition	235/13004	257/17913	3.07521e-14	1.83786e-12	9.05577e-13	WEE1/HMGA2/CDK4/CCNA2/AURKB/CDC25A/CCND1/CDK1/APP/MECP2/PPP2R2A/TP53/CDKN1A/CHEK1/CDC25C/ACTR1A/CDC14B/CENPJ/CEP63/RAD51C/BACH1/SSNA1/PLK1/CDK5RAP3/CSNK1D/AKAP8/TUBA1A/BRCA1/CENPF/DNM2/ATM/CDK14/PPM1D/PSME3/AKAP9/ALMS1/CDK2/CALM3/BTRC/CDC7/DTL/AURKA/CEP72/CALM2/CKAP5/PKIA/FOXO4/FOXM1/MAPRE1/FOXN3/TUBB4B/TAOK2/KIF14/HAUS3/PRKAR2B/CCP110/PCNT/DONSON/PKMYT1/MELK/CEP41/TICRR/FBXO5/BORA/HAUS8/BLM/TAOK…	235
GO:0009161	ribonucleoside monophosphate metabolic process	296/13004	331/17913	3.09256e-14	1.83786e-12	9.05577e-13	HIF1A/SNCA/RHOA/HDAC4/CDK1/MECP2/MSH2/STAT3/TP53/PPARA/TPI1/HSPA1A/NUP93/ADPGK/PPIF/HSPA1B/ADSS/NT5E/SLC25A13/POM121/PKM/GPD1/IGF1/TMSB4X/GAPDH/NIPSNAP2/NUP58/SLC25A23/PGM1/AK2/TJP2/ALDOA/ATP1A2/SEH1L/ISCU/DDIT4/ATP6V1B2/IMPDH1/COX2/UMPS/P2RX7/ARNT/PPAT/PDE12/ATP5F1B/TGFB1/IMPDH2/PPARGC1A/HK2/UQCRFS1/PRKAA1/MYH4/SHMT2/ATP1B1/FXN/PFKP/NDC1/NDUFB5/CMPK1/HPRT1/NUP54/PFKFB4/ALDOC/TAZ/DLG2/ESRRB/GAPDH…	296
GO:0031668	cellular response to extracellular stimulus	230/13004	251/17913	3.09765e-14	1.83786e-12	9.05577e-13	BCL2/COL1A1/PIM1/BMPR2/UCP2/SIRT1/SRF/TP53/CDKN1A/TNC/JUN/SOD1/FOXO1/VDR/FOS/EHMT2/TXN2/PTGS2/HMOX1/LPL/FADS1/SESN1/FAS/SNAI2/AXL/GAS2L1/SEH1L/MED1/NR4A2/BGLAP/SFRP2/HSP90B1/USF2/MAPK1/MAPK8/PPARG/ICAM1/GLUL/PPM1D/VCAM1/PIK3R4/KLF10/P2RX7/CYP24A1/XBP1/ADORA2B/BECN1/CASR/WNT9B/TNRC6A/EIF2S1/NAMPT/SLC38A2/DCTPP1/RRP8/CPEB4/DAP/GDAP1/ATP2B1/NCOA1/FOSL1/MTOR/MAPK3/WNT4/MAP1LC3B/TSC1/MDM2/PRKAA1/NUDT1…	230
GO:2001020	regulation of response to DNA damage stimulus	188/13004	201/17913	3.123e-14	1.83786e-12	9.05577e-13	BCL2/HMGA2/MYC/RAD52/SIRT1/SPRED1/CDK9/MUC1/TP53/CHEK1/MCL1/CD44/AXIN2/EGFR/UBE2V1/TRIM32/TAF9B/CXCL12/BRCA1/CASP9/CEBPG/MAD2L2/PTTG1IP/SHLD2/SNAI2/DDX5/ABL1/SMCHD1/ATM/SFRP2/RAD51/FUS/IER3/NEK4/BCL2L1/HNRNPK/SNAI1/ZMPSTE24/MMS19/PRKDC/OTUB1/ERCC4/H2AFX/MDM2/TWIST1/MGMT/KMT5A/FOXM1/PMAIP1/HMGB1/MAPT/PPP1R10/FMR1/TAF9/TERF2IP/AUNIP/NSD2/POLQ/ZNF365/FBXO5/PCNA/UBR5/NACC2/DYRK1A/SMG1/APBB1/PRKCG/HIC…	188
GO:0016050	vesicle organization	254/13004	280/17913	3.38625e-14	1.97415e-12	9.72734e-13	SNCA/BCL2/CREB1/AKT2/ANXA1/CAV1/PDCD6IP/ZEB2/RAB34/SEC24D/SEC23IP/PICALM/CTSC/CORO1C/AP3D1/AP3B1/ANXA2/SQSTM1/SERPINE2/SEC24A/VAMP3/SDCBP/PRKCI/BET1/ANKFY1/VPS39/CSNK1D/CHMP2A/KLHL12/ANXA8/BLOC1S6/CD59/ANKRD27/GNAI3/CLCN3/TRAPPC3/SDC4/HPS4/AP2M1/ABCA1/USO1/CD34/TFG/CUL3/GRIA1/P2RX7/RAB1B/VPS37C/HGS/STAM2/TMED10/SEC23A/TMED2/SNAPIN/PDCD6/CORO1A/RAB22A/SYT1/STX1A/COL7A1/SLC2A4/CAV2/TAP1/FASLG/SDC1/…	254
GO:0030098	lymphocyte differentiation	291/13004	325/17913	3.4414e-14	1.98773e-12	9.79425e-13	RASGRP1/ERBB2/RUNX3/BCL2/RHOA/HDAC4/RUNX1/MYB/HLA-G/SRF/CDK6/SOCS1/MSH2/STAT3/TP53/INPP5D/FADD/POU2F2/BCL6/CBFB/ANXA1/SOD1/FOXP1/BTK/MAFB/FOXP3/TGFBR2/WNT1/NOTCH2/LRRC8A/AP3D1/AP3B1/PTPRJ/CTNNB1/DLL1/KIT/PRDM1/ZEB1/CEBPG/BAK1/SP3/SOCS5/MERTK/SOX4/CD83/TUSC2/ITGB1/AXL/PREX1/ZFP36L2/ABL1/ADAM17/ATP11C/ATM/RPS6/RUNX2/EP300/PNP/VCAM1/PIK3R1/EGR1/CYLD/SPI1/IL18/RARA/CTLA4/XBP1/IRF4/IFNB1/ZFP36L1/EGR3/…	291
GO:1901652	response to peptide	425/13004	491/17913	3.99088e-14	2.28133e-12	1.12409e-12	STAT5A/MMP13/CREB1/JAG1/BACE1/COL1A1/CDK4/CCNA2/CDKN1B/BCL2L11/KLF5/KLF4/UCP2/SIRT1/EIF4EBP1/IGF1R/APP/AKT2/FOXO3/SP1/TLR2/SOCS1/ROCK2/STAT3/PTEN/TP53/STAT1/PPARA/PAK1/JAK2/IRS1/CAV1/CCND3/ROCK1/CDC6/BCL2L2/FOXO1/LRP1/GRB2/APC/PHB/WNT1/SNX6/ATP6V0A1/PTGS2/CACNA2D1/PRKCI/LPL/ATP6V1C1/ATP6V1F/VAMP2/CXCL12/LDOC1/IGF1/SPARC/GJA1/ADCY6/BMP7/AGTR1/BTG2/CRHBP/INSIG2/RELA/OSBPL8/CCN2/MAPK14/IQGAP1/CRK/TL…	425
GO:0099177	regulation of trans-synaptic signaling	347/13004	394/17913	4.02286e-14	2.28133e-12	1.12409e-12	CDH1/SNCA/DRD1/CREB1/BACE1/MEF2C/KRAS/WNT3A/PLK2/SRF/APP/MECP2/STAT3/PTEN/PPP3CA/JAK2/RHOT1/RELN/EGFR/SQSTM1/SERPINE2/PTGS2/EIF4E/SLC30A1/VAMP2/KIT/NPTX1/HTR1B/ITGB1/TAC1/ABL1/MAP1A/ATP1A2/SLC7A11/EGR2/GNAI2/DKK1/PRKCE/S100B/MAPK1/GLUL/PFN2/GRIA1/AKAP9/CCL2/RARA/EDN1/CALM3/HRAS/ADORA2B/GRIN2A/TSHZ3/NR2E1/GSK3B/HRH1/SLC4A10/ATP2A2/SNAPIN/NF1/CPEB3/IL1B/PLAT/AKAP12/GRIN3A/RAB5A/MTOR/SYT1/STX1A/NTRK…	347
GO:0009266	response to temperature stimulus	203/13004	219/17913	4.28904e-14	2.41037e-12	1.18767e-12	CXCR4/TP53INP1/SIRT1/CDKN1A/IRAK1/HSPA1A/SOD1/NUP93/FOXO1/FOS/THBS1/DNAJB1/PTGS2/HMOX1/HSPA1B/DNAJB4/CHORDC1/LPL/POM121/CXCL12/IGF1/HTR1B/NUP58/MICA/SEH1L/ATM/EP300/NFE2L1/COX2/HSPD1/MAPK1/AKT1/PPARG/CD34/NR2F6/THRA/CAMK2G/GSK3B/CREBBP/IL1A/EIF2S1/ATP2A2/CASP8/DAXX/MMP24/NF1/PDCD6/ATP2B1/MTOR/MAPK3/PPARGC1A/NFKBIA/PRKAA1/NOS3/MAPT/HDAC2/IER5/NDC1/RBBP7/PSIP1/HSP90AB1/NUP54/CD14/FGF16/HSPA1L/KCNK4…	203
GO:0043254	regulation of protein complex assembly	359/13004	409/17913	4.5617e-14	2.5407e-12	1.25189e-12	SNCA/CREB1/RHOA/CTNNBIP1/STMN1/CDKN1B/BCL2L11/MMP1/BMF/MET/CDC42/EIF4EBP1/SRF/MECP2/RHOC/TP53/RAC1/PAK1/ESR1/VEGFA/GTF2H1/H3F3B/HSPA1A/JUN/PPM1A/GRB2/CAND1/HSPA1B/ARL2/CUL4B/CTNNB1/CAPG/TMOD3/MTPN/RB1/TMSB4X/SMAD6/MITF/NIN/ARPC1B/G3BP1/ANKRD27/GSN/PLEKHG2/PREX1/ABL1/DAB2IP/TLR4/GTF2B/ATM/RASA1/MAPK9/FAF1/FSCN1/PTPN11/EP300/DKK1/PRKCE/ABCA1/CNOT6/XPA/ICAM1/RAF1/PFN2/DDX3X/MSN/AKAP9/TERF1/INPP5J/TH…	359
GO:0009126	purine nucleoside monophosphate metabolic process	285/13004	318/17913	4.73567e-14	2.61426e-12	1.28814e-12	HIF1A/SNCA/RHOA/HDAC4/CDK1/MECP2/MSH2/STAT3/TP53/PPARA/TPI1/HSPA1A/NUP93/ADPGK/PPIF/HSPA1B/ADSS/NT5E/SLC25A13/POM121/PKM/GPD1/IGF1/TMSB4X/GAPDH/NIPSNAP2/NUP58/SLC25A23/PGM1/AK2/TJP2/ALDOA/ATP1A2/SEH1L/ISCU/DDIT4/ATP6V1B2/IMPDH1/COX2/P2RX7/ARNT/PPAT/PDE12/ATP5F1B/TGFB1/IMPDH2/PPARGC1A/HK2/UQCRFS1/PRKAA1/MYH4/SHMT2/ATP1B1/FXN/PFKP/NDC1/NDUFB5/HPRT1/NUP54/PFKFB4/ALDOC/TAZ/DLG2/ESRRB/GAPDHS/LHPP/OGDH…	285
GO:0016236	macroautophagy	247/13004	272/17913	5.62759e-14	3.07938e-12	1.51732e-12	HIF1A/BNIP3/SIRT1/TP53/UVRAG/SNX6/ATP6V0A1/SQSTM1/SPTLC1/PAFAH1B2/HMOX1/LAMTOR5/ATG9A/SNAP29/RHEB/RAB23/ATP6V1C1/ATG3/NEDD4/CHMP2A/CALCOCO2/GAPDH/FYCO1/GNAI3/UBQLN1/BNIP3L/TBK1/ATP6V1B2/CASP3/ATP6V0E1/AKT1/MAPK8/PIK3R4/VPS26A/BECN1/PRKAB1/NPC1/RAB1B/VPS37C/HGS/STAM2/TMEM41B/SNAPIN/LAMTOR3/LAMTOR2/MAP3K7/RAB5A/MTOR/MAPK3/KDR/MAP1LC3B/TSC1/VMP1/PRKAA1/SMURF1/PIK3CA/MTMR3/SRC/RB1CC1/LRRK2/CSNK2A1/CD…	247
GO:0001763	morphogenesis of a branching structure	180/13004	192/17913	5.82543e-14	3.15991e-12	1.557e-12	BCL2/CTNNBIP1/MYC/RTN4/MET/ACVR1/KRAS/SOX9/SRF/SMO/TNC/PAK1/SPRY2/ESR1/VEGFA/WT1/HOXA5/PKD2/TGFBR2/VDR/GRB2/WNT1/NRP1/FGF2/TACSTD2/PLXND1/GNA13/CTNNB1/RDH10/COL4A1/PRDM1/BMP7/FOXA1/STK4/SNAI2/ABL1/NOTCH4/FGFR1/MED1/ST14/FGF7/SFRP2/PROX1/AR/SMAD4/HOXB7/TP63/EDN1/CSF1/CASR/BTRC/DDR1/WNT9B/DLG5/YAP1/GZF1/SOCS3/IL10/WNT5A/NPNT/EPHA2/PDGFA/SIX1/EDNRA/DAG1/TGFB1/SULF1/PPP1CA/GPC3/FGFR2/PTCH1/WNT4/ILK/T…	180
GO:0009167	purine ribonucleoside monophosphate metabolic process	284/13004	317/17913	5.8799e-14	3.16197e-12	1.55801e-12	HIF1A/SNCA/RHOA/HDAC4/CDK1/MECP2/MSH2/STAT3/TP53/PPARA/TPI1/HSPA1A/NUP93/ADPGK/PPIF/HSPA1B/ADSS/NT5E/SLC25A13/POM121/PKM/GPD1/IGF1/TMSB4X/GAPDH/NIPSNAP2/NUP58/SLC25A23/PGM1/AK2/TJP2/ALDOA/ATP1A2/SEH1L/ISCU/DDIT4/ATP6V1B2/IMPDH1/COX2/P2RX7/ARNT/PPAT/PDE12/ATP5F1B/TGFB1/IMPDH2/PPARGC1A/HK2/UQCRFS1/PRKAA1/MYH4/SHMT2/ATP1B1/FXN/PFKP/NDC1/NDUFB5/HPRT1/NUP54/PFKFB4/ALDOC/TAZ/DLG2/ESRRB/GAPDHS/LHPP/OGDH…	284
GO:0010769	regulation of cell morphogenesis involved in differentiation	237/13004	260/17913	6.08337e-14	3.24342e-12	1.59815e-12	NTRK3/RHOA/RTN4/BMPR2/WNT3A/CDC42/BDNF/SRF/PTEN/RAC1/PAK1/PPP3CA/VEGFA/RAB21/PTPRO/ZEB2/EFNA1/RELN/LRP1/NRP1/CORO1C/IFRD1/ARHGDIA/TACSTD2/PDLIM5/NEDD4/DOCK5/CXCL12/NIN/RYK/ANKRD27/DNM2/SHTN1/PREX1/UST/CAPRIN2/CRK/ABL1/MAP2K1/POU4F2/FN1/PTK2/CUX1/SEMA4D/LRP4/FBXO31/SPP1/NR2E1/GSK3B/CRKL/ID1/ADAM10/KANK1/RET/CAPRIN1/WNT5A/FGB/FGA/FGG/TWF2/TIAM1/ROBO2/HAS2/MYOC/ROBO1/SRCIN1/POU3F2/MPL/NTRK2/ILK/NEDD…	237
GO:0006367	transcription initiation from RNA polymerase II promoter	168/13004	178/17913	6.66655e-14	3.52423e-12	1.73652e-12	CREB1/CTNNBIP1/CDK4/E2F2/CCND1/CDK1/SOX9/SRF/CDK9/MECP2/PTEN/TP53/CDKN1A/PPARA/NOTCH3/CBFB/ESR1/E2F3/MED6/GTF2H1/CDK8/NR3C2/VDR/RARG/NOTCH2/CAND1/TAF9B/POLR2C/NOTCH1/NR1I2/CCN2/TEAD1/POLR2K/GTF2B/NOTCH4/MED1/HNF4A/NR4A2/RUNX2/AR/MED13/PPARG/PPM1D/TAF4B/RXRB/MED16/NR2F6/KAT2B/THRA/RARA/RARB/NR3C1/ESR2/NR2E1/TAF10/CREBBP/ERCC3/YAP1/GTF2I/THRB/TCF4/NR1H3/PPARGC1A/HMGB1/RORC/TAF9/NR6A1/POLR2D/BAX/WWT…	168
GO:2001234	negative regulation of apoptotic signaling pathway	206/13004	223/17913	7.47097e-14	3.9163e-12	1.9297e-12	HIF1A/BCL2/SOD2/WFS1/ACVR1/SIRT1/BDNF/GATA4/MUC1/FADD/TGFBR1/HSPA1A/MCL1/CD44/THBS1/NRP1/PTGS2/PPIF/HMOX1/HSPA1B/TXNDC12/TRIM32/TNFRSF10A/CTNNB1/TAF9B/CXCL12/RB1/IGF1/BRCA1/SGK3/FAS/SLC35F6/HERPUD1/RELA/TMEM14A/PTTG1IP/ACAA2/GNAI3/SNAI2/RFFL/PTPN1/GNAI2/NR4A2/SFRP2/TNFSF10/MAPK7/HDAC1/AR/LGALS3/AKT1/TERT/ICAM1/RAF1/TMBIM1/PSME3/MAGEA3/DDX3X/CFLAR/MAPK8IP1/BCL2L1/STRADB/XBP1/PEA15/SNAI1/MNT/IL1A/B…	206
GO:0051650	establishment of vesicle localization	231/13004	253/17913	7.8825e-14	4.09759e-12	2.01903e-12	RASGRP1/SNCA/DRD1/BACE1/KIF23/SEC24D/SEC23IP/CTSC/AP3D1/AP3B1/SEC24A/SNAP29/CTNNB1/BET1/SNAP23/CSNK1D/VAMP2/HTR1B/KLHL12/FYCO1/BLOC1S6/CD59/DNM2/AP1M2/TRAPPC3/AP3M2/CLASP2/USO1/PFN2/TFG/CUL3/GRIA1/P2RX7/CALM3/ADORA2B/GSK3B/RAB1B/ATP2A2/TMED10/SEC23A/TMED2/SNAPIN/WDR11/PDCD6/GRIN3A/RAB5A/SYT1/STX1A/COL7A1/SCRIB/SLC2A4/RAP1B/RAP1A/ITGA4/LRRK2/FMR1/SEC31A/GBF1/KIF1B/SYT12/DYNC1I1/ASIP/SERPINA1/PRKN/…	231
GO:0090066	regulation of anatomical structure size	385/13004	442/17913	7.98129e-14	4.11465e-12	2.02744e-12	NTRK3/DRD1/CREB1/RHOA/CDK4/SOD2/RTN4/PLOD3/BMPR2/WNT3A/BDNF/SRF/ROCK2/PTEN/RAC1/PAK1/VEGFA/CAV1/RAB21/ROCK1/SOD1/LRP1/GRB2/RARG/PICALM/NRP1/LRRC8A/IQGAP3/EGFR/SLC12A2/PTGS2/KCNN4/IFRD1/HMOX1/LAMTOR5/DOCK5/CAPG/CXCL12/TMOD3/MTPN/TMSB4X/GJA1/ADCY6/AGTR1/HTR1B/CFL2/ARPC1B/RYK/GSN/DNM2/SWAP70/CLCN3/PLEKHG2/SHTN1/GCH1/PREX1/ABL1/ATP1A2/AKT3/RASA1/AP2M1/PRKCE/POU4F2/FN1/AKT1/ICAM1/PFN2/SEMA4D/MSN/EZR/P…	385
GO:0000956	nuclear-transcribed mRNA catabolic process	184/13004	197/17913	8.7395e-14	4.46861e-12	2.20184e-12	PYM1/RPS7/MLH1/PPP2R2A/AGO1/BTG2/DDX5/ZFP36L2/ATM/RPS6/CNOT6/CNOT8/ZFP36/ZFP36L1/CNOT4/CASC3/PABPC1/RPL29/PDE12/CNOT9/CPEB3/AGO2/TOB1/TTC37/TENT2/RBM8A/RPS29/DDX6/TENT4A/SMG7/SMG1/PNLDC1/XRN1/TUT7/DCP2/ZC3H12A/CSDE1/EDC3/TNKS1BP1/EIF3E/EXOSC2/UPF2/CNOT10/RPL39/SECISBP2/LSM3/RPL28/DIS3/RPS15/PARN/RPL23/CNOT11/TNRC6C/EIF4G1/WDR61/NCBP1/DCP1A/TNRC6B/NCBP2/RPL15/PAN3/TENT4B/RPL27/MTPAP/HBS1L/DHX36/EX…	184
GO:0010506	regulation of autophagy	281/13004	314/17913	1.12294e-13	5.69503e-12	2.80614e-12	HIF1A/TP53INP1/SNCA/BCL2/BCL2L11/BMF/MET/TAB2/BNIP3/SIRT1/PLK2/GATA4/FOXO3/STAT3/TP53/MCL1/ROCK1/UVRAG/FOXO1/SNX6/ATP6V0A1/SPTLC1/PAFAH1B2/HMOX1/LAMTOR5/SH3BP4/RHEB/ATP6V1C1/NEDD4/CALCOCO2/GAPDH/FYCO1/GNAI3/OSBPL7/ABL1/ATM/ITPR1/TRIB3/BNIP3L/TBK1/ATP6V1B2/CASP3/EP300/WDR6/FBXW7/ATP6V0E1/PIK3R2/XPA/AKT1/MAPK8/PTK2/VPS26A/XBP1/BECN1/PRKAB1/NPC1/GSK3B/RAB1B/DAPK1/DRAM1/ZMPSTE24/IL10/NAMPT/TMEM59/LAM…	281
GO:2001252	positive regulation of chromosome organization	160/13004	169/17913	1.16361e-13	5.85369e-12	2.88432e-12	DNMT1/FEN1/AURKB/MYB/SIRT1/CDK9/MUC1/MECP2/TP53/BCL6/VEGFA/DNMT3B/LIF/JARID2/FOXP3/CTNNB1/AKAP8/RB1/BRCA1/SFPQ/PHF19/SNAI2/NIPBL/ATM/SMAD4/MRE11/MAPK1/EED/CUL3/HNRNPD/PRKD2/TERF1/TET1/RPS6KA5/BECN1/SMARCB1/ATRX/HNRNPU/IL1B/TGFB1/MAPK3/BRD7/HMBOX1/PPARGC1A/LRRK2/PPP1R10/FMR1/CDT1/ESPL1/RESF1/ARRB1/KMT2E/KMT2A/NUMA1/WBP2/PML/SREBF1/SDR16C5/TNKS2/ZBTB7B/CCT3/LMNA/SLX4/NEK7/SIN3A/KDM1A/PAXBP1/H2AFY/C…	160
GO:0007265	Ras protein signal transduction	289/13004	324/17913	1.37569e-13	6.86527e-12	3.38276e-12	RASGRP1/DNMT1/RHOA/CCNA2/STMN1/MET/KRAS/PLK2/COL1A2/ARHGEF3/ROCK2/TP53/CDKN1A/BCL6/RAC1/JAK2/PDGFRB/HACE1/JUN/COL3A1/ROCK1/RHOB/GRB2/HACD3/NRP1/NOTCH2/IQGAP3/SQSTM1/SHOC2/FGF2/ARHGDIA/RHOG/ADGRG1/NOTCH1/RB1/IGF1/NRAS/AGTR1/TNFAIP1/GPSM2/G3BP1/DHCR24/MAPK14/DNM2/ARHGEF1/SHC3/ITGB1/PLEKHG2/SHTN1/PREX1/ARHGEF18/CRK/ABL1/DAB2IP/MAPK11/RASA1/BRAP/ABCA1/ARHGAP29/IRS2/RAF1/CUL3/CDK2/CDKN2A/HRAS/CSF1/CRK…	289
GO:0000723	telomere maintenance	147/13004	154/17913	1.41127e-13	6.98688e-12	3.44269e-12	CCNE2/FEN1/AURKB/MYC/CCNE1/PRIM1/RAD51C/POLA2/GNL3L/POLE4/POLE3/CTNNB1/POLD2/BRCA2/ATM/HDAC8/RAD51/MRE11/MAPK1/TERT/HNRNPD/TERF1/POLD1/ATRX/HNRNPU/PRKDC/MAPK3/HMBOX1/ERCC4/SRC/PPP1R10/TERF2IP/RFC5/POLA1/EXO1/RFC4/HSP90AB1/ZNF365/RECQL4/POLE/PCNA/POLE2/BLM/HIST1H4I/HIST1H4L/SMG1/XRN1/POLD4/DCP2/PML/TNKS2/DCLRE1B/CCT3/SLX4/NEK7/RPA2/TNKS1BP1/GAR1/RIF1/CCT2/HIST1H4H/NBN/NEK2/RFC3/PARN/WRAP53/DKC1/MA…	147
GO:0010821	regulation of mitochondrion organization	165/13004	175/17913	1.48141e-13	7.27639e-12	3.58534e-12	HIF1A/BCL2/BCL2L11/BMF/E2F1/BNIP3/TP53/BAP1/HSPA1A/OMA1/YWHAQ/SQSTM1/PPIF/MLLT11/IGF1/BAK1/SLC35F6/TMEM14A/ACAA2/HPS4/BNIP3L/ARIH2/TNFSF10/FBXW7/AKT1/MAPK8/TP63/BCL2L1/GSK3B/PPP3R1/CASP8/TP53BP2/TP73/PLAUR/MMP9/KDR/PPARGC1A/HK2/MOAP1/PPP1R13B/FIS1/PRKAA1/SMURF1/YWHAZ/PMAIP1/MAPT/LRRK2/FXN/CDC37/VPS35/BAX/RAC2/PRKN/VAT1/HSPA1L/STOX1/HDAC6/STAT2/SREBF2/HIP1R/SREBF1/TMEM135/AVP/IAPP/GPER1/BIK/OPTN/L…	165
GO:0000086	G2/M transition of mitotic cell cycle	218/13004	238/17913	1.64165e-13	8.00049e-12	3.94213e-12	WEE1/HMGA2/CDK4/CCNA2/AURKB/CDC25A/CCND1/CDK1/APP/MECP2/PPP2R2A/CDKN1A/CDC25C/ACTR1A/CENPJ/CEP63/RAD51C/BACH1/SSNA1/PLK1/CDK5RAP3/CSNK1D/TUBA1A/BRCA1/CENPF/DNM2/ATM/CDK14/PPM1D/PSME3/AKAP9/ALMS1/CDK2/CALM3/BTRC/CDC7/DTL/AURKA/CEP72/CALM2/CKAP5/PKIA/FOXO4/FOXM1/MAPRE1/FOXN3/TUBB4B/TAOK2/KIF14/HAUS3/PRKAR2B/CCP110/PCNT/DONSON/PKMYT1/MELK/CEP41/TICRR/FBXO5/BORA/HAUS8/BLM/TAOK1/USH1C/LATS1/SDCCAG8/PL…	218
GO:0010770	positive regulation of cell morphogenesis involved in differentiation	133/13004	138/17913	1.80653e-13	8.73574e-12	4.30441e-12	NTRK3/RHOA/BMPR2/WNT3A/CDC42/BDNF/SRF/RAC1/PAK1/VEGFA/RAB21/ZEB2/RELN/LRP1/NRP1/ARHGDIA/DOCK5/CXCL12/NIN/ANKRD27/DNM2/SHTN1/PREX1/CAPRIN2/CRK/ABL1/MAP2K1/POU4F2/FN1/CUX1/SEMA4D/FBXO31/CRKL/CAPRIN1/FGB/FGA/FGG/TWF2/TIAM1/ROBO2/HAS2/MYOC/ROBO1/MPL/NTRK2/ILK/NEDD9/EPHA4/MAPT/LIMS1/ITPKA/BHLHB9/NGFR/UNC13D/CUL7/KALRN/EFNA5/PAK3/OLFM4/WNT3/MACF1/SLITRK1/L1CAM/NTN1/NDEL1/LRP8/STK11/LIMK1/CYFIP1/FLNA/AC…	133
GO:0098727	maintenance of cell number	152/13004	160/17913	1.97547e-13	9.47922e-12	4.67075e-12	REST/JAG1/HMGA2/EZH2/HES1/CDX2/SOX2/KLF4/SOX9/FOXO3/STAT3/SMO/ZIC3/LIF/FOXP1/FOXO1/NOTCH2/ARID1A/FGF2/EIF4E/CTNNB1/POLR2C/IGF2BP1/DLL1/NOTCH1/KIT/IGF1/BMP7/SOX4/MED28/POLR2K/ZFP36L2/NIPBL/PROX1/ELAVL1/LIN28A/SMAD4/RAF1/LOXL2/KLF10/TP63/SPI1/NCOA3/TET1/SMC1A/NR2E1/WNT9B/POU5F1/YAP1/MMP24/FZD7/CDH2/SMAD2/SKI/NANOG/KDM3A/EOMES/ELF5/PRDM16/POLR2D/ASPM/FANCD2/DDX6/KDM4C/SALL4/SFRP1/MCPH1/FOXD3/EIF4ENI…	152
GO:0006979	response to oxidative stress	384/13004	442/17913	2.06242e-13	9.82091e-12	4.83911e-12	HIF1A/TP53INP1/REST/SNCA/BCL2/COL1A1/CCNA2/SOD2/EZH2/RAD52/MET/CDK1/MYB/BNIP3/KLF4/UCP2/SIRT1/APP/GATA4/FOXO3/SP1/TP53/STAT1/ETS1/JAK2/PDGFRB/HSPA1A/JUN/MCL1/SOD1/FOXO1/RHOB/BTK/PKD2/FOS/WNT1/TPM1/EGFR/ZNF622/TXN2/PTGS2/PPIF/HMOX1/HSPA1B/TXNRD1/PPP5C/CTNNB1/SLC25A24/PXDN/BMP7/DHFR/SFPQ/BAK1/SESN1/RELA/ADAM9/DHCR24/CYP1B1/DNM2/STX2/AXL/GCH1/G6PD/CRK/ABL1/TLR4/SLC7A11/P4HB/UBQLN1/CPEB2/MAPK9/NR4A2/…	384
GO:0071902	positive regulation of protein serine/threonine kinase activity	287/13004	322/17913	2.10013e-13	9.92471e-12	4.89026e-12	CXCR4/RASGRP1/NTRK3/SNCA/ERBB2/RHOA/TGFB3/HMGA2/CCND2/CDKN1B/EZH2/CCND1/KRAS/CDK1/TAB2/IRAK2/SIRT1/PAK1/SPRY2/TGFBR1/JAK2/TRAF6/IRAK1/VEGFA/PDGFRB/CCND3/SOD1/CDC6/ZEB2/MAP3K8/PKD2/THBS1/HACD3/IQGAP3/EGFR/UBE2V1/FGF2/KIT/CCNT2/IGF1/CD24/STK4/ADAM9/PARP16/MAPK14/DVL2/MDFIC/IQGAP1/CRK/MAP3K12/DAB2IP/TLR4/MAPK11/ADAM17/PTPN1/MAP3K2/MAP2K1/FGFR1/CD40/MAP3K3/PTPN11/DKK1/PROX1/CSK/MAPK1/AKT1/RAF1/DDX3X/…	287
GO:2000058	regulation of ubiquitin-dependent protein catabolic process	132/13004	137/17913	2.40628e-13	1.1286e-11	5.56101e-12	RAD23B/RPS7/PLK2/CEBPA/PTEN/SUFU/CAV1/HSPA1A/DET1/WNT1/PLK1/SDCBP/UFL1/CSNK1D/SOCS5/HERPUD1/MAP1A/TRIB1/UBQLN1/PIAS1/MAPK9/UBXN1/FBXW7/AKT1/PTK2/PBK/GSK3B/ARAF/AURKA/SOCS4/HIPK2/CSNK1A1/FHIT/N4BP1/MDM2/SMURF1/PTK2B/TRIB2/SMAD7/LRRK2/CSNK2A1/NFE2L2/FOXF2/TAF9/FAM122A/HSP90AB1/SENP1/PRKN/LATS1/SHH/PLK3/IL33/TAF1/PML/AXIN1/DAB2/WNT10B/GLMN/STYX/BAG5/PSEN1/UBQLN2/DDRGK1/GCLC/NUB1/RACK1/USP5/RPL23/GNA…	132
GO:0016049	cell growth	403/13004	466/17913	2.4986e-13	1.16316e-11	5.73128e-12	CXCR4/NTRK3/ERBB2/BCL2/RHOA/CDKN1B/RTN4/BMPR2/S100A9/WNT3A/CDC42/SIRT1/SOX9/BDNF/SRF/ITCH/APP/GATA4/TP53/CDKN1A/PPARA/BCL6/PAK1/TGFBR1/VEGFA/BAP1/RAB21/WT1/H3F3B/HSPA1A/ZEB2/LRP1/TGFBR2/PHB/RARG/NRP1/F2/EGFR/SERPINE2/IFRD1/HSPA1B/TRIM32/SH3BP4/SDCBP/PTPRJ/PDLIM5/CTNNB1/TAF9B/CXCL12/JADE1/ADIPOR2/MTPN/RB1/IGF1/GJA1/AGTR1/SGK3/NIN/MAD2L2/RYK/DNM2/IQGAP1/ITGB1/SHTN1/CAPRIN2/G6PD/ABL1/ADAM17/SERTAD2/…	403
GO:0032535	regulation of cellular component size	281/13004	315/17913	2.92052e-13	1.3495e-11	6.64945e-12	NTRK3/CREB1/RHOA/CDK4/RTN4/BMPR2/WNT3A/BDNF/SRF/PTEN/RAC1/PAK1/VEGFA/RAB21/LRP1/GRB2/RARG/PICALM/NRP1/LRRC8A/IQGAP3/SLC12A2/KCNN4/IFRD1/LAMTOR5/CAPG/CXCL12/TMOD3/MTPN/TMSB4X/CFL2/ARPC1B/RYK/GSN/DNM2/SWAP70/CLCN3/PLEKHG2/SHTN1/PREX1/ABL1/AKT3/RASA1/AP2M1/PRKCE/POU4F2/FN1/AKT1/ICAM1/PFN2/SEMA4D/MSN/EZR/P2RX7/EDN1/SPP1/GSK3B/KANK1/RET/RDX/ARPC5/TWF1/PEX11B/WNT5A/LRRC8C/JMY/TWF2/CORO1A/RAB22A/KCNMA1/…	281
GO:0016573	histone acetylation	144/13004	151/17913	3.24042e-13	1.4863e-11	7.32355e-12	SNCA/SIRT1/MUC1/MECP2/ING4/CHEK1/LIF/SET/FOXP3/POLE4/POLE3/BRPF3/JADE1/BRCA2/BRCA1/BAZ1A/SNAI2/GTF2B/EP300/SMAD4/PHF20/SPI1/NCOA3/KAT2B/RPS6KA5/IRF4/TAF10/CREBBP/SMARCB1/ZMPSTE24/NAA40/CLOCK/EID1/MAP3K7/IL1B/TGFB1/NCOA1/MAPK3/BRD7/PPARGC1A/PHF10/TWIST1/TAF9/KAT6B/JADE3/LEF1/RSF1/KAT6A/ARRB1/PER1/TRRAP/KMT2A/APBB1/ZNF451/TRIM16/TAF1/WBP2/SDR16C5/ATF2/MYOD1/MORF4L1/KANSL1/EPC1/TAF6L/SIN3A/TAF5L/NAA…	144
GO:0009636	response to toxic substance	429/13004	499/17913	3.31258e-13	1.50831e-11	7.43199e-12	TP53INP1/CDH1/NTRK3/DRD1/BCL2/CREB1/ABCG2/RHOA/COL1A1/CDK4/SOD2/EZH2/CCND1/MET/S100A9/CDK1/MYB/BNIP3/KLF4/SIRT1/EIF4EBP1/SRF/FOXO3/TLR2/STAT3/PTEN/CDKN1A/STAT1/PPARA/ETS1/TNC/PPP3CA/DNMT3A/PDGFRB/JUN/DNMT3B/SOD1/FOXO1/RHOB/PHB/FOS/EHMT1/CPOX/PTGS2/PPIF/HMOX1/TXNRD1/SLC30A1/PPP5C/MARC1/CLDN1/TYMS/PXDN/NXN/SPARC/BMP7/DHFR/BAK1/SESN1/HTR1B/CRHBP/RELA/ADAM9/CYP1B1/GSN/AHR/DNM2/DHX15/AXL/GCH1/G6PD/CRK…	429
GO:0009408	response to heat	150/13004	158/17913	3.40746e-13	1.5203e-11	7.49104e-12	TP53INP1/SIRT1/CDKN1A/IRAK1/HSPA1A/SOD1/NUP93/THBS1/DNAJB1/PTGS2/HMOX1/HSPA1B/DNAJB4/CHORDC1/POM121/CXCL12/IGF1/NUP58/MICA/SEH1L/ATM/EP300/MAPK1/AKT1/CD34/CAMK2G/GSK3B/CREBBP/IL1A/EIF2S1/ATP2A2/DAXX/NF1/PDCD6/MTOR/MAPK3/NOS3/MAPT/HDAC2/IER5/NDC1/RBBP7/PSIP1/HSP90AB1/NUP54/CD14/HSPA1L/TCIM/CRNN/TRPV4/SCARA5/ANO1/NUP210/CASQ1/NUP50/RPA2/DNAJB6/EIF2B5/DNAJC2/EIF2B2/BAG5/NUP42/NUP155/NUP62/GCLC/BAG2/…	150
GO:0019827	stem cell population maintenance	150/13004	158/17913	3.40746e-13	1.5203e-11	7.49104e-12	REST/JAG1/HMGA2/HES1/CDX2/SOX2/KLF4/SOX9/FOXO3/STAT3/SMO/ZIC3/LIF/FOXP1/FOXO1/NOTCH2/ARID1A/FGF2/EIF4E/CTNNB1/POLR2C/IGF2BP1/DLL1/NOTCH1/KIT/BMP7/SOX4/MED28/POLR2K/ZFP36L2/NIPBL/PROX1/ELAVL1/LIN28A/SMAD4/RAF1/LOXL2/KLF10/TP63/SPI1/NCOA3/TET1/SMC1A/NR2E1/WNT9B/POU5F1/YAP1/MMP24/FZD7/CDH2/SMAD2/SKI/NANOG/KDM3A/EOMES/ELF5/PRDM16/POLR2D/ASPM/FANCD2/DDX6/KDM4C/SALL4/SFRP1/MCPH1/FOXD3/EIF4ENIF1/EPHA1/E…	150
GO:1902275	regulation of chromatin organization	156/13004	165/17913	3.41201e-13	1.5203e-11	7.49104e-12	DNMT1/SNCA/HMGA1/MYB/SIRT1/CDK9/MUC1/MECP2/TP53/BCL6/CHEK1/VEGFA/DNMT3B/LIF/JARID2/SET/FOXP3/CTNNB1/AKAP8/BRCA1/PHF19/SNAI2/NIPBL/ATM/SMAD4/MAPK8/EED/PRKD2/SPI1/TET1/RPS6KA5/IGF2/SMARCB1/ZMPSTE24/ATRX/HNRNPU/EID1/IL1B/SKI/TGFB1/MAPK3/BRD7/PPARGC1A/OTUB1/KDM3A/TWIST1/MKI67/LRRK2/FMR1/SETD7/UBR5/BCOR/RESF1/KDM4C/ARRB1/KMT2E/KMT2A/ZNF451/KDM5A/WBP2/SREBF1/SDR16C5/ZBTB7B/PARP10/PHF8/LMNA/ASF1A/SIN3A/…	156
GO:0060828	regulation of canonical Wnt signaling pathway	239/13004	264/17913	3.48075e-13	1.53992e-11	7.58775e-12	GLI1/COL1A1/WNT3A/SOX2/SOX9/FOXO3/LATS2/RECK/CAV1/PTPRO/PPM1A/FOXO1/APC/AXIN2/EGFR/CTNNB1/CSNK1D/JADE1/SOX4/KLHL12/STK4/MAD2L2/G3BP1/MAPK14/DVL2/CTNND1/ZBED3/SNAI2/CAPRIN2/DAB2IP/NFKB1/DKK2/SFRP2/DKK1/HDAC1/CDK14/PSME3/BAMBI/EGR1/DDX3X/CUL3/LRP4/CYLD/KREMEN2/BTRC/GSK3B/KANK1/YAP1/WNT5A/WNK1/FZD7/CDH2/FZD1/DACT3/DLX5/PPP1CA/GPC3/XIAP/CSNK1A1/FGFR2/IGFBP1/IGFBP2/ARNTL/ILK/SOST/FGF9/TMEM88/SRC/LRRK2…	239
GO:0045785	positive regulation of cell adhesion	340/13004	388/17913	3.66267e-13	1.609e-11	7.9281e-12	RASGRP1/ERBB2/RUNX3/RHOA/RUNX1/HES1/YES1/WNT3A/MYB/HLA-G/SOX2/CDC42/CDK6/SOCS1/EFNB1/FADD/BCL6/ETS1/RAC1/PAK1/CBFB/PPP3CA/JAK2/ANXA1/TRAF6/IRAK1/VEGFA/CAV1/ROCK1/CD44/MAP3K8/FOXP3/TGFBR2/GRB2/TPM1/NRP1/AP3D1/AP3B1/ITGA2/ARL2/PTPRJ/PODXL/MYO10/HSD17B12/ADGRG1/DOCK5/CCN1/CXCL12/UTRN/IGF1/BMP7/FOXA1/SOCS5/CD24/CD83/RELA/ADAM9/DNM2/IQGAP1/EPB41L4B/PREX1/SDC4/NID1/CRK/ITGA5/ABL1/DENND6A/ATM/CD276/PTPN…	340
GO:0001101	response to acid chemical	293/13004	330/17913	3.774e-13	1.64631e-11	8.11195e-12	DNMT1/NTRK3/CREB1/RHOA/COL1A1/CDK4/CDKN1B/E2F1/YES1/WNT3A/MYB/KLF4/UCP2/SOX9/TLR2/SOCS1/COL1A2/TNC/DNMT3A/VEGFA/IRS1/PDGFRB/COL3A1/FOXO1/PKD2/RARG/EGFR/PTGS2/ITGA2/IGF2R/LAMTOR5/SH3BP4/PPP5C/LPL/UFL1/CLDN1/CEBPB/TYMS/AKAP8/SPARC/COL4A1/GJA1/ADCY6/DHFR/ZEB1/INSIG2/RELA/CCN2/GSN/AACS/ATM/CASP3/DKK1/PRKCE/ABCA1/AKT1/PPARG/ICAM1/YY1/EGR1/HNRNPD/BCL2L1/RARA/EDN1/XBP1/CPT1A/WNT9B/ID3/PDGFRA/RET/YAP1/WN…	293
GO:0061138	morphogenesis of a branching epithelium	167/13004	178/17913	3.96114e-13	1.71297e-11	8.4404e-12	BCL2/CTNNBIP1/MYC/MET/ACVR1/KRAS/SOX9/SRF/SMO/TNC/PAK1/SPRY2/ESR1/VEGFA/WT1/HOXA5/PKD2/TGFBR2/VDR/GRB2/WNT1/NRP1/FGF2/TACSTD2/PLXND1/GNA13/CTNNB1/RDH10/COL4A1/BMP7/FOXA1/STK4/SNAI2/ABL1/NOTCH4/FGFR1/MED1/ST14/FGF7/SFRP2/PROX1/AR/SMAD4/HOXB7/TP63/EDN1/CSF1/CASR/BTRC/DDR1/WNT9B/DLG5/YAP1/GZF1/SOCS3/IL10/WNT5A/NPNT/EPHA2/PDGFA/SIX1/EDNRA/DAG1/TGFB1/SULF1/PPP1CA/GPC3/FGFR2/PTCH1/WNT4/ILK/TNF/TGM2/SRC…	167
GO:0051235	maintenance of location	257/13004	286/17913	3.98173e-13	1.71297e-11	8.4404e-12	SNCA/DRD1/S100A9/SIRT1/PPARA/ITGB3/CAV1/UVRAG/PKD2/CACNA1C/SYNE1/F2/AP3D1/FGF2/ARL2/SYNE2/LPL/TMSB4X/FITM2/GPSM2/SLC25A23/OSBPL8/GSN/SLC30A7/TLN1/ABHD5/ABL1/ANK2/ATP1A2/NFKB1/ITPR1/FAF1/IKBKE/PRKCE/ABCA1/FBXW7/FBN1/HSP90B1/AKT1/PPARG/FBN2/BARD1/AKAP9/EZR/P2RX7/CALM3/DZIP1/DMD/IL10/TWF1/EHD1/SPOUT1/HNRNPU/TOPORS/IL6/TWF2/ACVR1C/CORO1A/IL1B/HTR2C/CALM2/DAG1/TGFB1/NR1H3/HK2/EPB41L3/IL13/BCL3/DGAT1/N…	257
GO:0019058	viral life cycle	288/13004	324/17913	4.2951e-13	1.83513e-11	9.04232e-12	CXCR4/BCL2/HMGA2/CDK1/CDC42/ITCH/ROCK2/ITGB3/CAV1/HSPA1A/PDCD6IP/RNASEL/UVRAG/NUP93/RAN/HACD3/PPIB/EGFR/ANPEP/KPNA3/ITGA2/HSPA1B/LAMTOR5/TRIM32/PKN2/CLDN1/POM121/IFIT5/CHMP2A/NUP58/STOM/GSN/F11R/ITGB1/AXL/DDX5/ADAR/ITGA5/NCAM1/P4HB/SEH1L/PROX1/NFIA/ICAM1/DDX3X/CCL2/CXCL8/TFRC/NPC1/NECTIN1/IFNB1/RAB1B/PCBP1/SMARCB1/VPS37C/PABPC1/PDE12/EPHA2/CCL5/DAG1/FURIN/PTX3/RAB5A/EFNB2/CAV2/TNF/IFITM1/LDLR/FMR…	288
GO:0010975	regulation of neuron projection development	396/13004	458/17913	4.32935e-13	1.83718e-11	9.05243e-12	CXCR4/NTRK3/GRN/RHOA/MEF2C/EZH2/RTN4/BMPR2/S100A9/WNT3A/KLF4/PLK2/BDNF/SRF/PTEN/PAK1/PPP3CA/VEGFA/RAB21/PTPRO/ZEB2/EFNA1/RELN/LRP1/PTPRF/NRP1/MOV10/GAK/IFRD1/ARHGDIA/PRKCI/PDLIM5/NEDD4/CXCL12/MYLIP/ADCY6/BMP7/NIN/RYK/ANKRD27/DVL2/DNM2/IQGAP1/CREB3L2/CERS2/SHTN1/PREX1/INPP5F/UST/CAPRIN2/CRK/ABL1/DAB2IP/MAP2K1/FGFR1/EP300/SFRP2/DKK1/CPNE6/POU4F2/FN1/AKT1/PTK2/CUX1/KIDINS220/SEMA4D/LRP4/DPYSL3/CFLAR…	396
GO:0000075	cell cycle checkpoint	183/13004	197/17913	4.4676e-13	1.88303e-11	9.27837e-12	HMGA2/AURKB/CDKN1B/CCND1/E2F1/NABP1/CDK1/PLK2/MUC1/TP53/CDKN1A/CHEK1/CDC25C/CDC14B/CEP63/CDC6/APC/PLK1/TRIP13/CDK5RAP3/RB1/BRCA1/BTG2/SOX4/CENPF/MAD2L2/MAPK14/ATM/RPS6/PTPN11/EP300/PROX1/CNOT6/CNOT8/RBL2/CDK2/BCL2L1/MDM4/HRAS/PEA15/FBXO31/DTL/MAD2L1/SPDL1/CNOT4/AURKA/ARID3A/CNOT9/CLOCK/PRKDC/DUSP1/TGFB1/H2AFX/MDM2/FOXO4/E2F7/BUB1/PPP1R10/FOXN3/TAOK2/BAX/GADD45A/DONSON/KNTC1/NDC80/CDC20/BUB1B/TICR…	183
GO:0072001	renal system development	261/13004	291/17913	4.50185e-13	1.88474e-11	9.28676e-12	BCL2/JAG1/CTNNBIP1/MYC/MEF2C/BCL2L11/WFS1/BASP1/HES1/SOX9/SMO/STAT1/FADD/NOTCH3/TGFBR1/CDKN1C/VEGFA/PDGFRB/WT1/RIDA/SMAD5/PTPRO/LIF/NUP93/PKD2/WNT1/NRP1/ITGB4/FGF2/TACSTD2/SMAD1/PODXL/MYO1E/CTNNB1/RDH10/DLL1/COL4A1/SMAD6/CASP9/BMP7/AGTR1/SGPL1/APAF1/SOX4/CD24/CENPF/IQGAP1/SDC4/NID1/NIPBL/FGFR1/PROX1/LIN28A/SMAD4/FBN1/NFIA/CD34/ODC1/EGR1/LRP4/CFLAR/HOXB7/RARA/RARB/WNK4/WNT9B/ID3/DLG5/ZMPSTE24/PDGF…	261
GO:0051091	positive regulation of DNA-binding transcription factor activity	233/13004	257/17913	4.6315e-13	1.92609e-11	9.49052e-12	HDAC4/S100A9/KRAS/WNT3A/TAB2/IRAK2/SRF/APP/TLR2/STAT3/PTEN/SMO/PPP3CA/ESR1/JAK2/TRAF6/IRAK1/VEGFA/CAV1/HSPA1A/RELN/BTK/LRRFIP1/WNT1/UBE2V1/HSPA1B/TRIM32/PRKCI/CTNNB1/KIT/MTPN/FOXA1/CEBPG/RELA/DVL2/TLR4/NFKB1/CD40/EP300/AR/IKBKB/AKT1/PPARG/ICAM1/PRKD2/CFLAR/IL18/TNFSF11/EDN1/RPS6KA5/ESR2/TIRAP/SMARCB1/IL10/WNT5A/ERC1/JMY/HIPK2/CLOCK/IL6/CD40LG/TICAM1/MAP3K7/CHUK/IRAK3/FZD1/IL1B/IL1RAP/TGFB1/MTDH/F…	233
GO:0000184	nuclear-transcribed mRNA catabolic process, nonsense-mediated decay	115/13004	118/17913	5.27291e-13	2.17831e-11	1.07333e-11	PYM1/RPS7/PPP2R2A/RPS6/CASC3/PABPC1/RPL29/RBM8A/RPS29/SMG7/SMG1/PNLDC1/DCP2/EIF3E/UPF2/RPL39/SECISBP2/RPL28/RPS15/PARN/RPL23/EIF4G1/NCBP1/DCP1A/NCBP2/RPL15/RPL27/EXOSC10/UPF3B/SMG6/RPLP1/GSPT2/EIF4A3/RPL6/RPL10/RPS27/RPL4/RPL12/RPL27A/RPL9/RPL5/RPS2/RPLP0/PPP2R1A/RPS12/RPL13/RPL30/RPS25/RPL3/RPL21/RPSA/RPL14/RPL31/RPS3A/GSPT1/RPS3/RPS23/RPS28/RPS8/RPL35A/RPL7A/RPS16/RPL35/RPL19/RPS5/RPS10/RPS9/RN…	115
GO:0036293	response to decreased oxygen levels	321/13004	365/17913	5.69015e-13	2.33521e-11	1.15064e-11	HIF1A/CXCR4/REST/BCL2/CREB1/RHOA/TGFB3/CCNA2/MYC/CDKN1B/E2F1/GATA6/MYB/BNIP3/UCP2/SIRT1/EIF4EBP1/SRF/FOXO3/MECP2/TLR2/ROCK2/PTEN/TP53/PPARA/ETS1/PAK1/IRAK1/DNMT3A/VEGFA/CAV1/DNMT3B/BACH1/TGFBR2/THBS1/TXN2/PTGS2/ITGA2/HMOX1/NOTCH1/CXCL12/PKM/BMP7/APAF1/CD24/CCN2/ACAA2/EGLN3/ADAM17/P4HB/UBQLN1/CPEB2/DDAH1/ATM/ITPR1/DDIT4/BNIP3L/NR4A2/CASP3/EP300/PRKCE/S100B/SMAD4/HSP90B1/AKT1/TERT/ICAM1/RAF1/CD34/P…	321
GO:0006338	chromatin remodeling	148/13004	156/17913	5.86944e-13	2.39305e-11	1.17914e-11	HDAC4/HMGA2/HMGA1/MYC/MYB/SOX9/CHEK1/PAK1/ESR1/H3F3B/FOXP3/PTMA/ARID1A/CTNNB1/RB1/FOXA1/BAZ1A/ACTR8/SMCHD1/HDAC1/MTA2/TP63/KAT2B/HELLS/CDKN2A/CHD4/SMARCB1/SMARCD2/CHD1/PBRM1/ATRX/DAXX/SATB1/MBD2/NASP/SMARCA4/SMARCA2/SATB2/ACTB/HDAC2/MIS18BP1/RBBP7/GATAD2B/OIP5/CENPU/CENPQ/RSF1/HIST1H4I/BAZ2B/HIST1H4L/ZBTB1/SMYD1/KDM6B/PADI4/PABPC1L/INO80B/BPTF/SMARCA1/BAHD1/EZH1/TAF6L/CHRAC1/SMARCE1/PSME4/HIST1H4…	148
GO:0045862	positive regulation of proteolysis	295/13004	333/17913	6.12739e-13	2.48199e-11	1.22296e-11	REST/SNCA/GRN/RHOA/MYC/BCL2L11/S100A9/WNT3A/SIRT1/PLK2/APP/CEBPA/ROCK2/STAT3/PTEN/FADD/JAK2/CAV1/CARD8/HSPA1A/DET1/EFNA1/PHB/PICALM/CTSC/ANP32B/PLK1/TRIM32/TNFRSF10A/CSNK1D/CCN1/CASP9/EFNA3/BAK1/APAF1/SOCS5/FAS/HERPUD1/TFAP4/ADAM9/MYH9/CCN2/MAPK14/GSN/OSBPL7/DAB2IP/TRIB1/EGLN3/UBQLN1/PIAS1/MAPK9/SFRP2/TNFSF10/FBXW7/FN1/HSPD1/AKT1/PPARG/PTK2/DDX3X/PERP/HPN/CFLAR/GRIN2A/BTRC/GSK3B/DAPK1/DLC1/AURKA/…	295
GO:0031589	cell-substrate adhesion	286/13004	322/17913	6.51151e-13	2.60377e-11	1.28297e-11	BCL2/JAG1/RHOA/COL5A3/COL1A1/BCL2L11/CDC42/SRF/CDK6/ROCK2/PTEN/BCL6/RAC1/JAK2/ITGB3/VEGFA/COL3A1/ROCK1/PTPRO/CD44/EFNA1/LRP1/WNT1/THBS1/NRP1/ITGB4/CORO1C/PHLDB2/LAMC1/ITGA2/ARL2/VAMP3/TACSTD2/PTPRJ/HSD17B12/CTNNB1/DOCK5/CCN1/NOTCH1/UTRN/NF2/SMAD6/MERTK/ADAM9/CCN2/DNM2/IQGAP1/ITGB1/AXL/PREX1/SDC4/NID1/HOXA7/CRK/ITGA5/ABL1/CLASP2/RASA1/PRKCE/FN1/PTK2/CD34/VCAM1/PIK3R1/VCL/AGR2/PLAU/CDKN2A/CSF1/DDR1…	286
GO:0043405	regulation of MAP kinase activity	286/13004	322/17913	6.51151e-13	2.60377e-11	1.28297e-11	CXCR4/RASGRP1/NTRK3/ERBB2/TGFB3/EZH2/KRAS/CDK1/TAB2/IRAK2/SPRED1/IGF1R/PAK1/TGFBR1/JAK2/TRAF6/IRAK1/VEGFA/CAV1/PDGFRB/PDCD4/RGS3/SOD1/ZEB2/MAP3K8/THBS1/HACD3/IQGAP3/EGFR/UBE2V1/FGF2/PTPRJ/CDK5RAP3/KIT/HIPK3/IGF1/BMP7/CD24/ADAM9/MAPK14/DVL2/MDFIC/IQGAP1/CRK/MAP3K12/DAB2IP/TLR4/MAPK11/TRIB1/PTPN1/MAP3K2/MAP2K1/FGFR1/TRIB3/CD40/MAP3K3/PTPN11/SFRP2/DKK1/CSK/MAPK1/RAF1/KIDINS220/MAP3K1/MAPK8IP1/P2RX7/…	286
GO:0034329	cell junction assembly	197/13004	214/17913	6.72397e-13	2.6716e-11	1.31639e-11	BCL2/RHOA/RUNX1/KRT5/CDC42/SRF/ROCK2/RHOC/PTEN/RAC1/CBFB/VEGFA/CAV1/PDCD6IP/ROCK1/PTPRO/LAMB3/LRP1/APC/THBS1/NRP1/ITGB4/CORO1C/PHLDB2/LAMC1/ITGA2/ARL2/PTPRJ/PRKCI/PKN2/CTNNB1/CLDN1/UGT8/ACTG1/GJA1/F11R/TLN1/IQGAP1/SNAI2/SDC4/LAMC2/ITGA5/ABL1/ANK2/CLASP2/FSCN1/IKBKB/FN1/PTK2/CAPZA1/PLEC/VCL/TJP1/SNAI1/CORO2B/DLG5/LIMCH1/ACTN1/DLC1/PTPRK/STRN/FERMT2/EPHA2/MYOC/MTDH/CDH5/KDR/VASP/EPB41L3/WNT4/TSC1/V…	197
GO:0009141	nucleoside triphosphate metabolic process	298/13004	337/17913	8.01797e-13	3.16558e-11	1.55979e-11	HIF1A/SNCA/RHOA/HDAC4/CDK1/MECP2/MSH2/STAT3/TP53/PPARA/TPI1/HSPA1A/NUP93/RAN/ADPGK/PPIF/HSPA1B/RAB23/TYMS/SLC25A13/POM121/PKM/GPD1/IGF1/TMSB4X/GAPDH/NIPSNAP2/NUP58/SLC25A23/PGM1/NME4/GNAI3/AK2/ALDOA/ATP1A2/SEH1L/ISCU/DDIT4/ATP6V1B2/COX2/ENTPD3/P2RX7/ARNT/PDE12/DCTPP1/ATP5F1B/TGFB1/PPARGC1A/HK2/UQCRFS1/PRKAA1/NUDT1/MYH4/SHMT2/ATP1B1/LRRK2/FXN/PFKP/NDC1/NDUFB5/CMPK1/NUP54/PFKFB4/ALDOC/TAZ/AK7/RHOQ/…	298
GO:0051188	cofactor biosynthetic process	276/13004	310/17913	8.38524e-13	3.28976e-11	1.62098e-11	HIF1A/SNCA/HDAC4/PDHA2/STAT3/TP53/PPARA/TPI1/SOD1/NUP93/SLC25A1/HACD2/CPOX/ADPGK/PTGS2/PSAT1/HSD17B12/POM121/PKM/ELOVL5/GPD1/IGF1/GAPDH/DHFR/NUP58/PARP16/PGM1/ELOVL1/GCH1/ALDOA/SLC7A11/SEH1L/DDIT4/NFE2L1/PNP/COX2/BDH2/GGT5/P2RX7/SLC11A2/ARNT/NAMPT/MAT2A/GGCT/PPARGC1A/HK2/ELOVL6/PRKAA1/FXN/NFE2L2/PFKP/IDH2/NDC1/TECR/DHFRP1/MTHFD1/PDXK/NUP54/PFKFB4/ALDOC/ACACA/ACSL1/SCD/MMAB/ACSL3/CHAC1/ESRRB/QPRT/…	276
GO:0000209	protein polyubiquitination	258/13004	288/17913	8.62004e-13	3.36074e-11	1.65596e-11	BCL2/ITCH/CCNF/CBFB/TRAF6/HACE1/HERC6/CDC34/UBE2V1/UBE2S/TRIM32/CTNNB1/NEDD4/ANAPC1/MYLIP/BRCA1/MKRN1/RFFL/ARIH2/NFE2L1/FBXW7/KLHL42/PSME3/BARD1/CUL3/FBXO31/BTRC/DTL/PELI1/RNF213/TOPORS/BIRC2/SIAH1/TNFAIP3/XIAP/OTUB1/PTPN22/SMURF1/FOXF2/LONRF1/UBE2C/RUSC1/UBR5/SYVN1/FBXL8/PRKN/SASH1/HDAC6/RNF186/UBE2O/SPSB1/UBR2/TTC3/MARCH8/MIB2/TAF1/HECTD2/MARCH1/RNF19B/TNKS2/TRIM69/RBCK1/PARP10/RNF183/FBXW11/FB…	258
GO:0061458	reproductive system development	372/13004	429/17913	9.04395e-13	3.50411e-11	1.7266e-11	HIF1A/BCL2/GLI1/CDKN1B/BCL2L11/HOXA9/BASP1/CCND1/BMPR2/HOXA10/HES1/GATA6/CDX2/SIRT1/BMPR1B/SOX9/PLAG1/CEBPA/GATA4/FOXO3/MSH2/PTEN/ACVR2A/CCNF/TNC/TGFBR1/ESR1/CDKN1C/VEGFA/PDGFRB/JUNB/WT1/H3F3B/SOD1/LIF/BCL2L2/PKD2/VDR/GRB2/PHB/RARG/EGFR/ARID1A/SERPINE2/PTGS2/DNAJC19/CTNNB1/CEBPB/RDH10/ADGRG1/FNDC3A/CCN1/KIT/LDOC1/BRCA2/PRDM1/GJA1/BMP7/FOXA1/SGPL1/BAK1/SP3/MERTK/STK4/DHCR24/MAPK14/AXL/SERPINB5/UBE…	372
GO:0006475	internal protein amino acid acetylation	152/13004	161/17913	9.9484e-13	3.83075e-11	1.88755e-11	SNCA/SIRT1/MUC1/MECP2/ING4/CHEK1/LIF/SET/FOXP3/POLE4/POLE3/BRPF3/JADE1/BRCA2/BRCA1/BAZ1A/SNAI2/GTF2B/EP300/SMAD4/PHF20/SPI1/NCOA3/KAT2B/RPS6KA5/ATAT1/IRF4/TAF10/CREBBP/SMARCB1/ZMPSTE24/NAA40/CLOCK/EID1/MAP3K7/IL1B/TGFB1/NCOA1/MAPK3/BRD7/PPARGC1A/PHF10/TWIST1/MAPT/TAF9/KAT6B/JADE3/LEF1/RSF1/KAT6A/ARRB1/PER1/TRRAP/KMT2A/APBB1/ZNF451/TRIM16/POR/TAF1/WBP2/SDR16C5/ATF2/MYOD1/MORF4L1/KANSL1/EPC1/TAF6L/…	152
GO:0007409	axonogenesis	343/13004	393/17913	1.0103e-12	3.86641e-11	1.90512e-11	CXCR4/NTRK3/ERBB2/BCL2/CREB1/RHOA/STMN1/RTN4/BMPR2/TUBB3/WNT3A/BMPR1B/BDNF/SRF/APP/PTEN/PAK1/VEGFA/RAB21/PTPRO/ZEB2/EFNA1/RELN/LRP1/GRB2/PICALM/PDLIM7/NRP1/LYPLA2/IFRD1/ARHGDIA/CXCL12/BMP7/NFIB/NIN/RYK/DNM2/SHC3/ITGB1/SHTN1/UST/ABL1/NCAM1/NUMBL/EGR2/MAP2K1/NR4A2/PTPN11/S100B/MAPK7/SMAD4/IRS2/POU4F2/FN1/MAPK1/PTK2/PIK3R1/VCL/SEMA4D/ALCAM/LRP4/EZR/RPS6KA5/NECTIN1/SPP1/NR2E1/GSK3B/TSKU/NIBAN2/RET/NU…	343
GO:0001822	kidney development	248/13004	276/17913	1.04781e-12	3.98553e-11	1.96381e-11	BCL2/JAG1/CTNNBIP1/MYC/MEF2C/BCL2L11/WFS1/BASP1/HES1/SOX9/SMO/STAT1/FADD/NOTCH3/TGFBR1/CDKN1C/VEGFA/PDGFRB/WT1/RIDA/SMAD5/PTPRO/LIF/PKD2/WNT1/NRP1/FGF2/TACSTD2/SMAD1/PODXL/MYO1E/CTNNB1/RDH10/DLL1/SMAD6/CASP9/BMP7/AGTR1/SGPL1/APAF1/SOX4/CD24/CENPF/IQGAP1/SDC4/NID1/NIPBL/FGFR1/PROX1/LIN28A/SMAD4/FBN1/CD34/ODC1/EGR1/LRP4/CFLAR/HOXB7/RARA/RARB/WNK4/WNT9B/ID3/DLG5/ZMPSTE24/PDGFRA/RET/PPAT/YAP1/GZF1/TM…	248
GO:0090150	establishment of protein localization to membrane	257/13004	287/17913	1.06953e-12	4.04349e-11	1.99237e-11	ERBB2/BCL2/BCL2L11/BMF/RPS7/E2F1/AKT2/TP53/PAK1/RAB34/YWHAQ/GOLGA7/EGFR/SRPRA/VAMP3/TRAM1/SDCBP/PRKCI/ATG3/VAMP2/CD24/STOM/KCNE1/RPS6/CSK/HSPA4/MAPK8/GORASP2/TP63/CALM3/HRAS/NPC1/RPL29/SSR1/SEC62/PPP3R1/CASP8/TP53BP2/TP73/MOAP1/PPP1R13B/PARD3/FIS1/YWHAZ/PMAIP1/ATP1B1/TAOK2/VPS35/BAX/CLSTN1/NSG1/PRNP/SEC61A1/RPS29/WRB/CACNB3/TRARG1/ITGB2/RAB26/COLQ/ACSL3/RTP1/AFDN/HSPA5/MACF1/SYNE3/GRASP/GRIP2/OPT…	257
GO:0061136	regulation of proteasomal protein catabolic process	157/13004	167/17913	1.22618e-12	4.60779e-11	2.27042e-11	RAD23B/PLK2/CEBPA/CAV1/HSPA1A/DET1/PLK1/UBE2J1/SDCBP/UFL1/CSNK1D/SOCS5/HERPUD1/OSBPL7/MAP1A/DAB2IP/TRIB1/UBQLN1/PIAS1/MAPK9/NFE2L1/UBXN1/FBXW7/AKT1/PSME3/PBK/BTRC/GSK3B/ARAF/AURKA/SOCS4/EDEM1/CSNK1A1/FHIT/N4BP1/MDM2/TRIB2/SMAD7/LRRK2/NFE2L2/FOXF2/FMR1/TAF9/FAM122A/HSP90AB1/SENP1/PRKN/SHH/PLK3/PRKCG/IL33/TAF1/NUPR1/DAB2/EDEM2/WNT10B/GLMN/YOD1/STYX/TMTC3/BAG5/PSEN1/UBQLN2/DDRGK1/GCLC/ALAD/BAG2/USP2…	157
GO:1903829	positive regulation of cellular protein localization	282/13004	318/17913	1.48942e-12	5.56349e-11	2.74133e-11	CDH1/ERBB2/BCL2/RTN4/E2F1/CDK1/WNT3A/AKT2/ROCK2/SMO/TP53/PAK1/BAP1/PPM1A/LIF/LRP1/RAN/APC/YWHAQ/F2/EGFR/ANP32B/SQSTM1/PTGS2/PLK1/GNL3L/PRKCI/CDK5RAP3/RHOG/VAMP2/GPSM2/STOM/MAPK14/IQGAP1/ITGB1/HPS4/RAB11FIP2/MAP1A/GPD1L/ARIH2/ERBB4/PRKCE/FBXW7/PIK3R2/LGALS3/MAPK1/AKT1/MAPK8/TERT/PIK3R1/MSN/AGR2/LRP4/CYLD/CD247/TP63/EZR/HRAS/GSK3B/KIF20B/RDX/CNPY4/PPP3R1/CASP8/TP53BP2/EPHA2/TP73/EDEM1/IL1B/TGFB1/PP…	282
GO:0048608	reproductive structure development	369/13004	426/17913	1.56998e-12	5.82948e-11	2.87239e-11	HIF1A/BCL2/GLI1/CDKN1B/BCL2L11/HOXA9/BASP1/CCND1/BMPR2/HOXA10/HES1/GATA6/CDX2/SIRT1/BMPR1B/SOX9/PLAG1/CEBPA/GATA4/FOXO3/MSH2/PTEN/ACVR2A/CCNF/TNC/TGFBR1/ESR1/CDKN1C/VEGFA/PDGFRB/JUNB/WT1/H3F3B/SOD1/LIF/BCL2L2/PKD2/VDR/GRB2/PHB/RARG/EGFR/ARID1A/SERPINE2/PTGS2/DNAJC19/CTNNB1/CEBPB/RDH10/ADGRG1/FNDC3A/CCN1/KIT/LDOC1/BRCA2/PRDM1/GJA1/BMP7/FOXA1/SGPL1/BAK1/SP3/MERTK/STK4/DHCR24/MAPK14/AXL/SERPINB5/NIP…	369
GO:0035567	non-canonical Wnt signaling pathway	138/13004	145/17913	1.69316e-12	6.24968e-11	3.07944e-11	RHOA/NLK/CDC42/AGO1/RAC1/PPP3CA/WNT1/MOV10/CTNNB1/CSNK1D/AGO3/RYK/DVL2/NFATC1/ABL1/AP2M1/AGO4/SFRP2/DKK1/PSME3/WNT9B/TNRC6A/FZD3/WNT5A/PPP3R1/AP2A1/RNF213/MAP3K7/TIAM1/FZD7/FZD1/MYOC/GPC3/WNT4/PARD6A/GPC4/SMURF1/AGO2/PFN1/LEF1/ROR2/DAAM1/RSPO3/SFRP1/PRICKLE2/CELSR3/GRHL3/VANGL2/FZD10/CTHRC1/DACT1/PDE6G/DAB2/PSMD9/CLTC/PSME4/VANGL1/GNAT2/PSMB5/PSMD12/PSMA2/ROR1/MLLT3/PTK7/PSMD10/SMURF2/TNRC6C/AP2S…	138
GO:0051054	positive regulation of DNA metabolic process	203/13004	222/17913	1.76658e-12	6.4823e-11	3.19406e-11	DNMT1/GLI1/AURKB/MYC/CDK1/KLF4/SIRT1/MECP2/MSH2/MLH1/RAC1/PDGFRB/WT1/JUN/EGFR/FGF2/CTNNB1/BRCA1/CEBPG/TNFAIP1/MAD2L2/SHLD2/SMCHD1/ATM/FGFR1/FAF1/CD40/RAD51/MRE11/MAPK1/AKT1/HNRNPD/PRKD2/FUS/CDK2/HRAS/TFRC/CDC7/ATRX/MMS19/IL6/PDGFB/PRKDC/TGFB1/MAPK3/HMBOX1/PPARGC1A/H2AFX/MGMT/PTK2B/FOXM1/TBX21/SRC/HMGB1/E2F7/PPP1R10/BAX/RFC5/RFC4/HSP90AB1/NSD2/CHTF18/DSCC1/PCNA/CDT1/EREG/RESF1/STAT6/APBB1/RGCC/PRK…	203
GO:0001666	response to hypoxia	311/13004	354/17913	1.78606e-12	6.51547e-11	3.21041e-11	HIF1A/CXCR4/REST/BCL2/CREB1/RHOA/TGFB3/CCNA2/MYC/CDKN1B/E2F1/GATA6/MYB/BNIP3/UCP2/SIRT1/EIF4EBP1/SRF/FOXO3/MECP2/TLR2/ROCK2/PTEN/TP53/PPARA/ETS1/PAK1/IRAK1/DNMT3A/VEGFA/CAV1/DNMT3B/BACH1/TGFBR2/THBS1/TXN2/PTGS2/ITGA2/HMOX1/NOTCH1/CXCL12/PKM/BMP7/APAF1/CD24/ACAA2/EGLN3/ADAM17/P4HB/UBQLN1/CPEB2/DDAH1/ATM/ITPR1/DDIT4/BNIP3L/NR4A2/CASP3/EP300/PRKCE/S100B/SMAD4/HSP90B1/AKT1/TERT/ICAM1/RAF1/CD34/PSME3/…	311
GO:0006397	mRNA processing	427/13004	499/17913	1.80456e-12	6.54467e-11	3.22479e-11	REST/MBNL2/APP/CDK9/GEMIN2/GTF2H1/PNN/RNASEL/TIA1/PRMT5/RBMXL1/PTBP2/PTBP1/POLR2C/GEMIN7/CSDC2/SFPQ/GCFC2/POLR2K/DHX15/DDX5/ADAR/NOVA1/ELAVL1/LGALS3/SRSF10/BARD1/HNRNPD/CPSF1/RBM4/FUS/HNRNPK/SRSF2/SRSF1/CCNT1/PCBP1/ERCC3/PRPF38A/PRDX6/ZFP36L1/CASC3/PABPC1/PDE12/SRSF9/PAPOLA/HNRNPM/MBNL1/PRPF40A/FRG1/RRP1B/HNRNPU/KHSRP/CPEB3/GEMIN4/PPARGC1A/TRA2B/QKI/DDX17/WDR77/CDK13/RBFOX2/FMR1/SRSF7/DDX39A/SREK…	427
GO:0009108	coenzyme biosynthetic process	222/13004	245/17913	1.91688e-12	6.91184e-11	3.40571e-11	HIF1A/SNCA/HDAC4/PDHA2/STAT3/TP53/PPARA/TPI1/NUP93/SLC25A1/HACD2/ADPGK/PTGS2/HSD17B12/POM121/PKM/ELOVL5/GPD1/IGF1/GAPDH/DHFR/NUP58/PARP16/PGM1/ELOVL1/GCH1/ALDOA/SEH1L/DDIT4/PNP/P2RX7/ARNT/NAMPT/MAT2A/PPARGC1A/HK2/ELOVL6/PRKAA1/PFKP/IDH2/NDC1/TECR/DHFRP1/MTHFD1/PDXK/NUP54/PFKFB4/ALDOC/ACACA/ACSL1/SCD/ACSL3/ESRRB/QPRT/MLYCD/GAPDHS/OGDH/NUPR1/ACSS2/ZBTB20/PDP1/MOCOS/NUP210/GCK/MAT1A/PDK4/OGDHL/PARP1…	222
GO:0016072	rRNA metabolic process	177/13004	191/17913	2.00174e-12	7.17637e-11	3.53605e-11	RPS7/SIRT1/TP53/RNASEL/PWP1/UTP15/MRM1/RPS6/PA2G4/C1D/SMARCB1/RRP36/NCL/FRG1/RRP8/NOB1/NSUN4/GEMIN4/MTOR/SMARCA4/ANG/DDX17/MAPT/IPPK/SBDS/DDX21/PELP1/XRN1/SIRT7/ISG20/UTP25/WDR36/BMT2/SPIN1/ERI1/EXOSC2/GAR1/NOLC1/H2AFY/NSA2/POLR1B/CD3EAP/RIOK2/MTREX/XRN2/TRMT112/BYSL/DDX51/LAS1L/DIS3/GTF3C6/RPS15/NOL8/NPM3/RRP15/DKC1/PES1/CAVIN1/MPHOSPH10/FCF1/GTF3C5/NIFK/NOP53/DROSHA/DIS3L/DIMT1/CHD7/WBP11/DDX56…	177
GO:0043543	protein acylation	212/13004	233/17913	2.114e-12	7.53549e-11	3.713e-11	SNCA/SIRT1/MUC1/MECP2/ING4/CHEK1/PPM1A/LIF/FOXO1/SET/FOXP3/GOLGA7/POLE4/POLE3/BRPF3/JADE1/BRCA2/BRCA1/SOX4/BAZ1A/SNAI2/GTF2B/EP300/SMAD4/GLUL/NAA15/MAGEA2/PHF20/SPI1/NCOA3/KAT2B/RPS6KA5/ATAT1/IRF4/TAF10/GSK3B/CREBBP/SMARCB1/ZMPSTE24/NAA40/CLOCK/EID1/MAP3K7/IL1B/TGFB1/NCOA1/MAPK3/BRD7/PPARGC1A/PHF10/ARNTL/TWIST1/PRKAA1/MAPT/HDAC2/TAF9/TERF2IP/KAT6B/ABHD17B/NAA30/JADE3/HHAT/LEF1/DSCC1/RSF1/TAOK1/KA…	212
GO:0043434	response to peptide hormone	351/13004	404/17913	2.23676e-12	7.92778e-11	3.9063e-11	STAT5A/CREB1/COL1A1/CDK4/CCNA2/CDKN1B/UCP2/SIRT1/EIF4EBP1/IGF1R/AKT2/SP1/TLR2/SOCS1/ROCK2/STAT3/PTEN/STAT1/PPARA/PAK1/JAK2/IRS1/CAV1/CCND3/ROCK1/CDC6/FOXO1/GRB2/APC/PHB/WNT1/ATP6V0A1/PTGS2/PRKCI/LPL/ATP6V1C1/ATP6V1F/VAMP2/CXCL12/SPARC/GJA1/ADCY6/BMP7/AGTR1/BTG2/CRHBP/INSIG2/RELA/OSBPL8/CCN2/IQGAP1/CRK/PTPN1/CPEB2/NFKB1/EGR2/INPPL1/GNAI2/TRIB3/ATP6V1B2/NR4A2/PTPN11/BGLAP/TNFSF10/IRS2/USO1/FBN1/ATP…	351
GO:0009144	purine nucleoside triphosphate metabolic process	284/13004	321/17913	2.40045e-12	8.4599e-11	4.16849e-11	HIF1A/SNCA/RHOA/HDAC4/CDK1/MECP2/MSH2/STAT3/TP53/PPARA/TPI1/HSPA1A/NUP93/RAN/ADPGK/PPIF/HSPA1B/RAB23/SLC25A13/POM121/PKM/GPD1/IGF1/TMSB4X/GAPDH/NIPSNAP2/NUP58/SLC25A23/PGM1/NME4/GNAI3/AK2/ALDOA/ATP1A2/SEH1L/ISCU/DDIT4/ATP6V1B2/COX2/P2RX7/ARNT/PDE12/ATP5F1B/TGFB1/PPARGC1A/HK2/UQCRFS1/PRKAA1/NUDT1/MYH4/SHMT2/ATP1B1/LRRK2/FXN/PFKP/NDC1/NDUFB5/NUP54/PFKFB4/ALDOC/TAZ/RHOQ/ESRRB/GAPDHS/OGDH/NUPR1/VPS9D…	284
GO:0030522	intracellular receptor signaling pathway	244/13004	272/17913	2.50615e-12	8.78279e-11	4.3276e-11	BIRC3/RHOA/RUNX1/EZH2/PIM1/CCNE1/TAB2/IRAK2/SIRT1/ITCH/STAT3/PPARA/PAK1/CBFB/ESR1/JAK2/TRAF6/IRAK1/ASXL2/HSPA1A/FOXP1/RAN/VDR/PHB/RARG/ARID1A/UBE2V1/HSPA1B/GPAM/PPP5C/UFL1/CTNNB1/NEDD4/RB1/BRCA1/FOXA1/NR1I2/RELA/AHR/SNAI2/DDX5/TLR4/PIAS1/NCOA6/MED1/NR4A2/EP300/STARD10/HDAC1/AR/POU4F2/PPARG/RXRB/DCBLD2/CYLD/NR2F6/TP63/NCOA3/THRA/RARA/CYP24A1/ARNT/NR3C1/ESR2/CRKL/YAP1/CNOT9/CASP8/DAXX/CLOCK/NCOR2/M…	244
GO:0061564	axon development	378/13004	438/17913	2.67167e-12	9.31054e-11	4.58763e-11	CXCR4/NTRK3/GRN/ERBB2/BCL2/CREB1/RHOA/STMN1/RTN4/BMPR2/TUBB3/WNT3A/KLF4/BMPR1B/BDNF/SRF/APP/PTEN/TNC/PAK1/JAK2/VEGFA/RAB21/JUN/PTPRO/ZEB2/EFNA1/RELN/LRP1/GRB2/PTPRF/PICALM/PDLIM7/NRP1/LYPLA2/IFRD1/ARHGDIA/TRIM32/CXCL12/BMP7/DHFR/NFIB/NIN/RYK/TNFRSF21/DNM2/SHC3/CERS2/ITGB1/SHTN1/INPP5F/UST/ABL1/NCAM1/NUMBL/EGR2/MAP2K1/NR4A2/PTPN11/CASP3/S100B/MAPK7/SMAD4/IRS2/POU4F2/FN1/MAPK1/PTK2/PIK3R1/VCL/SEMA4…	378
GO:0018394	peptidyl-lysine acetylation	154/13004	164/17913	2.69189e-12	9.3289e-11	4.59668e-11	SNCA/SIRT1/MUC1/MECP2/ING4/CHEK1/LIF/SET/FOXP3/POLE4/POLE3/BRPF3/JADE1/BRCA2/BRCA1/SOX4/BAZ1A/SNAI2/GTF2B/EP300/SMAD4/PHF20/SPI1/NCOA3/KAT2B/RPS6KA5/ATAT1/IRF4/TAF10/CREBBP/SMARCB1/ZMPSTE24/NAA40/CLOCK/EID1/MAP3K7/IL1B/TGFB1/NCOA1/MAPK3/BRD7/PPARGC1A/PHF10/TWIST1/PRKAA1/HDAC2/TAF9/KAT6B/JADE3/LEF1/RSF1/KAT6A/ARRB1/PER1/TRRAP/KMT2A/APBB1/ZNF451/TRIM16/POR/TAF1/WBP2/SDR16C5/ATF2/MYOD1/MORF4L1/KANSL…	154
GO:0060249	anatomical structure homeostasis	358/13004	413/17913	2.71765e-12	9.36615e-11	4.61503e-11	HIF1A/BCL2/CCNE2/FEN1/AURKB/MYC/KRAS/CCNE1/SOX9/SRF/SMO/INPP5D/RAC1/ITGB3/TRAF6/VEGFA/PRIM1/RAD51C/SOD1/POLA2/EGFR/GNL3L/TRIM32/POLE4/POLE3/CTNNB1/POLD2/RB1/ACTG1/BRCA2/HTR1B/CFL2/CCN2/SLC22A5/MAP1A/TLR4/ALDOA/AKT3/ATM/PTPN11/BGLAP/HDAC8/RAD51/MRE11/CSK/MAPK1/TERT/CD34/BARD1/HNRNPD/TERF1/P2RX7/TNFSF11/TFRC/CSF1/POLD1/YAP1/DMD/ATRX/HNRNPU/IL6/NF1/PRKDC/CORO1A/ATP2B1/TGFB1/TNFAIP3/CSF1R/MUC4/MAPK3/…	358
GO:0042254	ribosome biogenesis	186/13004	202/17913	2.80724e-12	9.62173e-11	4.74097e-11	RPS7/SIRT1/PTEN/RNASEL/RAN/PWP1/UTP15/GNL3L/CUL4B/MRM1/RPS6/PA2G4/GLUL/DDX3X/C1D/RRP36/FRG1/RRP8/NOB1/NSUN4/GEMIN4/TSC1/DDX17/SBDS/XPO1/NMD3/DDX21/PELP1/ISG20/UTP25/WDR36/BMT2/ERI1/EXOSC2/GAR1/NOLC1/NSA2/RIOK2/MTREX/XRN2/TRMT112/NOP2/BYSL/DDX51/LAS1L/DIS3/RPS15/NOL8/MALSU1/NPM3/RRP15/DKC1/PES1/AATF/MPHOSPH10/RIOX2/NIP7/FCF1/ZNF658/NOP53/DROSHA/CEBPZ/DIMT1/CHD7/WBP11/DDX56/IMP3/PWP2/TBL3/UTP14A/TH…	186
GO:0031669	cellular response to nutrient levels	201/13004	220/17913	2.82858e-12	9.6419e-11	4.75091e-11	BCL2/COL1A1/PIM1/BMPR2/UCP2/SIRT1/SRF/TP53/CDKN1A/TNC/JUN/SOD1/FOXO1/VDR/EHMT2/TXN2/PTGS2/HMOX1/LPL/FADS1/SESN1/FAS/SNAI2/GAS2L1/SEH1L/MED1/BGLAP/HSP90B1/USF2/MAPK1/MAPK8/PPARG/ICAM1/GLUL/PPM1D/PIK3R4/KLF10/P2RX7/CYP24A1/XBP1/BECN1/CASR/WNT9B/TNRC6A/EIF2S1/NAMPT/SLC38A2/RRP8/CPEB4/DAP/GDAP1/ATP2B1/NCOA1/MTOR/MAPK3/WNT4/MAP1LC3B/TSC1/MDM2/PRKAA1/MTMR3/PMAIP1/LRRK2/ATF4/NFE2L2/SESN3/SESN2/MAX/KANK2…	201
GO:0030177	positive regulation of Wnt signaling pathway	159/13004	170/17913	3.15156e-12	1.06845e-10	5.26462e-11	COL1A1/WNT3A/TLR2/RECK/CAV1/PPM1A/ZEB2/AXIN2/EGFR/CSNK1D/SOX4/ZBED3/CAPRIN2/ABL1/NFKB1/DKK2/SFRP2/DKK1/TERT/PSME3/BAMBI/DDX3X/KANK1/YAP1/WNT5A/WNK1/SKI/SULF1/MBD2/DLX5/GPC3/XIAP/FGFR2/SMARCA4/ARNTL/ILK/FGF9/SRC/LRRK2/CSNK2A1/SMAD3/GID8/DIXDC1/VPS35/ASPM/SULF2/UBR5/ROR2/JUP/RSPO3/SHH/SFRP1/RSPO4/TRPM4/CDH3/RSPO1/BMP2/LGR6/TMEM198/DACT1/AXIN1/TNKS2/WNT3/FGF10/MACF1/DAB2/WNT10B/RSPO2/CCN4/TBL1X/TBL1…	159
GO:0048863	stem cell differentiation	215/13004	237/17913	3.19415e-12	1.07703e-10	5.30693e-11	HIF1A/REST/JAG1/RUNX1/HMGA2/MEF2C/LMO2/HES1/ACVR1/GATA6/WNT3A/MYB/SOX9/SRF/ITCH/GATA4/CDK6/EFNB1/STAT3/SMO/TP53/CBFB/ESR1/SOX5/ZEB2/LIF/JARID2/PWP1/NRP1/CORO1C/MSI2/RDH10/NOTCH1/KIT/HAND2/BMP7/FOXA1/KLHL12/SNAI2/ZFP36L2/HOXA7/ABL1/SOX6/ERBB4/RUNX2/LIN28A/SMAD4/FN1/MAPK1/PSME3/TP63/EDN1/SP7/PDGFRA/RET/YAP1/HNRNPU/TP73/PDCD6/EDNRA/FZD1/TCF12/TGFB2/MAPK3/FGFR2/FOXC1/KDM3A/EOMES/FOXO4/TWIST1/CDK13/NF…	215
GO:0006473	protein acetylation	180/13004	195/17913	3.46362e-12	1.16162e-10	5.7237e-11	SNCA/SIRT1/MUC1/MECP2/ING4/CHEK1/LIF/FOXO1/SET/FOXP3/POLE4/POLE3/BRPF3/JADE1/BRCA2/BRCA1/SOX4/BAZ1A/SNAI2/GTF2B/EP300/SMAD4/NAA15/MAGEA2/PHF20/SPI1/NCOA3/KAT2B/RPS6KA5/ATAT1/IRF4/TAF10/GSK3B/CREBBP/SMARCB1/ZMPSTE24/NAA40/CLOCK/EID1/MAP3K7/IL1B/TGFB1/NCOA1/MAPK3/BRD7/PPARGC1A/PHF10/ARNTL/TWIST1/PRKAA1/MAPT/HDAC2/TAF9/TERF2IP/KAT6B/NAA30/JADE3/LEF1/DSCC1/RSF1/TAOK1/KAT6A/ARRB1/PER1/TRRAP/KMT2A/APBB…	180
GO:0048736	appendage development	164/13004	176/17913	3.56872e-12	1.18413e-10	5.83463e-11	BCL2L11/HOXA9/BMPR2/HOXA10/BMPR1B/SOX9/RECK/CACNA1C/RARG/ITGB4/CTNNB1/RDH10/HAND2/GJA1/BMP7/HOXD10/BAK1/SOX4/CHST11/SLC7A11/NIPBL/FGFR1/MED1/RUNX2/SFRP2/DKK1/MEOX2/HDAC1/IFT52/SMAD4/FBN2/LRP4/TP63/KAT2B/RARA/RARB/PRKAB1/KREMEN2/CREBBP/HOXC13/MBNL1/WNT5A/ATRX/SKI/DLX5/TGFB2/GPC3/FGFR2/PTCH1/NR2F2/TWIST1/FGF9/RAX/HDAC2/BAX/WNT9A/ECE1/ROR2/SALL4/SHH/HOXA11/FGF8/RSPO4/GDF5/TFAP2B/WDR19/TULP3/FGF4/WNT…	164
GO:0060173	limb development	164/13004	176/17913	3.56872e-12	1.18413e-10	5.83463e-11	BCL2L11/HOXA9/BMPR2/HOXA10/BMPR1B/SOX9/RECK/CACNA1C/RARG/ITGB4/CTNNB1/RDH10/HAND2/GJA1/BMP7/HOXD10/BAK1/SOX4/CHST11/SLC7A11/NIPBL/FGFR1/MED1/RUNX2/SFRP2/DKK1/MEOX2/HDAC1/IFT52/SMAD4/FBN2/LRP4/TP63/KAT2B/RARA/RARB/PRKAB1/KREMEN2/CREBBP/HOXC13/MBNL1/WNT5A/ATRX/SKI/DLX5/TGFB2/GPC3/FGFR2/PTCH1/NR2F2/TWIST1/FGF9/RAX/HDAC2/BAX/WNT9A/ECE1/ROR2/SALL4/SHH/HOXA11/FGF8/RSPO4/GDF5/TFAP2B/WDR19/TULP3/FGF4/WNT…	164
GO:0030900	forebrain development	324/13004	371/17913	3.61016e-12	1.19154e-10	5.87116e-11	HIF1A/CXCR4/CDH1/DRD1/CREB1/GLI1/RHOA/EZH2/RTN4/E2F1/HES1/KRAS/WNT3A/BNIP3/SOX2/SRF/APP/CDK6/PTEN/SMO/ETS1/NOTCH3/COL3A1/ZEB2/RELN/LRP1/RAN/WNT1/NRP1/EGFR/DNAJB1/ARID1A/SYNE2/CTNNB1/IGF2BP1/ADGRG1/CXCL12/NF2/NFIB/APAF1/BTG2/NIN/RYK/AXL/CRK/DAB2IP/TBX19/SLC7A11/NUMBL/FGFR1/ERBB4/NR4A2/CASP3/DKK1/PROX1/HDAC1/PEX13/RRM1/RARA/RARB/ATAT1/NR2E1/GSK3B/CRKL/TSKU/NUMB/ARPC5/DLC1/SLC4A10/SLC38A2/WNT5A/ATRX…	324
GO:0018393	internal peptidyl-lysine acetylation	147/13004	156/17913	3.75873e-12	1.23405e-10	6.0806e-11	SNCA/SIRT1/MUC1/MECP2/ING4/CHEK1/LIF/SET/FOXP3/POLE4/POLE3/BRPF3/JADE1/BRCA2/BRCA1/BAZ1A/SNAI2/GTF2B/EP300/SMAD4/PHF20/SPI1/NCOA3/KAT2B/RPS6KA5/ATAT1/IRF4/TAF10/CREBBP/SMARCB1/ZMPSTE24/NAA40/CLOCK/EID1/MAP3K7/IL1B/TGFB1/NCOA1/MAPK3/BRD7/PPARGC1A/PHF10/TWIST1/TAF9/KAT6B/JADE3/LEF1/RSF1/KAT6A/ARRB1/PER1/TRRAP/KMT2A/APBB1/ZNF451/TRIM16/POR/TAF1/WBP2/SDR16C5/ATF2/MYOD1/MORF4L1/KANSL1/EPC1/TAF6L/SIN3A…	147
GO:0001558	regulation of cell growth	344/13004	396/17913	3.87918e-12	1.26693e-10	6.2426e-11	CXCR4/NTRK3/ERBB2/BCL2/RHOA/CDKN1B/RTN4/BMPR2/S100A9/WNT3A/CDC42/SIRT1/BDNF/SRF/ITCH/TP53/CDKN1A/PPARA/BCL6/PAK1/TGFBR1/VEGFA/BAP1/RAB21/WT1/H3F3B/HSPA1A/LRP1/PHB/NRP1/F2/EGFR/SERPINE2/IFRD1/HSPA1B/TRIM32/SH3BP4/SDCBP/PTPRJ/TAF9B/CXCL12/JADE1/ADIPOR2/MTPN/RB1/IGF1/GJA1/AGTR1/SGK3/MAD2L2/RYK/DNM2/SHTN1/CAPRIN2/G6PD/ABL1/ADAM17/SERTAD2/ACVR1B/HNF4A/SFRP2/SMAD4/CPNE6/IP6K2/POU4F2/FN1/AKT1/PPARG/YY1/…	344
GO:0050769	positive regulation of neurogenesis	391/13004	455/17913	4.31637e-12	1.40237e-10	6.90998e-11	HIF1A/CXCR4/REST/NTRK3/GRN/BCL2/RHOA/MEF2C/EZH2/E2F1/BMPR2/HES1/S100A9/WNT3A/MYB/TGIF2/BDNF/SRF/PLAG1/APP/TLR2/PTEN/SMO/BCL6/PAK1/VEGFA/RAB21/DNMT3B/PRMT5/ZEB2/LIF/RELN/LRP1/NRP1/SERPINE2/ARHGDIA/TRIM32/RHEB/PRKCI/UFL1/CTNNB1/CSNK1D/FGF20/NOTCH1/CXCL12/KIT/BMP7/FOXA1/ZEB1/RELA/NIN/MAN2A1/ANKRD27/DVL2/IQGAP1/CREB3L2/SHTN1/MMD/CAPRIN2/DAB2IP/NUMBL/NIPBL/MAP2K1/FGFR1/EP300/DKK1/PROX1/LIN28A/HDAC1/CP…	391
GO:0043401	steroid hormone mediated signaling pathway	168/13004	181/17913	5.04404e-12	1.6303e-10	8.03305e-11	RHOA/RUNX1/CCNE1/SIRT1/PPARA/PAK1/CBFB/ESR1/JAK2/FOXP1/NR3C2/RAN/VDR/PHB/RARG/ARID1A/GPAM/PPP5C/UFL1/CTNNB1/NEDD4/RB1/BRCA1/BMP7/FOXA1/NR1I2/PGRMC2/DDX5/PIAS1/NCOA6/MED1/HNF4A/NR4A2/EP300/HDAC1/AR/POU4F2/PPARG/RXRB/NR2F6/TP63/NCOA3/THRA/RARA/RARB/NR3C1/ESR2/NR2E1/YAP1/CREBRF/CNOT9/DAXX/CLOCK/THRB/NCOR2/NR1H3/NCOA1/PPARGC1A/KDM3A/SMARCA4/NR2F2/ARNTL/EGLN2/DDX17/SRC/TCF21/RBFOX2/RORC/NR6A1/NRIP1/LE…	168
GO:0022407	regulation of cell-cell adhesion	338/13004	389/17913	5.58442e-12	1.79565e-10	8.84781e-11	RASGRP1/CDH1/ERBB2/RUNX3/JAG1/RHOA/RUNX1/HES1/YES1/WNT3A/MYB/HLA-G/SOX2/KLF4/CDC42/ITCH/SOCS1/EFNB1/PPARA/FADD/BCL6/ETS1/RAC1/PAK1/CBFB/JAK2/ANXA1/TRAF6/IRAK1/CAV1/CD44/MAP3K8/FOXP3/TGFBR2/GRB2/WNT1/AP3D1/AP3B1/SERPINE2/PODXL/MYO10/CEBPB/CXCL12/IGF1/NF2/BMP7/FOXA1/SOCS5/CD24/CD83/RELA/MAD2L2/MAPK14/TNFRSF21/SWAP70/SNAI2/SDC4/ABL1/MDGA1/DENND6A/CD276/PTPN11/CASP3/MAPK7/PNP/CD274/CSK/LGALS3/HSPD1/A…	338
GO:0042110	T cell activation	381/13004	443/17913	6.34663e-12	2.03027e-10	1.00039e-10	RASGRP1/ERBB2/RUNX3/BCL2/RHOA/RUNX1/HES1/YES1/MYB/HLA-G/CDC42/SRF/ITCH/CDK6/SOCS1/EFNB1/STAT3/TP53/FADD/BCL6/RAC1/PAK1/CBFB/PPP3CA/ANXA1/TRAF6/CAV1/CCND3/CD44/SOD1/FOXP1/MAP3K8/MAFB/FOXP3/TGFBR2/GRB2/WNT1/AP3D1/AP3B1/TNFSF9/CTNNB1/CEBPB/NEDD4/KIT/IGF1/PRDM1/GJA1/ZEB1/SP3/SOCS5/SOX4/CD24/CD83/MICA/MYH9/ELF4/TNFRSF21/GSN/PREX1/SDC4/ZFP36L2/ABL1/ADAM17/RPS6/CD276/PTPN11/CASP3/RUNX2/PNP/CD274/CSK/LGA…	381
GO:0045732	positive regulation of protein catabolic process	177/13004	192/17913	7.20713e-12	2.29378e-10	1.13023e-10	CDKN1B/PLK2/SOX9/CEBPA/PTEN/CAV1/HSPA1A/DET1/FOXO1/LRP1/APC/CTSC/PLK1/TRIM32/CUL4B/NEDD4/CSNK1D/MYLIP/GJA1/SOCS5/HERPUD1/ADAM9/PTTG1IP/OSBPL7/DAB2IP/TRIB1/UBQLN1/PIAS1/MAPK9/FAF1/FBXW7/AKT1/PTK2/BARD1/MSN/SNX1/EZR/GSK3B/TNFSF12/DTL/RDX/AURKA/WNT5A/SOCS4/EDEM1/IL1B/FURIN/TNFAIP3/GPC3/CSNK1A1/MDM2/EGLN2/TNF/SMURF1/IFNG/PTK2B/TRIB2/LDLR/SMAD7/LRRK2/CSNK2A1/NFE2L2/FMR1/FAM122A/VPS35/DDB1/SNX9/LPCAT1/…	177
GO:0034605	cellular response to heat	113/13004	117/17913	7.89467e-12	2.47472e-10	1.21938e-10	SIRT1/CDKN1A/IRAK1/HSPA1A/NUP93/THBS1/DNAJB1/PTGS2/HMOX1/HSPA1B/CHORDC1/POM121/NUP58/SEH1L/ATM/EP300/MAPK1/CD34/CAMK2G/GSK3B/CREBBP/IL1A/EIF2S1/ATP2A2/DAXX/NF1/PDCD6/MTOR/MAPK3/MAPT/HDAC2/IER5/NDC1/RBBP7/HSP90AB1/NUP54/HSPA1L/TCIM/TRPV4/SCARA5/ANO1/NUP210/NUP50/RPA2/DNAJB6/DNAJC2/BAG5/NUP42/NUP155/NUP62/BAG2/CETN1/FGF1/MAPKAPK2/AKT1S1/ARPP21/SLU7/CCAR2/POM121C/NUP160/TRPV1/DNAJC7/RAE1/MYOF/NUP98/…	113
GO:0060147	regulation of posttranscriptional gene silencing	113/13004	117/17913	7.89467e-12	2.47472e-10	1.21938e-10	MYCN/STAT3/TP53/AGO1/PPP3CA/ESR1/H3F3B/NUP93/EGFR/POM121/POLR2C/TRIM71/NUP58/POLR2K/HIST1H3B/DDX5/ADAR/SEH1L/MAP2K1/ELAVL1/LIN28A/TERT/PPARG/ZFP36/TNRC6A/POU5F1/ZMPSTE24/NCOR2/DND1/TGFB1/AGO2/FMR1/NDC1/POLR2D/NUP54/PUM1/HIST1H4I/HIST1H4L/HIST1H3C/NUP210/ZC3H12A/NUP50/IPO8/NUP42/NUP155/NUP62/PUM2/HIST1H4H/AJUBA/FXR1/LIMD1/POLR2J/POLR2L/POLR2B/HIST2H3A/EIF4G1/POM121C/POLR2I/NUP160/HIST2H3D/HIST2H3C…	113
GO:0060966	regulation of gene silencing by RNA	113/13004	117/17913	7.89467e-12	2.47472e-10	1.21938e-10	MYCN/STAT3/TP53/AGO1/PPP3CA/ESR1/H3F3B/NUP93/EGFR/POM121/POLR2C/TRIM71/NUP58/POLR2K/HIST1H3B/DDX5/ADAR/SEH1L/MAP2K1/ELAVL1/LIN28A/TERT/PPARG/ZFP36/TNRC6A/POU5F1/ZMPSTE24/NCOR2/DND1/TGFB1/AGO2/FMR1/NDC1/POLR2D/NUP54/PUM1/HIST1H4I/HIST1H4L/HIST1H3C/NUP210/ZC3H12A/NUP50/IPO8/NUP42/NUP155/NUP62/PUM2/HIST1H4H/AJUBA/FXR1/LIMD1/POLR2J/POLR2L/POLR2B/HIST2H3A/EIF4G1/POM121C/POLR2I/NUP160/HIST2H3D/HIST2H3C…	113
GO:0060968	regulation of gene silencing	132/13004	139/17913	8.73522e-12	2.72451e-10	1.34246e-10	DNMT1/HMGA1/SIRT1/MYCN/STAT3/TP53/AGO1/PPP3CA/ESR1/H3F3B/NUP93/EGFR/POM121/POLR2C/TRIM71/NUP58/POLR2K/HIST1H3B/DDX5/ADAR/SEH1L/MAP2K1/ELAVL1/LIN28A/TERT/PPARG/CDK2/TET1/ZFP36/TNRC6A/POU5F1/ZMPSTE24/NCOR2/DND1/TGFB1/AGO2/FMR1/NDC1/POLR2D/NUP54/PUM1/RESF1/HIST1H4I/HIST1H4L/HIST1H3C/NUP210/ZC3H12A/PHF8/NUP50/ASF1A/SIN3A/IPO8/NUP42/NUP155/NUP62/PUM2/HIST1H4H/AJUBA/FXR1/LIMD1/POLR2J/POLR2L/POLR2B/HIST…	132
GO:0043410	positive regulation of MAPK cascade	425/13004	499/17913	9.21328e-12	2.85932e-10	1.40889e-10	CXCR4/RASGRP1/NTRK3/ERBB2/TGFB3/EZH2/KRAS/CDK1/TAB2/IRAK2/SOX2/APP/GATA4/ROCK2/PTEN/PAK1/SPRY2/TGFBR1/JAK2/TRAF6/IRAK1/VEGFA/PDGFRB/JUN/ROCK1/CD44/SOD1/ZEB2/LIF/EFNA1/MAP3K8/LRP1/PHB/THBS1/HACD3/NRP1/NOTCH2/IQGAP3/EGFR/ZNF622/UBE2V1/FGF2/SDCBP/PTPRJ/CTNNB1/FGF20/NOTCH1/KIT/HAND2/IGF1/CD24/ADAM9/RYK/CCN2/MAPK14/DVL2/MDFIC/IQGAP1/CRK/MAP3K12/ABL1/DAB2IP/TLR4/MAPK11/PTPN1/CDK10/MAP3K2/MAP2K1/FGFR1/G…	425
GO:0051402	neuron apoptotic process	215/13004	238/17913	9.28754e-12	2.8681e-10	1.41322e-10	HIF1A/SNCA/GRN/BCL2/BACE1/RHOA/TGFB3/HDAC4/MEF2C/BCL2L11/SOD2/WFS1/KRAS/MYB/BNIP3/APP/AKT2/FOXO3/MECP2/MSH2/TP53/FADD/JAK2/JUN/MCL1/ROCK1/SOD1/SET/LRP1/CDC34/SNX6/NRP1/HMOX1/PRKCI/CTNNB1/CEBPB/FGF20/RB1/GAPDH/CASP9/PITX3/APAF1/BTG2/TNFRSF21/TRIM2/AXL/ERBB3/G6PD/MAP3K12/EGLN3/ATM/RASA1/NR4A2/CASP3/FBXW7/TERT/TP63/CCL2/BCL2L1/HRAS/SIGMAR1/NAIP/HIPK2/THRB/NF1/SIX1/CPEB4/CORO1A/MAP3K11/SIAH1/MYBL2/TG…	215
GO:0009205	purine ribonucleoside triphosphate metabolic process	277/13004	314/17913	9.89156e-12	3.03958e-10	1.49771e-10	HIF1A/SNCA/RHOA/HDAC4/CDK1/MECP2/MSH2/STAT3/TP53/PPARA/TPI1/HSPA1A/NUP93/RAN/ADPGK/PPIF/HSPA1B/RAB23/SLC25A13/POM121/PKM/GPD1/IGF1/TMSB4X/GAPDH/NIPSNAP2/NUP58/SLC25A23/PGM1/NME4/GNAI3/AK2/ALDOA/ATP1A2/SEH1L/ISCU/DDIT4/ATP6V1B2/COX2/P2RX7/ARNT/PDE12/ATP5F1B/TGFB1/PPARGC1A/HK2/UQCRFS1/PRKAA1/MYH4/SHMT2/ATP1B1/LRRK2/FXN/PFKP/NDC1/NDUFB5/NUP54/PFKFB4/ALDOC/TAZ/RHOQ/ESRRB/GAPDHS/OGDH/NUPR1/VPS9D1/ZBTB…	277
GO:0009199	ribonucleoside triphosphate metabolic process	281/13004	319/17913	1.04058e-11	3.18194e-10	1.56785e-10	HIF1A/SNCA/RHOA/HDAC4/CDK1/MECP2/MSH2/STAT3/TP53/PPARA/TPI1/HSPA1A/NUP93/RAN/ADPGK/PPIF/HSPA1B/RAB23/SLC25A13/POM121/PKM/GPD1/IGF1/TMSB4X/GAPDH/NIPSNAP2/NUP58/SLC25A23/PGM1/NME4/GNAI3/AK2/ALDOA/ATP1A2/SEH1L/ISCU/DDIT4/ATP6V1B2/COX2/P2RX7/ARNT/PDE12/ATP5F1B/TGFB1/PPARGC1A/HK2/UQCRFS1/PRKAA1/MYH4/SHMT2/ATP1B1/LRRK2/FXN/PFKP/NDC1/NDUFB5/NUP54/PFKFB4/ALDOC/TAZ/RHOQ/ESRRB/GAPDHS/OGDH/NUPR1/VPS9D1/ZBTB…	281
GO:0046034	ATP metabolic process	255/13004	287/17913	1.07299e-11	3.26502e-10	1.60879e-10	HIF1A/SNCA/RHOA/HDAC4/CDK1/MECP2/MSH2/STAT3/TP53/PPARA/TPI1/HSPA1A/NUP93/ADPGK/PPIF/HSPA1B/SLC25A13/POM121/PKM/GPD1/IGF1/TMSB4X/GAPDH/NIPSNAP2/NUP58/SLC25A23/PGM1/AK2/ALDOA/ATP1A2/SEH1L/ISCU/DDIT4/ATP6V1B2/COX2/P2RX7/ARNT/PDE12/ATP5F1B/TGFB1/PPARGC1A/HK2/UQCRFS1/PRKAA1/MYH4/SHMT2/ATP1B1/FXN/PFKP/NDC1/NDUFB5/NUP54/PFKFB4/ALDOC/TAZ/ESRRB/GAPDHS/OGDH/NUPR1/VPS9D1/ZBTB20/ATP7A/NUP210/GCK/AMPD3/OGDHL/…	255
GO:0048562	embryonic organ morphogenesis	246/13004	276/17913	1.11598e-11	3.37937e-10	1.66514e-10	HIF1A/GLI1/TGFB3/MEF2C/HOXA1/HES1/ACVR1/WNT3A/SOX9/SRF/GATA4/SMO/SUFU/SPRY2/TGFBR1/HOXA5/ZIC3/SOD1/HOXB8/EFNA1/MAFB/PKD2/TGFBR2/RARG/WNT1/ARID1A/CTNNB1/RDH10/DLL1/NOTCH1/HAND2/HOXB5/GJA1/BMP7/HOXD10/ZEB1/SP3/INSIG2/DVL2/CHST11/HOXA7/NIPBL/MIB1/FGFR1/RUNX2/PROX1/IFT52/FBN1/MAPK1/FBN2/HPN/HOXB7/EDN1/RARB/WNT9B/MMP16/PDGFRA/FZD3/YAP1/WNT5A/TMED2/HIPK2/EPHA2/SIX1/SMAD2/DLX5/PRKRA/MAPK3/FGFR2/SCRIB/SA…	246
GO:0031056	regulation of histone modification	131/13004	138/17913	1.14675e-11	3.43914e-10	1.69459e-10	DNMT1/SNCA/MYB/SIRT1/CDK9/MUC1/MECP2/TP53/BCL6/CHEK1/VEGFA/DNMT3B/LIF/JARID2/SET/FOXP3/CTNNB1/AKAP8/BRCA1/PHF19/SNAI2/NIPBL/ATM/SMAD4/MAPK8/EED/PRKD2/SPI1/TET1/RPS6KA5/IGF2/SMARCB1/ZMPSTE24/ATRX/EID1/IL1B/SKI/TGFB1/MAPK3/BRD7/PPARGC1A/OTUB1/KDM3A/TWIST1/LRRK2/FMR1/SETD7/UBR5/BCOR/KDM4C/ARRB1/KMT2E/KMT2A/ZNF451/KDM5A/WBP2/SREBF1/SDR16C5/ZBTB7B/LMNA/SIN3A/KDM1A/PAXBP1/H2AFY/CHTOP/RIF1/NSD3/NAP1L2/G…	131
GO:0038127	ERBB signaling pathway	131/13004	138/17913	1.14675e-11	3.43914e-10	1.69459e-10	ERBB2/RTN4/CDC42/SOX9/APP/SPRY2/GRB2/SNX6/EGFR/PTPRJ/SOCS5/PTPN12/CPNE3/IQGAP1/SHC3/ARF4/ERBB3/ABL1/DAB2IP/ADAM17/ERBB4/PTPN11/FBXW7/MAPK1/AKT1/PIK3R1/AGR2/RPS6KA5/CUL5/HGS/STAM2/CNOT9/SOCS4/MYOC/PLAUR/HBEGF/TGFB1/MMP9/ERRFI1/PIK3CA/SH3GL2/FASLG/SRC/CDC37/EREG/GRB7/PLCE1/SH3TC2/REPS2/PDE6H/PIK3C2A/MATK/ZFYVE28/FAM83B/HIP1R/ITGA1/AREG/PDE6G/GPER1/DUSP3/TSG101/PSEN1/RBPJ/CDH13/NUP62/ERBIN/RASSF2/SH…	131
GO:0043087	regulation of GTPase activity	354/13004	410/17913	1.16202e-11	3.46828e-10	1.70894e-10	RASGRP1/NTRK3/ERBB2/EZH2/AKT2/BCL6/SPRY2/JUN/RGS3/SOD1/HACD3/PICALM/NRP1/IQGAP3/CORO1C/AGRN/ARL2/ARHGDIA/SH3BP4/RHOG/RP2/PTPRN2/TBC1D2/DEPDC1/ANKRD27/DVL2/F11R/ARHGEF1/IQGAP1/ITGB1/PREX1/RAB11FIP2/CRK/DAB2IP/CPEB2/RASA1/CD40/ARHGAP29/ARHGAP32/PTK2/ICAM1/SEMA4D/RABGAP1/RANBP3/FAM13B/HRAS/GSK3B/CRKL/RACGAP1/RDX/DLC1/ELMOD2/SEC23A/WNT5A/TMED2/DOCK7/RRP1B/DOCK4/BNIP2/NF1/EPHA2/RABEP1/TIAM1/WNK1/PLXNB…	354
GO:0006470	protein dephosphorylation	276/13004	313/17913	1.20887e-11	3.59093e-10	1.76938e-10	BCL2/CDC25A/PPP2R2A/ROCK2/PTEN/CDC14A/PPP3CA/JAK2/CDC25C/PDGFRB/CDC14B/ROCK1/PTPRO/PPM1A/SET/PTPRF/HACD2/PTBP1/SHOC2/PPP2R5C/PTPRJ/PPP5C/PPP1R7/DUSP23/DUSP12/CAMTA1/PTPRN2/PTPN12/EYA4/MTMR6/CTDSP2/SWAP70/CTDSP1/DUSP2/PTPN1/GNAI2/PTPN11/IKBKB/HSP90B1/LGALS3/PPM1D/PTP4A3/SSH3/CAMK2G/CALM3/PPP2R5A/BTRC/GSK3B/DLC1/RCAN1/SLC39A10/PTPRK/PPP3R1/PTPA/PTPN13/CDKN3/PTPN7/DUSP1/CALM2/TGFB1/PPP1CA/MTOR/DUSP1…	276
GO:0031123	RNA 3'-end processing	104/13004	107/17913	1.37038e-11	4.05139e-10	1.99626e-10	APP/CDK9/LIN28A/LIN28B/BARD1/CPSF1/SRSF2/SRSF1/CCNT1/ZFP36L1/CASC3/PABPC1/SRSF9/PAPOLA/CPEB3/SRSF7/DDX39A/CSTF1/RBM8A/TENT4A/ZC3H11A/TUT7/PABPC1L/CSTF2T/SRSF11/SRSF3/WDR33/ERI1/FIP1L1/CDC73/THOC7/SUPT5H/CHTOP/PNPT1/CDC40/SRSF6/CCNB1/GRSF1/PARN/THOC6/CSTF3/HSD17B10/SLU7/SRSF5/CPSF4/SRRM1/SYMPK/CPSF3/SLBP/SRSF4/RNF20/THOC2/CPSF6/NCBP1/RNF40/NCBP2/DHX38/SSU72/TENT4B/CPSF7/CTR9/SUPV3L1/ZNF473/CLP1/TH…	104
GO:0043624	cellular protein complex disassembly	179/13004	195/17913	1.51659e-11	4.4625e-10	2.19883e-10	STMN1/MRPS27/APC/GAK/MRPL20/MRPS33/MRPS24/CAPG/TMOD3/MTPN/CFL2/GSN/SWAP70/MID1IP1/CLASP2/CCSAP/KIF2A/RDX/PTCD3/TWF2/CKAP5/NAV3/SH3GL2/MRPL19/MRPL42/MRPS9/MRPL4/TAOK1/KIF2C/SH3BP1/HDAC6/LMOD3/TMOD4/SCIN/ARHGEF2/SPTBN5/LMOD1/VILL/SPTBN2/TRPV4/SPTB/PLEKHH2/TMOD2/MRPL28/LIMA1/C12orf65/EIF5A2/NES/OGFOD1/MRPL16/MRPS34/VPS4B/MRPL18/ASPH/SPTBN1/AVIL/MAP1B/SPAST/TRMT112/MRPL44/MRPS14/SPTA1/MICAL2/MRPL49/M…	179
GO:0006839	mitochondrial transport	203/13004	224/17913	1.65986e-11	4.86112e-10	2.39525e-10	BCL2/BCL2L11/BMF/E2F1/BNIP3/STAT3/TP53/BAP1/HSPA1A/RHOT1/YWHAQ/TOMM34/PPIF/DNAJC19/SLC25A32/SLC25A24/SLC25A13/BAK1/SLC35F6/TMEM14A/SLC25A23/HEBP2/ACAA2/SLC25A30/HPS4/MID1IP1/BNIP3L/ARIH2/FBXW7/HSPA4/MAPK8/TP63/BCL2L1/CPT1A/GSK3B/THEM4/PPP3R1/MCU/CASP8/TP53BP2/ATP5F1B/TP73/GDAP1/HK2/MOAP1/PPP1R13B/FIS1/PRKAA1/YWHAZ/PMAIP1/LRRK2/VPS35/TST/BAX/LETM1/SFXN2/RAC2/PRKN/HSPA1L/ACACA/CPT1B/SREBF2/HIP1R/SR…	203
GO:0001503	ossification	336/13004	388/17913	1.69586e-11	4.94336e-10	2.43577e-10	HIF1A/MMP13/REST/BCL2/JAG1/GLI1/RHOA/TGFB3/HDAC4/CTNNBIP1/COL1A1/MEF2C/BMPR2/ACVR1/WNT3A/SOX2/BMPR1B/SOX9/CEBPA/CDK6/COL1A2/SMO/ACVR2A/TNC/SUFU/CBFB/TRAF6/JUNB/H3F3B/SMAD5/PHB/AXIN2/PDLIM7/MRC2/EGFR/PTGS2/SMAD1/UFL1/CTNNB1/CEBPB/CCN1/NOTCH1/HAND2/IGF1/SH3PXD2B/SPARC/SMAD6/GJA1/BMP7/SP3/CCN2/CHSY1/MAPK14/TWIST2/SNAI2/TPM4/DDX5/ADAR/TAC1/MEF2D/NIPBL/EGR2/INPPL1/IBSP/BGLAP/RUNX2/SFRP2/DKK1/MAPK1/AKT…	336
GO:0006405	RNA export from nucleus	117/13004	122/17913	1.71039e-11	4.9625e-10	2.4452e-10	NUP93/RAN/EIF4E/POM121/NUP58/SEH1L/CPSF1/SRSF2/SRSF1/CASC3/SRSF9/TSC1/SRSF7/DDX39A/NDC1/XPO1/NMD3/RBM8A/NUP54/SMG7/SMG1/ZC3H11A/NXF3/NUP210/NUP50/SRSF11/SRSF3/HHEX/WDR33/GLE1/FIP1L1/NUP42/NUP155/UPF2/THOC7/CHTOP/RIOK2/CDC40/NUP62/SRSF6/NXT1/RPS15/THOC6/SLU7/SRSF5/CPSF4/SRRM1/YTHDC1/SYMPK/CPSF3/SLBP/SRSF4/POM121C/NUP160/XPOT/HNRNPA1/THOC2/CPSF6/NCBP1/RAE1/NCBP2/DHX38/NUP98/HNRNPA2B1/AGFG1/THOC5/NU…	117
GO:0001654	eye development	299/13004	342/17913	1.8435e-11	5.31469e-10	2.61874e-10	HIF1A/NTRK3/BCL2/JAG1/CDK4/CDKN1B/BMPR2/MEIS1/TGIF2/SOX2/KLF4/BMPR1B/SOX9/SRF/STAT3/ATF6/TGFBR1/CDKN1C/VEGFA/PDGFRB/WT1/JUN/ZEB2/TGFBR2/CACNA1C/RARG/NRP1/GPD2/EGFR/ARID1A/PRKCI/CTNNB1/RDH10/DLL1/SH3PXD2B/NF2/COL4A1/PRDM1/GJA1/MITF/BMP7/ZEB1/PITX3/BAK1/SP3/MERTK/CYP1B1/MAN2A1/SLC7A11/NIPBL/MED1/MEIS2/PROX1/HDAC1/FBN1/POU4F2/FBN2/PPP1R13L/YY1/RRM1/HMGN1/RARA/RARB/NECTIN1/NR2E1/WNT9B/VIM/TSKU/PDGFRA…	299
GO:0071103	DNA conformation change	248/13004	279/17913	1.84881e-11	5.31469e-10	2.61874e-10	RAD23B/HMGA2/HMGA1/NCAPG/CDK1/SOX9/MCM2/TP53/GTF2H1/H3F3B/SET/ANP32B/PURA/IPO4/CUL4B/CHAF1A/AKAP8/DFFB/G3BP1/HIST1H3B/ABL1/SMCHD1/RAD51/MRE11/XPA/DDX3X/TSPYL1/HELLS/CDKN2A/CHD4/TSPYL2/SMYD3/ERCC3/CHD1/ATRX/NCAPG2/DAXX/NASP/H2AFX/HMGB1/MIS18BP1/RBBP7/KAT6B/OIP5/NCAPH2/CENPU/NCAPH/CHAF1B/GINS2/DDB1/RECQL4/CENPQ/ASF1B/TOP2A/FANCM/CDCA5/NCAPD2/MCM7/HIST1H1D/BLM/RSF1/MCM6/MCM4/KAT6A/TENT4A/HIST1H4I/SE…	248
GO:0051056	regulation of small GTPase mediated signal transduction	278/13004	316/17913	1.88891e-11	5.40506e-10	2.66326e-10	RASGRP1/RHOA/STMN1/MET/KRAS/CDC42/ARHGEF3/RHOC/BCL6/RAC1/JAK2/PDGFRB/RHOT1/COL3A1/RELN/RHOB/GRB2/NRP1/NOTCH2/SQSTM1/SHOC2/ARHGDIA/GNA13/RHOG/ADGRG1/NOTCH1/IGF1/TNFAIP1/RHOV/DNM2/ARHGEF1/ITGB1/PLEKHG2/PREX1/ARHGEF18/CRK/ABL1/DAB2IP/RASA1/ABCA1/ARHGAP29/IRS2/PIK3R2/ARHGAP32/RAF1/CUL3/FAM13B/HRAS/CSF1/CRKL/RACGAP1/KANK1/RDX/DLC1/FARP1/NF1/TIAM1/SRGAP1/MAPRE2/MYOC/ROBO1/TGFB2/TIMP2/STARD13/FOXM1/SRC/…	278
GO:0043393	regulation of protein binding	197/13004	217/17913	2.20057e-11	6.2681e-10	3.08852e-10	BCL2/HDAC4/CTNNBIP1/AURKB/MEF2C/STMN1/DERL1/MET/WNT3A/PLK2/BDNF/APP/PPARA/TGFBR1/CAV1/ROCK1/LRP1/RAN/PTPRF/NRP1/ANXA2/PLK1/GNL3L/PLXND1/LDOC1/TDG/BAK1/HERPUD1/STK4/CAPRIN2/CRK/ABL1/DAB2IP/HOXA3/TRIB3/EP300/DKK1/LGALS3/AKT1/MAPK8/TERT/BAMBI/CYLD/TNFSF11/GSK3B/ID1/TIRAP/EIF2S1/LDLRAP1/DZIP1/AURKA/IL10/WNT5A/SNAPIN/TGFBR3/HIPK2/TICAM1/PDGFB/TIAM1/PPP1CA/MMP9/MAPK3/EPHA4/MAPRE1/SRC/ITGA4/ACTB/LRRK2/B…	197
GO:0048880	sensory system development	306/13004	351/17913	2.32623e-11	6.59591e-10	3.25004e-10	HIF1A/NTRK3/BCL2/JAG1/CDK4/CDKN1B/BMPR2/MEIS1/TGIF2/SOX2/KLF4/BMPR1B/SOX9/SRF/STAT3/ATF6/TGFBR1/CDKN1C/VEGFA/PDGFRB/WT1/JUN/ZEB2/TGFBR2/CACNA1C/RARG/NRP1/GPD2/EGFR/ARID1A/PRKCI/CTNNB1/RDH10/DLL1/SH3PXD2B/NF2/COL4A1/PRDM1/GJA1/MITF/BMP7/ZEB1/PITX3/BAK1/SP3/MERTK/CYP1B1/MAN2A1/SLC7A11/NIPBL/MED1/MEIS2/PROX1/HDAC1/FBN1/POU4F2/FBN2/PPP1R13L/YY1/RRM1/HMGN1/RARA/RARB/NECTIN1/NR2E1/WNT9B/VIM/TSKU/PDGFRA…	306
GO:0060541	respiratory system development	177/13004	193/17913	2.4458e-11	6.90356e-10	3.40163e-10	CREB1/GLI1/TGFB3/FGFRL1/PLOD3/BASP1/BMPR2/HES1/KRAS/GATA6/EIF4EBP1/SOX9/SRF/CEBPA/TNC/SPRY2/VEGFA/PDGFRB/WT1/RIDA/HOXA5/ZIC3/LIF/TGFBR2/RARG/EGFR/EIF4E/CTNNB1/RDH10/SPARC/FOXA1/NFIB/SP3/CCN2/MAN2A1/SLC7A11/SMCHD1/MAP2K1/FGFR1/FGF7/EP300/PROX1/FBXW7/MAPK1/AGR2/RARA/ZFPM2/ID1/DLG5/PDGFRA/YAP1/WNT5A/SPDEF/PDGFA/SIX1/SMAD2/SKI/DAG1/DLX5/PPP1CA/MAPK3/GPC3/FGFR2/ACVR2B/KLF2/IL13/ERRFI1/IGFBP5/MSC/TNF/F…	177
GO:0060964	regulation of gene silencing by miRNA	109/13004	113/17913	2.49852e-11	7.02062e-10	3.45931e-10	MYCN/STAT3/TP53/AGO1/PPP3CA/ESR1/H3F3B/NUP93/EGFR/POM121/POLR2C/TRIM71/NUP58/POLR2K/HIST1H3B/DDX5/SEH1L/MAP2K1/ELAVL1/LIN28A/PPARG/ZFP36/TNRC6A/POU5F1/ZMPSTE24/NCOR2/DND1/TGFB1/AGO2/FMR1/NDC1/POLR2D/NUP54/PUM1/HIST1H4I/HIST1H4L/HIST1H3C/NUP210/ZC3H12A/NUP50/IPO8/NUP42/NUP155/NUP62/PUM2/HIST1H4H/AJUBA/FXR1/LIMD1/POLR2J/POLR2L/POLR2B/HIST2H3A/EIF4G1/POM121C/POLR2I/NUP160/HIST2H3D/HIST2H3C/RAE1/HIST…	109
GO:0051101	regulation of DNA binding	115/13004	120/17913	3.00302e-11	8.40037e-10	4.13916e-10	CTNNBIP1/HMGA2/E2F1/HES1/WNT3A/KLF4/SMO/JAK2/TRAF6/JUN/LIF/ITGA2/HMOX1/CTNNB1/RB1/HAND2/IGF1/TMSB4X/CEBPG/TFAP4/MAD2L2/GTF2B/NIPBL/EP300/HDAC8/FBXW7/POU4F2/MAPK8/PPARG/CALM3/IRF4/TAF10/NIBAN2/ZMPSTE24/HIPK2/PLAUR/SKI/CALM2/TGFB1/MMP9/FOXC1/ERCC4/BCL3/NFKBIA/TWIST1/IFNG/PAX6/HMGB1/NEUROD1/HDAC2/LEF1/CDCA5/CDT1/RSF1/PRKN/DDIT3/HEY1/IFI16/GATA1/TAF1/ZBTB7C/MDFI/ENHO/HEY2/SOX11/HABP4/SIN3A/KDM1A/PSEN…	115
GO:1901653	cellular response to peptide	316/13004	364/17913	3.49999e-11	9.74684e-10	4.80261e-10	STAT5A/CREB1/BACE1/CDK4/CCNA2/BCL2L11/KLF5/KLF4/UCP2/SIRT1/EIF4EBP1/IGF1R/APP/AKT2/FOXO3/SP1/SOCS1/ROCK2/STAT3/PTEN/TP53/STAT1/PAK1/JAK2/IRS1/CAV1/CCND3/ROCK1/CDC6/BCL2L2/FOXO1/LRP1/GRB2/APC/WNT1/SNX6/ATP6V0A1/CACNA2D1/PRKCI/LPL/ATP6V1C1/ATP6V1F/VAMP2/LDOC1/IGF1/ADCY6/AGTR1/CRHBP/RELA/OSBPL8/CRK/TLR4/PTPN1/CPEB2/NFKB1/GNAI2/TRIB3/ATP6V1B2/NR4A2/PTPN11/BGLAP/IRS2/USO1/FBN1/ATP6V0E1/POU4F2/PIK3R2/C…	316
GO:0003002	regionalization	279/13004	318/17913	3.54656e-11	9.83264e-10	4.84489e-10	GLI1/CTNNBIP1/MEF2C/HOXA9/BASP1/BMPR2/HOXA10/BMI1/HES1/ACVR1/CDX2/WNT3A/BMPR1B/SRF/GATA4/SMO/TP53/ACVR2A/SUFU/TGFBR1/ETS2/WT1/ZIC3/ZEB2/HOXB8/RELN/MAFB/RARG/WNT1/AXIN2/NRP1/CTNNB1/ADGRG1/DLL1/SMAD6/HOXD10/FOXA1/BTG2/CHSY1/DVL2/HOXD8/HOXC8/HOXA3/MIB1/ATM/EGR2/FGFR1/EP300/SFRP2/DKK1/MEOX2/IFT52/AR/SMAD4/YY1/EED/LRP4/TP63/EDN1/SNAI1/CRKL/HOXC13/AURKA/WNT5A/TMED2/HIPK2/SIX1/PRKDC/ROBO2/SMAD2/SKI/ROBO…	279
GO:0007389	pattern specification process	351/13004	408/17913	3.99873e-11	1.1021e-09	5.43043e-10	HIF1A/GLI1/CTNNBIP1/MEF2C/HOXA9/BASP1/BMPR2/HOXA10/BMI1/HES1/ACVR1/CDX2/WNT3A/BMPR1B/SRF/GATA4/EFNB1/SMO/TP53/ACVR2A/SUFU/TGFBR1/ETS2/WT1/SMAD5/ZIC3/ZEB2/HOXB8/RELN/MAFB/PKD2/TGFBR2/RARG/WNT1/AXIN2/NRP1/SMAD1/CTNNB1/ADGRG1/DLL1/NOTCH1/HAND2/SMAD6/GJA1/BMP7/HOXD10/FOXA1/ZEB1/BTG2/TTC8/CHSY1/DVL2/HOXD8/HOXC8/HOXA3/MIB1/ATM/EGR2/FGFR1/ERBB4/EP300/SFRP2/DKK1/MEOX2/IFT52/AR/SMAD4/YY1/EED/LRP4/TP63/EDN…	351
GO:0007093	mitotic cell cycle checkpoint	138/13004	147/17913	4.01052e-11	1.1021e-09	5.43043e-10	HMGA2/AURKB/CDKN1B/CCND1/E2F1/NABP1/CDK1/PLK2/MUC1/TP53/CDKN1A/CDC25C/APC/PLK1/TRIP13/CDK5RAP3/RB1/BRCA1/BTG2/SOX4/CENPF/MAD2L2/ATM/RPS6/EP300/CNOT6/CNOT8/RBL2/CDK2/BCL2L1/MDM4/HRAS/FBXO31/MAD2L1/SPDL1/CNOT4/AURKA/ARID3A/CNOT9/PRKDC/DUSP1/TGFB1/MDM2/FOXO4/E2F7/BUB1/PPP1R10/FOXN3/TAOK2/BAX/GADD45A/DONSON/KNTC1/NDC80/CDC20/BUB1B/TICRR/PCNA/CDT1/ZWINT/BLM/TAOK1/WNT9A/PLK3/USP44/RGCC/PML/ATF2/DCLRE1B…	138
GO:0042063	gliogenesis	252/13004	285/17913	4.84428e-11	1.32538e-09	6.53061e-10	CXCR4/NTRK3/GRN/ERBB2/DRD1/CREB1/RHOA/EZH2/RTN4/E2F1/HES1/KRAS/CDK1/MYB/BNIP3/SOX2/SOX9/PLAG1/APP/CDK6/AKT2/TLR2/STAT3/PTEN/SMO/SLC45A3/PRMT5/SOD1/LIF/RELN/LRP1/F2/EGFR/SERPINE2/SYNE2/RHEB/PRKCI/UFL1/CTNNB1/ADGRG1/DLL1/NOTCH1/NF2/NFIB/PITX3/SOX4/RELA/TNFRSF21/GSN/CERS2/ERBB3/ABL1/DAB2IP/TLR4/SOX6/EGR2/MAP2K1/PTPN11/NFE2L1/S100B/LIN28A/HDAC1/CSK/MAPK1/AKT1/TERT/PPARG/GJC2/CCL2/DICER1/CSF1/NR2E1/CR…	252
GO:0010639	negative regulation of organelle organization	306/13004	352/17913	4.99714e-11	1.36123e-09	6.70726e-10	DNMT1/SNCA/HMGA1/AURKB/STMN1/MET/BNIP3/SIRT1/MCM2/TP53/CCNF/CHEK1/H3F3B/HSPA1A/OMA1/DNMT3B/LIF/JARID2/SET/FOXP3/APC/PPIF/PLK1/PHLDB2/GNL3L/TRIP13/TACSTD2/CHMP2A/CAPG/TMOD3/MTPN/IGF1/TMSB4X/BRCA1/BMP7/SLC35F6/CENPF/TMEM14A/MAD2L2/TOM1L1/ANKRD27/GSN/ACAA2/DNM2/SWAP70/MID1IP1/CDK10/CLASP2/ATM/SMAD4/AKT1/PFN2/TERF1/INPP5J/SPI1/BCL2L1/KAT2B/TET1/BECN1/CORO2B/MAD2L1/SMARCB1/SPDL1/KANK1/RDX/DLC1/TWF1/AT…	306
GO:0007030	Golgi organization	92/13004	94/17913	5.13235e-11	1.38195e-09	6.80937e-10	CDK1/CDC42/GOLGA5/GOLPH3L/HACE1/PRMT5/SYNE1/SEC23IP/GAK/RAB30/CSNK1D/SURF4/DNM2/TRIP11/CLASP2/MAP2K1/USO1/MAPK1/RAB2A/AKAP9/GOLGB1/TMED2/MAPK3/CSNK1A1/YWHAZ/TJAP1/LRRK2/USP6NL/GBF1/PLK3/COG3/ARHGAP21/HOOK1/CUL7/SPTBN5/MYO18A/OPTN/ARL1/DYNC2H1/GOLPH3/BAG5/ATL2/PDCD10/COG2/STX5/CAMSAP2/GCC2/FHDC1/STX18/NPLOC4/PLEKHM2/TMED9/RBSN/ATL3/ARFGEF1/RAB1A/CIT/LMAN1/EHD3/MAP2K2/RAB29/TBC1D20/TMED5/STX16/KIFC…	92
GO:0016331	morphogenesis of embryonic epithelium	137/13004	146/17913	5.20614e-11	1.38195e-09	6.80937e-10	HIF1A/RPS7/SOX9/SUFU/TRAF6/ZEB2/RARG/ARID1A/CTNNB1/RDH10/BMP7/TRIM71/APAF1/SOX4/STK4/DVL2/SDC4/ABL1/MIB1/ST14/SFRP2/IFT52/AR/TP63/RARA/WNT9B/KIF20B/RET/FZD3/DLC1/WNT5A/TMED2/SIX1/FZD1/SKI/TGFB1/SULF1/TGFB2/RALA/FGFR2/VASP/PTCH1/WNT4/SCRIB/TSC1/TWIST1/PRKACB/PFN1/MTHFD1/JAG2/WNT7B/SALL4/SHH/IRX2/TEAD2/SFRP1/FGF8/GRHL3/VANGL2/TULP3/CTHRC1/FGF10/IFT122/KDF1/LAMA5/SHROOM3/GDNF/SOX11/GLMN/BCL10/PHACTR…	137
GO:0035107	appendage morphogenesis	137/13004	146/17913	5.20614e-11	1.38195e-09	6.80937e-10	BCL2L11/HOXA9/HOXA10/BMPR1B/SOX9/RECK/CACNA1C/RARG/CTNNB1/RDH10/HAND2/GJA1/BMP7/HOXD10/BAK1/SOX4/CHST11/NIPBL/FGFR1/MED1/RUNX2/SFRP2/DKK1/HDAC1/IFT52/SMAD4/FBN2/LRP4/TP63/RARB/CREBBP/MBNL1/WNT5A/ATRX/SKI/DLX5/TGFB2/GPC3/FGFR2/PTCH1/TWIST1/FGF9/HDAC2/BAX/WNT9A/ECE1/ROR2/SALL4/SHH/HOXA11/FGF8/GDF5/TFAP2B/WDR19/TULP3/FGF4/WNT3/FGF10/IFT122/TBX5/RSPO2/C2CD3/DLX6/SOX11/FREM2/DYNC2H1/LNPK/PSEN1/ALDH1A2…	137
GO:0035108	limb morphogenesis	137/13004	146/17913	5.20614e-11	1.38195e-09	6.80937e-10	BCL2L11/HOXA9/HOXA10/BMPR1B/SOX9/RECK/CACNA1C/RARG/CTNNB1/RDH10/HAND2/GJA1/BMP7/HOXD10/BAK1/SOX4/CHST11/NIPBL/FGFR1/MED1/RUNX2/SFRP2/DKK1/HDAC1/IFT52/SMAD4/FBN2/LRP4/TP63/RARB/CREBBP/MBNL1/WNT5A/ATRX/SKI/DLX5/TGFB2/GPC3/FGFR2/PTCH1/TWIST1/FGF9/HDAC2/BAX/WNT9A/ECE1/ROR2/SALL4/SHH/HOXA11/FGF8/GDF5/TFAP2B/WDR19/TULP3/FGF4/WNT3/FGF10/IFT122/TBX5/RSPO2/C2CD3/DLX6/SOX11/FREM2/DYNC2H1/LNPK/PSEN1/ALDH1A2…	137
GO:0048754	branching morphogenesis of an epithelial tube	137/13004	146/17913	5.20614e-11	1.38195e-09	6.80937e-10	BCL2/CTNNBIP1/MYC/MET/ACVR1/KRAS/SOX9/SRF/SMO/TNC/PAK1/SPRY2/ESR1/VEGFA/WT1/HOXA5/PKD2/TGFBR2/VDR/WNT1/NRP1/FGF2/TACSTD2/PLXND1/GNA13/CTNNB1/RDH10/COL4A1/BMP7/FOXA1/STK4/ABL1/NOTCH4/MED1/SFRP2/AR/SMAD4/HOXB7/EDN1/CSF1/CASR/BTRC/DDR1/WNT9B/DLG5/YAP1/GZF1/WNT5A/NPNT/EPHA2/SIX1/EDNRA/DAG1/TGFB1/PPP1CA/GPC3/FGFR2/PTCH1/WNT4/ILK/TNF/SRC/TCF21/FOXD1/CLIC4/KDM5B/MMP14/GBX2/SHH/HOXA11/FGF8/ETV5/BMP2/VANG…	137
GO:0051028	mRNA transport	137/13004	146/17913	5.20614e-11	1.38195e-09	6.80937e-10	IGF2BP2/NUP93/EIF4E/POM121/IGF2BP1/NUP58/SEH1L/CPSF1/SRSF2/SRSF1/ZFP36/ZFP36L1/CASC3/NXT2/SRSF9/KHSRP/QKI/FMR1/SRSF7/DDX39A/NDC1/XPO1/RBM8A/NUP54/SMG7/SMG1/ZC3H11A/NXF3/NUP210/PARP11/NUP50/LRPPRC/SRSF11/G3BP2/SRSF3/HHEX/WDR33/GLE1/EIF5A2/FIP1L1/NUP42/NUP155/UPF2/THOC7/CHTOP/CDC40/HNRNPA3/NUP62/SRSF6/MX2/NXT1/MVP/DDX19A/THOC6/SLU7/SRSF5/BICD2/CPSF4/SRRM1/YTHDC1/SYMPK/CPSF3/SLBP/SRSF4/POM121C/HNRNP…	137
GO:0001738	morphogenesis of a polarized epithelium	131/13004	139/17913	5.62084e-11	1.48571e-09	7.32063e-10	RHOA/CDC42/RAC1/WNT1/RYK/DVL2/ABL1/AP2M1/SFRP2/DKK1/PSME3/MSN/TP63/WNT9B/DLG5/FZD3/WNT5A/AP2A1/TIAM1/FZD7/FZD1/SAPCD2/GPC3/PARD6A/GPC4/SMURF1/PFN1/FOXF2/EXOC5/ROR2/DAAM1/RSPO3/SFRP1/SH3BP1/PRICKLE2/CELSR3/GRHL3/VANGL2/DLG3/CTHRC1/SLC9A3R1/DACT1/LAMA5/DAB2/AHI1/PSMD9/SEC24B/CLTC/PSME4/VANGL1/PSMB5/PSMD12/PSMA2/MYO9A/ROR1/MLLT3/LAMA1/PTK7/PSMD10/SMURF2/AP2S1/PSME1/NPHP3/ANKRD6/PRICKLE1/FZD4/PSMD6/P…	131
GO:1901215	negative regulation of neuron death	188/13004	207/17913	5.77435e-11	1.51985e-09	7.48883e-10	HIF1A/REST/SNCA/GRN/BCL2/CREB1/RHOA/TGFB3/MEF2C/SOD2/WFS1/KRAS/WNT3A/SIRT1/MECP2/MSH2/STAT3/PPARA/JAK2/JUN/ROCK1/SOD1/SET/LRP1/WNT1/SNX6/NRP1/HMOX1/PRKCI/PPP5C/CTNNB1/CEBPB/FGF20/BTG2/AXL/ERBB3/MAP3K12/SLC7A11/RASA1/NR4A2/AKT1/TERT/CD34/CCL2/BCL2L1/HRAS/CSF1/GSK3B/IL10/NAIP/HIPK2/SIX1/CPEB4/CORO1A/FZD1/PPARGC1A/IL13/NTRK2/TSC1/ILK/PIK3CA/PTK2B/CHL1/LRRK2/ATF4/KIF14/TMEM259/VPS35/BAX/DLX1/HYOU1/HS…	188
GO:0032970	regulation of actin filament-based process	297/13004	341/17913	5.88408e-11	1.5421e-09	7.59846e-10	NTRK3/RHOA/TGFB3/MEF2C/STMN1/MET/CDC42/HCN4/GATA4/ROCK2/RHOC/RAC1/PAK1/TGFBR1/CAV1/PDGFRB/ROCK1/LRP1/GRB2/CACNA1C/TPM1/NRP1/NOTCH2/PHLDB2/ARHGDIA/TACSTD2/DSG2/DSP/CAPG/CXCL12/TMOD3/MTPN/TMSB4X/SH3PXD2B/NF2/KCNJ2/CFL2/ARPC1B/MYH9/CCN2/GSN/F11R/SWAP70/PLEKHG2/PREX1/SDC4/CRK/TAC1/ABL1/ANK2/ATP1A2/CDK10/CLASP2/RASA1/FSCN1/PROX1/PRKCE/SMAD4/ICAM1/PFN2/PIK3R1/AKAP9/ALMS1/EDN1/HRAS/CORO2B/ID1/LIMCH1/KAN…	297
GO:0032434	regulation of proteasomal ubiquitin-dependent protein catabolic process	106/13004	110/17913	5.90832e-11	1.5421e-09	7.59846e-10	RAD23B/PLK2/CEBPA/CAV1/HSPA1A/DET1/PLK1/SDCBP/UFL1/CSNK1D/SOCS5/HERPUD1/MAP1A/TRIB1/UBQLN1/PIAS1/MAPK9/UBXN1/AKT1/PBK/GSK3B/ARAF/AURKA/SOCS4/CSNK1A1/FHIT/N4BP1/MDM2/TRIB2/SMAD7/LRRK2/NFE2L2/FOXF2/TAF9/FAM122A/HSP90AB1/SENP1/PRKN/SHH/PLK3/IL33/TAF1/DAB2/WNT10B/GLMN/STYX/BAG5/PSEN1/UBQLN2/DDRGK1/GCLC/NUB1/RACK1/USP5/GNA12/CCAR2/UBE2K/PSMD10/NOP53/SMARCC1/UBE2V2/PRICKLE1/BBS7/USP14/BAG6/HSPBP1/KEAP1…	106
GO:0150063	visual system development	301/13004	346/17913	5.96073e-11	1.5429e-09	7.60239e-10	HIF1A/NTRK3/BCL2/JAG1/CDK4/CDKN1B/BMPR2/MEIS1/TGIF2/SOX2/KLF4/BMPR1B/SOX9/SRF/STAT3/ATF6/TGFBR1/CDKN1C/VEGFA/PDGFRB/WT1/JUN/ZEB2/TGFBR2/CACNA1C/RARG/NRP1/GPD2/EGFR/ARID1A/PRKCI/CTNNB1/RDH10/DLL1/SH3PXD2B/NF2/COL4A1/PRDM1/GJA1/MITF/BMP7/ZEB1/PITX3/BAK1/SP3/MERTK/CYP1B1/MAN2A1/SLC7A11/NIPBL/MED1/MEIS2/PROX1/HDAC1/FBN1/POU4F2/FBN2/PPP1R13L/YY1/RRM1/HMGN1/RARA/RARB/NECTIN1/NR2E1/WNT9B/VIM/TSKU/PDGFRA…	301
GO:0006289	nucleotide-excision repair	99/13004	102/17913	5.96085e-11	1.5429e-09	7.60239e-10	RAD23B/RAD52/SIRT1/TP53/GTF2H1/CUL4B/POLR2C/POLD2/BRCA2/POLR2K/EP300/XPA/HMGN1/POLD1/ERCC3/MMS19/ERCC4/POLR2D/RFC5/RFC4/DDB1/POLE/PCNA/NEIL1/POLK/POLD4/UVSSA/SLX4/RPA2/TCEA1/XPC/COPS3/DDB2/RNF111/LIG4/ERCC5/RFC3/NTHL1/POLR2J/POLR2L/POLR2B/GTF2H2/COPS7B/RFC2/POLR2I/COPS8/COPS6/GPS1/COPS7A/NEIL3/COPS2/POLR2A/XRCC1/POLR2E/USP45/CUL4A/POLD3/CDK7/GTF2H3/LIG3/POLR2G/ERCC8/RPA3/MNAT1/POLR2H/POLR2F/PNKP/…	99
GO:0050821	protein stabilization	158/13004	171/17913	6.02371e-11	1.55272e-09	7.65081e-10	GRN/CREB1/PIM1/WFS1/RTN4/RPS7/NLK/PTEN/SMO/TP53/CDKN1A/CREBL2/HSPA1A/EFNA1/PHB/PPIB/GOLGA7/NAPG/HSPA1B/TAF9B/IGF1/GAPDH/SOX4/STK4/ZBED3/HPS4/ANK2/EP300/FBXW7/HSPD1/PFN2/NAA15/PIK3R1/MDM4/SEL1L/PRKRA/PPARGC1A/TSC1/TMEM88/EPHA4/VHL/SMAD7/ATP1B1/PFN1/SMAD3/TAF9/HSP90AB1/MCM8/SYVN1/PRKN/COG3/GPIHBP1/PLPP3/TAF1/HIP1R/WNT10B/CSN3/ATP1B2/TBL1X/FLOT2/USP33/DSG1/CCT3/LAMP1/MTMR9/BAG5/MORC3/FLNA/PDCD10/ZNF…	158
GO:0062012	regulation of small molecule metabolic process	375/13004	439/17913	6.81865e-11	1.7504e-09	8.62485e-10	HIF1A/CYP7A1/REST/SNCA/RHOA/HDAC4/CDK1/SIRT1/AKT2/SP1/STAT3/TP53/PPARA/IRS1/CAV1/SLC45A3/SOD1/NUP93/FOXO1/RAN/VDR/PTGS2/PPIF/GPAM/CYP51A1/RDH10/POM121/KIT/ELOVL5/ADIPOR2/GPD1/IGF1/TMSB4X/BRCA1/FAM3C/NUP58/INSIG2/SLC25A23/SNAI2/SLC7A11/SEH1L/MID1IP1/ISCU/NFKB1/TRIB3/DDIT4/EP300/PROX1/PRKCE/NFE2L1/IRS2/COX2/AKT1/PPARG/PSME3/ODC1/EGR1/ERLIN2/KAT2B/P2RX7/ADORA2B/IGF2/CPT1A/ARNT/SNAI1/GSK3B/HRH1/LDLRA…	375
GO:0071166	ribonucleoprotein complex localization	112/13004	117/17913	6.96735e-11	1.77831e-09	8.76234e-10	NUP93/RAN/EIF4E/POM121/NUP58/SEH1L/CPSF1/SRSF2/SRSF1/CASC3/SRSF9/TSC1/SRSF7/DDX39A/NDC1/XPO1/NMD3/RBM8A/NUP54/SMG7/SMG1/ZC3H11A/NXF3/NUP210/NUP50/SRSF11/SRSF3/HHEX/WDR33/GLE1/FIP1L1/NUP42/NUP155/UPF2/THOC7/CHTOP/RIOK2/CDC40/NUP62/SRSF6/NXT1/RPS15/THOC6/SLU7/SRSF5/CPSF4/SRRM1/YTHDC1/SYMPK/CPSF3/SLBP/SRSF4/POM121C/NUP160/XPOT/THOC2/NCBP1/RAE1/NCBP2/DHX38/NUP98/HNRNPA2B1/AGFG1/THOC5/NUP107/DDX39B/NU…	112
GO:0048285	organelle fission	340/13004	395/17913	6.99169e-11	1.77831e-09	8.76234e-10	RHOA/AURKB/CDKN1B/NCAPG/BNIP3/MLH1/CHEK1/ANLN/KIF23/CDKN1C/CDC25C/PDGFRB/HSPA1A/RAD51C/PRMT5/CDC6/LIF/RAN/APC/UBE2S/PLK1/HSPA1B/TRIP13/PDE3A/CHMP2A/AKAP8/RB1/IGF1/BRCA2/BMP7/MYBL1/CENPF/PRC1/MAD2L2/TOM1L1/NEK6/SEH1L/NIPBL/CLASP2/ATM/AGO4/NFE2L1/CCSAP/KIF2A/MRE11/CUL3/TERF1/EDN1/SMC1A/BECN1/IGF2/IL1A/MAD2L1/MIS12/KIF20B/RACGAP1/SPDL1/AURKA/PEX11B/WNT5A/ATRX/HNRNPU/PDGFB/KIF22/GDAP1/IL1B/DUSP1/TGFB…	340
GO:0071824	protein-DNA complex subunit organization	215/13004	240/17913	7.01288e-11	1.77831e-09	8.76234e-10	RAD23B/CREB1/HMGA1/MYC/RAD52/SOX9/MCM2/TP53/ESR1/GTF2H1/H3F3B/SET/PTMA/CAND1/ARID2/ARID1A/ANP32B/IPO4/CUL4B/CHAF1A/RB1/CENPF/HIST1H3B/GTF2B/PIAS1/RAD51/XPA/TSPYL1/TERF1/HELLS/THRA/TSPYL2/SMYD3/ERCC3/MIS12/SMARCB1/SMARCD2/ATRX/DAXX/TCF4/NASP/GMNN/H2AFX/SMARCA4/HMGB1/MIS18BP1/RBBP7/KAT6B/OIP5/CENPU/CHAF1B/DDB1/CENPQ/ASF1B/CDT1/HIST1H1D/RSF1/KAT6A/HIST1H4I/HIST1H4L/MCMDC2/UBN1/HIST1H3C/PADI4/TAF1/WN…	215
GO:0042770	signal transduction in response to DNA damage	124/13004	131/17913	7.62059e-11	1.92458e-09	9.48311e-10	CDKN1B/E2F1/CDK1/SIRT1/SPRED1/PLK2/MUC1/FOXO3/ING4/MYO6/TP53/CDKN1A/CHEK1/CDC25C/CDC14B/CEP63/CD44/GRB2/WNT1/PLK1/BRCA2/BRCA1/CASP9/BTG2/SOX4/TFAP4/MAD2L2/PTTG1IP/MAPK14/SNAI2/DDX5/ABL1/ATM/EP300/CNOT6/PPM1D/CNOT8/RBL2/CDK2/MDM4/SNAI1/DTL/ZMPSTE24/CNOT4/AURKA/ARID3A/ATRX/CNOT9/HIPK2/PRKDC/BCL3/MDM2/TWIST1/KMT5A/FOXM1/PMAIP1/E2F7/BAX/GADD45A/SESN2/PCNA/DYRK1A/PLK3/RGCC/RPS6KA6/HIC1/PML/NDRG1/TNKS1…	124
GO:0009895	negative regulation of catabolic process	254/13004	288/17913	7.67312e-11	1.93004e-09	9.50998e-10	SNCA/BCL2/HDAC4/BMF/RPS7/E2F1/MET/TAB2/GATA4/STAT3/TP53/PPARA/TIMP3/SUFU/MCL1/ROCK1/EFNA1/PHB/WNT1/AXIN2/EGFR/ANXA2/SERPINE2/HMOX1/UBE2J1/SDCBP/CYP51A1/CDK5RAP3/IGF2BP1/RELA/MAD2L2/MAPK14/MAP1A/DAB2IP/DDIT4/ELAVL1/UBXN1/WDR6/AKT1/PTK2/HNRNPD/MDM4/PBK/BECN1/NPC1/GRIN2A/DFFA/ZFP36/TIRAP/MAD2L1/PABPC1/IL10/NAMPT/HNRNPU/HIPK2/DAP/IRAK3/IL1B/FURIN/MTOR/PPARGC1A/FHIT/N4BP1/PTPN22/TSC1/TIMP1/PRKAA1/TNF/…	254
GO:1905269	positive regulation of chromatin organization	98/13004	101/17913	7.99136e-11	1.99905e-09	9.85003e-10	DNMT1/MYB/SIRT1/CDK9/MUC1/MECP2/TP53/BCL6/VEGFA/DNMT3B/LIF/JARID2/FOXP3/CTNNB1/AKAP8/BRCA1/PHF19/SNAI2/NIPBL/ATM/SMAD4/EED/PRKD2/TET1/RPS6KA5/SMARCB1/IL1B/TGFB1/MAPK3/BRD7/PPARGC1A/LRRK2/FMR1/RESF1/ARRB1/KMT2E/KMT2A/WBP2/SREBF1/SDR16C5/ZBTB7B/LMNA/SIN3A/KDM1A/PAXBP1/CHTOP/RIF1/NSD3/NAP1L2/GATA3/CCNB1/UBE2N/RPS6KA4/C6orf89/KAT2A/PAX7/HIST1H1B/TASOR/CTBP1/MIER1/WDR61/RNF20/RNF40/CTR9/MTF2/PAXIP1/IN…	98
GO:0016197	endosomal transport	172/13004	188/17913	8.01158e-11	1.99905e-09	9.85003e-10	TOM1/SNX6/PICALM/CORO1C/AP3B1/SQSTM1/VAMP3/RAB6A/ANKFY1/VPS39/CHMP2A/ANXA8/ANKRD27/STX10/INPP5F/ABCA1/ALMS1/EHD2/SNX1/VPS26A/VPS37C/HGS/STAM2/EHD1/TMEM87A/ERC1/AP1S1/ARL4C/RAB13/LRRK2/BVES/VPS35/PHETA2/NSG1/AP5M1/GBF1/SNX9/WASHC4/PRKN/TRARG1/UBE2O/LYST/TMEM87B/SPAG9/LMTK2/VPS26C/EEA1/TBC1D17/GRASP/GRIP2/VPS37A/RAB14/CHMP4B/VPS37B/CMTM6/ARL1/TSG101/ARHGAP1/VPS35L/TBC1D14/VPS4B/CLTC/VPS36/STX5/SNX4…	172
GO:0006302	double-strand break repair	191/13004	211/17913	8.60136e-11	2.13766e-09	1.0533e-09	MTA1/HMGA2/FEN1/RAD52/NABP1/MLH1/TP53/CHEK1/RAD51C/UVRAG/TRIP13/BRCA2/BRCA1/SFPQ/MAD2L2/SHLD2/TDP1/RNF138/SMCHD1/ATM/RAD51/MRE11/YY1/BARD1/FUS/MMS22L/MMS19/PRKDC/OTUB1/ERCC4/H2AFX/TWIST1/MGMT/FOXM1/TERF2IP/POLA1/AUNIP/NSD2/POLQ/ZNF365/CDCA5/MCM8/BLM/UBR5/TENT4A/HIST1H4I/SETX/HIST1H4L/MCMDC2/APBB1/POLN/PML/EXD2/MARF1/POLM/RADX/SPO11/SPIRE1/MORF4L1/SLX4/RFWD3/ZFYVE26/RPA2/TNKS1BP1/PAXX/KDM1A/ACTR2/…	191
GO:0071426	ribonucleoprotein complex export from nucleus	111/13004	116/17913	9.21676e-11	2.2725e-09	1.11974e-09	NUP93/RAN/EIF4E/POM121/NUP58/SEH1L/CPSF1/SRSF2/SRSF1/CASC3/SRSF9/TSC1/SRSF7/DDX39A/NDC1/XPO1/NMD3/RBM8A/NUP54/SMG7/SMG1/ZC3H11A/NXF3/NUP210/NUP50/SRSF11/SRSF3/HHEX/WDR33/GLE1/FIP1L1/NUP42/NUP155/UPF2/THOC7/CHTOP/RIOK2/CDC40/NUP62/SRSF6/NXT1/RPS15/THOC6/SLU7/SRSF5/CPSF4/SRRM1/YTHDC1/SYMPK/CPSF3/SLBP/SRSF4/POM121C/NUP160/XPOT/THOC2/NCBP1/RAE1/NCBP2/DHX38/NUP98/HNRNPA2B1/AGFG1/THOC5/NUP107/DDX39B/NU…	111
GO:1902850	microtubule cytoskeleton organization involved in mitosis	111/13004	116/17913	9.21676e-11	2.2725e-09	1.11974e-09	RHOA/AURKB/STMN1/PLK2/MECP2/KIF23/SPRY2/HSPA1A/RAN/PLK1/HSPA1B/CHMP2A/GPSM2/PRC1/CLASP2/CCSAP/KIF2A/SMC1A/MAD2L1/RACGAP1/SPDL1/HNRNPU/MYBL2/SAPCD2/PAX6/SBDS/PCNT/PSRC1/NDC80/KIF11/CDC20/WDR62/RCC1/BORA/SPC25/TACC3/TACC1/ESPL1/MCPH1/MISP/ARHGEF2/NUMA1/FGF10/ANKRD53/TACC2/CHMP4B/SMC3/TTK/SUN2/FLNA/ZNF207/VPS4B/CLTC/STAG2/NUP62/GNAI1/RAB11A/CHMP2B/ARHGEF10/NSFL1C/SPAST/CCNB1/STAG1/BCCIP/ABRAXAS2/NDE…	111
GO:0031330	negative regulation of cellular catabolic process	218/13004	244/17913	9.66557e-11	2.37377e-09	1.16964e-09	SNCA/BCL2/HDAC4/BMF/RPS7/E2F1/MET/TAB2/GATA4/STAT3/TP53/PPARA/TIMP3/SUFU/MCL1/ROCK1/EFNA1/WNT1/AXIN2/ANXA2/HMOX1/UBE2J1/SDCBP/CDK5RAP3/IGF2BP1/MAPK14/MAP1A/DAB2IP/DDIT4/ELAVL1/UBXN1/WDR6/AKT1/PTK2/HNRNPD/PBK/BECN1/NPC1/DFFA/ZFP36/TIRAP/PABPC1/IL10/NAMPT/HNRNPU/HIPK2/DAP/FURIN/MTOR/PPARGC1A/FHIT/N4BP1/PTPN22/TSC1/TIMP1/PIK3CG/PIK3CA/EPHA4/TAB3/TOB1/LRRK2/CSNK2A1/MYD88/FMR1/TAF9/VPS35/ANGEL2/TENT2/…	218
GO:0001736	establishment of planar polarity	117/13004	123/17913	9.90544e-11	2.41368e-09	1.1893e-09	RHOA/CDC42/RAC1/WNT1/RYK/DVL2/ABL1/AP2M1/SFRP2/DKK1/PSME3/TP63/WNT9B/FZD3/WNT5A/AP2A1/TIAM1/FZD7/FZD1/SAPCD2/GPC3/PARD6A/GPC4/SMURF1/PFN1/FOXF2/EXOC5/ROR2/DAAM1/RSPO3/SFRP1/PRICKLE2/CELSR3/GRHL3/VANGL2/DLG3/CTHRC1/DACT1/DAB2/PSMD9/SEC24B/CLTC/PSME4/VANGL1/PSMB5/PSMD12/PSMA2/ROR1/MLLT3/PTK7/PSMD10/SMURF2/AP2S1/PSME1/NPHP3/ANKRD6/PRICKLE1/FZD4/PSMD6/PAFAH1B1/AP2B1/AP2A2/RPGRIP1L/ZNRF3/FZD6/PSMD11/W…	117
GO:0007164	establishment of tissue polarity	117/13004	123/17913	9.90544e-11	2.41368e-09	1.1893e-09	RHOA/CDC42/RAC1/WNT1/RYK/DVL2/ABL1/AP2M1/SFRP2/DKK1/PSME3/TP63/WNT9B/FZD3/WNT5A/AP2A1/TIAM1/FZD7/FZD1/SAPCD2/GPC3/PARD6A/GPC4/SMURF1/PFN1/FOXF2/EXOC5/ROR2/DAAM1/RSPO3/SFRP1/PRICKLE2/CELSR3/GRHL3/VANGL2/DLG3/CTHRC1/DACT1/DAB2/PSMD9/SEC24B/CLTC/PSME4/VANGL1/PSMB5/PSMD12/PSMA2/ROR1/MLLT3/PTK7/PSMD10/SMURF2/AP2S1/PSME1/NPHP3/ANKRD6/PRICKLE1/FZD4/PSMD6/PAFAH1B1/AP2B1/AP2A2/RPGRIP1L/ZNRF3/FZD6/PSMD11/W…	117
GO:0016571	histone methylation	123/13004	130/17913	9.97173e-11	2.42037e-09	1.1926e-09	DNMT1/EZH2/MYB/SIRT1/MECP2/DNMT3B/PRMT5/JARID2/PWP1/EHMT2/EHMT1/ASH2L/CTNNB1/BRCA1/PHF19/SMAD4/ARID4B/SUZ12/EED/TET1/SMYD3/SMARCB1/ATRX/WDR82/SATB1/KDM3A/KMT5A/PRDM16/KMT5B/SETD7/TET3/RBBP5/NSD2/COPRS/HIST1H1D/BCOR/KDM4C/TET2/KMT2C/KMT2E/KMT2A/SMYD1/ARID4A/SETD1B/LMNA/KMT2D/SMYD2/EZH1/KMT5C/KDM1A/PAXBP1/H2AFY/CHTOP/RIF1/NSD3/GATA3/BEND3/PRDM13/CXXC1/NTMT1/PAX7/HIST1H1B/DPY30/WDR61/RNF20/CTCF/PRDM…	123
GO:0046677	response to antibiotic	286/13004	328/17913	1.00394e-10	2.42107e-09	1.19295e-09	TP53INP1/NTRK3/BCL2/RHOA/COL1A1/MEF2C/CDKN1B/EZH2/CCND1/MET/CDK1/MYB/BNIP3/KLF4/SIRT1/EIF4EBP1/FOXO3/JAK1/STAT3/PTEN/TP53/STAT1/ETS1/TNC/JAK2/DNMT3A/PDGFRB/JUN/SOD1/FOXO1/RHOB/PHB/EHMT1/PPIF/HMOX1/PPP5C/CLDN1/TYMS/SPARC/CASP9/ADCY6/BAK1/HTR1B/CRHBP/RELA/ADAM9/CYP1B1/GSN/AHR/AXL/G6PD/CRK/ABL1/AACS/CASP3/BGLAP/PRKCE/MAPK7/ICAM1/VCAM1/EGR1/HNRNPD/SPI1/BCL2L1/RARA/CYB5R4/EDN1/BECN1/GRIN2A/SIGMAR1/ID1…	286
GO:0007088	regulation of mitotic nuclear division	140/13004	150/17913	1.00522e-10	2.42107e-09	1.19295e-09	AURKB/CDKN1B/CHEK1/ANLN/CDKN1C/CDC25C/PDGFRB/HSPA1A/PRMT5/CDC6/APC/PLK1/HSPA1B/TRIP13/CHMP2A/RB1/IGF1/BMP7/CENPF/MAD2L2/TOM1L1/NEK6/ATM/NFE2L1/CCSAP/CUL3/EDN1/SMC1A/BECN1/IGF2/IL1A/MAD2L1/KIF20B/SPDL1/AURKA/ATRX/HNRNPU/PDGFB/IL1B/DUSP1/TGFB1/CAV2/MKI67/CDK13/UBE2C/KNTC1/PKMYT1/NDC80/KIF11/CDC20/BUB1B/CDCA5/FBXO5/RCC1/BORA/CDT1/TACC3/ESPL1/EREG/FGF8/USP44/NEUROG1/RGCC/CUL7/NUMA1/LRP5/CUL9/TOM1L2/C…	140
GO:0035966	response to topologically incorrect protein	161/13004	175/17913	1.0124e-10	2.42899e-09	1.19685e-09	BCL2L11/WFS1/DERL1/CCND1/ATF6/HSPA1A/THBS1/DNAJB1/SRPRB/SRPRA/GFPT1/DNAJB4/CDK5RAP3/DNAJB11/BAK1/HERPUD1/PARP16/CTDSP2/SERP1/TLN1/CREB3L2/DAB2IP/PTPN1/EP300/HSP90B1/HSPD1/HSPA4/PIK3R1/CUL3/AGR2/ATF6B/CCL2/CXCL8/XBP1/TSPYL2/PLA2G4B/EIF2S1/SSR1/CREBRF/EDEM3/DAXX/EDEM1/IGFBP1/ATF4/NFE2L2/BAX/HYOU1/HSP90AB1/SEC31A/TMEM33/PPP1R15B/TATDN2/SYVN1/PRKN/DDIT3/HSPB3/HDAC6/CUL7/CHAC1/DNAJB9/SDF2L1/HSPA5/FKBP…	161
GO:0032956	regulation of actin cytoskeleton organization	261/13004	297/17913	1.02664e-10	2.45372e-09	1.20903e-09	NTRK3/RHOA/TGFB3/MEF2C/STMN1/MET/CDC42/ROCK2/RHOC/RAC1/PAK1/TGFBR1/PDGFRB/ROCK1/LRP1/GRB2/TPM1/NRP1/NOTCH2/PHLDB2/ARHGDIA/TACSTD2/CAPG/CXCL12/TMOD3/MTPN/TMSB4X/SH3PXD2B/NF2/CFL2/ARPC1B/CCN2/GSN/F11R/SWAP70/PLEKHG2/PREX1/SDC4/CRK/TAC1/ABL1/CDK10/CLASP2/RASA1/FSCN1/PROX1/PRKCE/SMAD4/ICAM1/PFN2/PIK3R1/ALMS1/EDN1/HRAS/CORO2B/ID1/LIMCH1/KANK1/PDGFRA/RDX/ARPC5/DLC1/TWF1/JMY/TWF2/PDGFA/CORO1A/MYOC/TGFB1…	261
GO:0000226	microtubule cytoskeleton organization	391/13004	460/17913	1.12375e-10	2.67555e-09	1.31834e-09	SNCA/WEE1/RHOA/AURKB/STMN1/CDKN1B/MET/CDK1/WNT3A/PLK2/MECP2/MLH1/ROCK2/CCNF/CHEK1/KIF23/RAC1/PAK1/SPRY2/CENPJ/CEP63/HSPA1A/PDCD6IP/UVRAG/PKD2/RAN/APC/PLK1/PHLDB2/HSPA1B/CHORDC1/ARL2/SYNE2/CTNNB1/CSNK1D/CHMP2A/BRCA2/BRCA1/GAPDH/GPSM2/PRC1/NIN/MYH9/NEK6/KATNA1/SLC16A1/ABL1/MAP1A/MID1IP1/CLASP2/CCSAP/KIF2A/PTK2/ATXN7/AKAP9/CYLD/INPP5J/CDK2/KAT2B/EZR/SMC1A/TPPP3/ATAT1/GSK3B/MAD2L1/RACGAP1/SPDL1/AURKA…	391
GO:0007584	response to nutrient	194/13004	215/17913	1.2554e-10	2.97765e-09	1.46719e-09	CREB1/COL1A1/PIM1/CCND1/SRF/GATA4/PTEN/STAT1/TNC/DNMT3A/DNMT3B/SOD1/TGFBR2/VDR/EGFR/PTGS2/PANX1/ITGA2/HMOX1/LPL/UFL1/TYMS/PKM/ADIPOR2/SPARC/BMP7/APAF1/RELA/GSN/SLC16A1/SNAI2/AACS/MED1/GNAI2/CD40/BGLAP/SFRP2/ABCA1/HSP90B1/USF2/PPARG/VCAM1/P2RX7/RARA/SRSF2/CYP24A1/XBP1/BECN1/SPP1/CASR/GDAP1/ATP2B1/IL1B/TGFB1/NCOA1/MTOR/IGFBP2/MDM2/SLC8A1/MGMT/GSTP1/CAT/ALPL/PCNA/KANK2/HMGCR/NNT/FGF23/FOXA2/HMGCS1/S…	194
GO:0031346	positive regulation of cell projection organization	313/13004	362/17913	1.26253e-10	2.98322e-09	1.46994e-09	CXCR4/NTRK3/GRN/RHOA/TGFB3/HDAC4/EZH2/BMPR2/S100A9/WNT3A/CDC42/BDNF/SRF/ANLN/RAC1/PAK1/TGFBR1/VEGFA/RAB21/CENPJ/ZEB2/RELN/LRP1/APC/WNT1/NRP1/CORO1C/AGRN/ITGA2/ARHGDIA/PRKCI/CXCL12/KIT/BMP7/NIN/ANKRD27/DVL2/DNM2/IQGAP1/CREB3L2/SHTN1/CAPRIN2/DAB2IP/MAP2K1/FGFR1/FSCN1/EP300/CPNE6/POU4F2/FN1/CUX1/KIDINS220/SEMA4D/DPYSL3/CFLAR/P2RX7/HRAS/FBXO31/DLG5/RET/DZIP1/CAPRIN1/WNT5A/AP2A1/TWF2/TIAM1/CPEB3/ROBO2…	313
GO:0008380	RNA splicing	375/13004	440/17913	1.29554e-10	3.04964e-09	1.50267e-09	REST/MBNL2/GEMIN2/WT1/HSPA1A/PNN/TIA1/PRMT5/RBMXL1/PTBP2/PTBP1/POLR2C/GEMIN7/SFPQ/GCFC2/POLR2K/DHX15/DDX5/NOVA1/ELAVL1/LGALS3/SRSF10/PIK3R1/HNRNPD/CPSF1/RBM4/FUS/HNRNPK/SRSF2/SRSF1/PCBP1/PRPF38A/PRDX6/CASC3/PABPC1/SRSF9/PAPOLA/HNRNPM/MBNL1/PRPF40A/FRG1/RRP1B/HNRNPU/KHSRP/GEMIN4/PPARGC1A/TRA2B/QKI/DDX17/WDR77/CDK13/RBFOX2/FMR1/SRSF7/DDX39A/SREK1IP1/POLR2D/CSTF1/HNRNPL/PSIP1/PRPF40B/RBM8A/USP39/CEL…	375
GO:1903364	positive regulation of cellular protein catabolic process	122/13004	129/17913	1.30426e-10	3.05864e-09	1.5071e-09	PLK2/CEBPA/PTEN/CAV1/HSPA1A/DET1/LRP1/CTSC/PLK1/CSNK1D/SOCS5/HERPUD1/PTTG1IP/OSBPL7/DAB2IP/TRIB1/UBQLN1/PIAS1/MAPK9/FAF1/FBXW7/AKT1/PTK2/MSN/EZR/GSK3B/RDX/AURKA/SOCS4/EDEM1/TNFAIP3/CSNK1A1/MDM2/SMURF1/PTK2B/TRIB2/LDLR/SMAD7/LRRK2/NFE2L2/FMR1/FAM122A/VPS35/PRKN/PLK3/IL33/TAF1/NUPR1/DACT1/AXIN1/DAB2/EDEM2/PCSK9/FBXL5/TMTC3/AMER1/PSEN1/CD81/UBQLN2/DDRGK1/GCLC/RNF128/BAG2/NUB1/RACK1/RNFT1/USP5/DISC1/…	122
GO:0060560	developmental growth involved in morphogenesis	193/13004	214/17913	1.56804e-10	3.66347e-09	1.80512e-09	CXCR4/NTRK3/RTN4/BMPR2/WNT3A/SOX9/BDNF/SRF/APP/TNC/PAK1/SPRY2/ESR1/VEGFA/RAB21/ZEB2/LRP1/TGFBR2/RARG/NRP1/IFRD1/CTNNB1/RDH10/NOTCH1/CXCL12/NIN/RYK/DNM2/IQGAP1/ITGB1/SHTN1/ABL1/MED1/SFRP2/CPNE6/POU4F2/FN1/VCL/SEMA4D/ALCAM/SPP1/CSF1/DDR1/GSK3B/YAP1/AURKA/WNT5A/TWF2/SIX1/TIAM1/TGFB1/FGFR2/SYT1/ILK/SMURF1/SH3GL2/ITGA4/MAPT/HSP90AB1/KDM5B/ULK2/PRKN/WNT7B/CPNE5/SHH/SFRP1/HDAC6/PLXNA4/RNF157/LZTS2/NRP2/…	193
GO:0035967	cellular response to topologically incorrect protein	127/13004	135/17913	1.61602e-10	3.76147e-09	1.85341e-09	BCL2L11/WFS1/DERL1/CCND1/ATF6/HSPA1A/SRPRB/SRPRA/GFPT1/CDK5RAP3/DNAJB11/BAK1/HERPUD1/PARP16/CTDSP2/SERP1/TLN1/CREB3L2/DAB2IP/PTPN1/EP300/HSP90B1/PIK3R1/CUL3/AGR2/ATF6B/CCL2/CXCL8/XBP1/TSPYL2/PLA2G4B/EIF2S1/SSR1/CREBRF/DAXX/EDEM1/IGFBP1/ATF4/NFE2L2/BAX/HYOU1/SEC31A/TMEM33/PPP1R15B/TATDN2/SYVN1/PRKN/DDIT3/HDAC6/CUL7/DNAJB9/SDF2L1/HSPA5/FKBP14/FICD/EXTL3/DNAJC3/EIF2AK3/CTH/OPTN/LMNA/YOD1/BFAR/HDGF/T…	127
GO:0006875	cellular metal ion homeostasis	396/13004	467/17913	1.69433e-10	3.92517e-09	1.93407e-09	HIF1A/SNCA/DRD1/BCL2/ABCG2/MYC/WFS1/S100A9/CCL1/BNIP3/APP/ESR1/JAK2/CAV1/SOD1/PKD2/LRP1/VDR/CACNA1C/F2/CAND1/AP3D1/ANXA2/HMOX1/FGF2/CACNA2D1/SLC30A1/GNA13/CXCL12/KCNJ2/GJA1/AGTR1/BAK1/HTR1B/CD24/HERPUD1/SLC25A23/SLC30A7/SWAP70/TTC7A/TAC1/ABL1/ANK2/ATP1A2/ITPR1/CD40/PRKCE/SMAD4/HSP90B1/GRIA1/P2RX7/EDN1/CALM3/SLC11A2/TFRC/GRIN2A/CASR/PDGFRA/GTF2I/DMD/ATP2A2/WNT5A/TMCO1/CCDC115/MCU/CCL5/EDNRA/CCKBR/…	396
GO:1901615	organic hydroxy compound metabolic process	422/13004	500/17913	1.69894e-10	3.92517e-09	1.93407e-09	HIF1A/CYP7A1/REST/SNCA/DRD1/BCL2/SIRT1/APP/CEBPA/MECP2/SP1/CYP8B1/PTEN/TP53/INPP5D/SOD1/ZEB2/EBP/RAN/VDR/GPD2/SPTLC1/PSAT1/GPAM/FGF2/CYP51A1/RDH10/KIT/MTPN/GPD1/HAND2/IGF1/DHFR/INSIG2/DHCR24/CYP1B1/ACAA2/SNAI2/OSBPL7/GCH1/G6PD/SLC7A11/NFKB1/FGFR1/INPPL1/MED1/NR4A2/PROX1/ABCA1/NFE2L1/IP6K2/ERLIN2/ISYNA1/HPN/CES1/INPP5J/CYP24A1/NPC1/GRIN2A/SNAI1/SULT1A1/HRH1/LDLRAP1/WNT5A/GDE1/NFYB/IL1B/MAOA/TGFB2/…	422
GO:1901293	nucleoside phosphate biosynthetic process	315/13004	365/17913	1.79955e-10	4.12542e-09	2.03274e-09	HIF1A/SNCA/HDAC4/PDHA2/STAT3/TP53/PPARA/TPI1/SLC35B3/NUP93/SLC25A1/HACD2/ADPGK/PTGS2/GPAM/ADSS/HSD17B12/TYMS/SLC25A13/POM121/PKM/ELOVL5/GPD1/IGF1/TMSB4X/GAPDH/ADCY6/NUP58/PARP16/PGM1/PAPSS2/NME4/ELOVL1/AK2/ALDOA/SEH1L/DDIT4/IMPDH1/PNP/COX2/MAPK1/RRM1/UMPS/P2RX7/ADORA2B/ARNT/PPAT/RRM2/NAMPT/LCLAT1/ATP5F1B/TGFB1/IMPDH2/PPARGC1A/HK2/ELOVL6/PRKAA1/NOS3/PFKP/IDH2/AGPAT3/NDC1/CMPK1/SHMT1/TECR/ADCY9/TK1…	315
GO:1902749	regulation of cell cycle G2/M phase transition	183/13004	202/17913	1.80326e-10	4.12542e-09	2.03274e-09	HMGA2/CDK4/AURKB/CCND1/CDK1/APP/MECP2/TP53/CHEK1/ACTR1A/CDC14B/CENPJ/CEP63/RAD51C/SSNA1/PLK1/CDK5RAP3/CSNK1D/TUBA1A/BRCA1/CENPF/ATM/PSME3/AKAP9/ALMS1/CDC7/DTL/AURKA/CEP72/CKAP5/PKIA/FOXO4/MAPRE1/FOXN3/TUBB4B/TAOK2/KIF14/HAUS3/PRKAR2B/CCP110/PCNT/DONSON/CEP41/TICRR/FBXO5/HAUS8/BLM/TAOK1/SDCCAG8/STOX1/NINL/WNT10B/FHL1/CLSPN/PSMD9/SIN3A/H2AFY/VPS4B/PSME4/RAB11A/RCC2/PSMB5/PSMD12/PSMA2/NBN/CCNB1/NEK2…	183
GO:0010038	response to metal ion	291/13004	335/17913	1.80622e-10	4.12542e-09	2.03274e-09	HIF1A/CDH1/SNCA/BCL2/CREB1/BACE1/CDK4/MEF2C/CDKN1B/CCND1/CDK1/BNIP3/APP/CEBPA/MEF2A/PTEN/PPP3CA/DNMT3A/CAV1/JUNB/JUN/SOD1/PKD2/FOS/THBS1/EGFR/CPOX/PTGS2/PPIF/HMOX1/SLC30A1/PPP5C/CLDN1/SLC25A24/SLC25A13/NEDD4/KIT/ACTG1/SPARC/CASP9/CRHBP/SLC25A23/ADAM9/CPNE3/GSN/IQGAP1/G6PD/ANXA11/FOSB/MAPK9/CASP3/BGLAP/NFE2L1/MAPK1/AKT1/MAPK8/TERT/ICAM1/VCAM1/LOXL2/HNRNPD/FUS/P2RX7/EDN1/CALM3/SLC11A2/BECN1/NPC1/CA…	291
GO:0009165	nucleotide biosynthetic process	311/13004	360/17913	1.81206e-10	4.12542e-09	2.03274e-09	HIF1A/SNCA/HDAC4/PDHA2/STAT3/TP53/PPARA/TPI1/SLC35B3/NUP93/SLC25A1/HACD2/ADPGK/PTGS2/GPAM/ADSS/HSD17B12/TYMS/SLC25A13/POM121/PKM/ELOVL5/GPD1/IGF1/TMSB4X/GAPDH/ADCY6/NUP58/PARP16/PGM1/PAPSS2/NME4/ELOVL1/AK2/ALDOA/SEH1L/DDIT4/IMPDH1/PNP/COX2/MAPK1/RRM1/UMPS/P2RX7/ADORA2B/ARNT/PPAT/RRM2/NAMPT/LCLAT1/ATP5F1B/TGFB1/IMPDH2/PPARGC1A/HK2/ELOVL6/PRKAA1/NOS3/PFKP/IDH2/AGPAT3/NDC1/CMPK1/SHMT1/TECR/ADCY9/DUT…	311
GO:0048872	homeostasis of number of cells	215/13004	241/17913	1.82721e-10	4.14478e-09	2.04228e-09	HIF1A/KLF13/BCL2/MEF2C/BCL2L11/EZH2/KRAS/SOX9/SRF/CDK6/FOXO3/STAT3/SMO/ACVR2A/STAT1/INPP5D/FADD/BCL6/ETS1/JAK2/ANXA1/VEGFA/BAP1/HSPA1A/HOXA5/SMAD5/SOD1/MAFB/FOXP3/SFXN1/HMOX1/HSPA1B/KIT/TMOD3/RB1/CEBPG/BAK1/SP3/MERTK/MAPK14/AXL/ADAR/G6PD/ABL1/AKT3/SLC7A11/ADAM17/ACVR1B/SOX6/MED1/RPS6/PTPN11/CASP3/NFE2L1/AKT1/CYLD/SPI1/P2RX7/THRA/SLC11A2/ARNT/TSC22D3/CSF1/ZFP36/ZFP36L1/NCAPG2/TGFBR3/HIPK2/IL6/CORO…	215
GO:0006364	rRNA processing	143/13004	154/17913	1.83983e-10	4.15827e-09	2.04893e-09	RPS7/SIRT1/RNASEL/UTP15/MRM1/RPS6/PA2G4/C1D/RRP36/FRG1/RRP8/NOB1/NSUN4/GEMIN4/DDX17/SBDS/DDX21/PELP1/ISG20/UTP25/WDR36/BMT2/ERI1/EXOSC2/GAR1/NOLC1/NSA2/RIOK2/MTREX/XRN2/TRMT112/BYSL/DDX51/LAS1L/DIS3/RPS15/NOL8/NPM3/RRP15/DKC1/PES1/MPHOSPH10/FCF1/DIMT1/CHD7/WBP11/DDX56/IMP3/PWP2/TBL3/UTP14A/THUMPD1/TENT4B/RPL27/SUV39H1/PDCD11/WDR74/TEX10/UTP20/IMP4/USP36/UTP11/EXOSC10/NOP14/BMS1/REXO4/WDR12/UTP6/W…	143
GO:0030330	DNA damage response, signal transduction by p53 class mediator	102/13004	106/17913	1.85243e-10	4.17165e-09	2.05552e-09	CDKN1B/E2F1/CDK1/SIRT1/SPRED1/PLK2/MUC1/FOXO3/ING4/MYO6/TP53/CDKN1A/CDC25C/CD44/BRCA2/BRCA1/BTG2/SOX4/TFAP4/PTTG1IP/SNAI2/DDX5/ATM/EP300/CNOT6/PPM1D/CNOT8/RBL2/CDK2/MDM4/SNAI1/ZMPSTE24/CNOT4/AURKA/ARID3A/ATRX/CNOT9/HIPK2/BCL3/MDM2/TWIST1/KMT5A/FOXM1/PMAIP1/E2F7/BAX/GADD45A/SESN2/PCNA/DYRK1A/PLK3/RGCC/RPS6KA6/HIC1/PML/NDRG1/TNKS1BP1/SMYD2/KDM1A/CNOT10/EEF1E1/ZNF385A/SPRED2/NBN/CCNB1/USP10/E2F4/CNO…	102
GO:0043281	regulation of cysteine-type endopeptidase activity involved in apoptotic process	178/13004	196/17913	1.90517e-10	4.27499e-09	2.10644e-09	REST/SNCA/RHOA/MYC/BCL2L11/S100A9/WNT3A/SOX2/KLF4/SIRT1/FADD/JAK2/VEGFA/CARD8/CD44/THBS1/ANP32B/PTGS2/LAMTOR5/TNFRSF10A/CCN1/CASP9/BAK1/APAF1/FAS/HERPUD1/TFAP4/DHCR24/CCN2/GSN/RFFL/EGLN3/SFRP2/TNFSF10/HSPD1/AKT1/PPARG/RAF1/MAGEA3/DDX3X/CFLAR/TP63/DAPK1/DLC1/TNFRSF10B/CASP8/NAIP/PDCD6/DAP/ACVR1C/PLAUR/DIABLO/ROBO1/MMP9/SERPINB9/XIAP/RPS6KA1/CASP8AP2/MDM2/FIS1/TNF/MGMT/FASLG/PMAIP1/SRC/HMGB1/MAPT/C…	178
GO:0031098	stress-activated protein kinase signaling cascade	245/13004	278/17913	1.98243e-10	4.4324e-09	2.184e-09	RASGRP1/RHOA/MYC/TAB2/IRAK2/IGF1R/ITCH/APP/PAK1/TRAF6/IRAK1/VEGFA/PDCD4/ZEB2/MAP3K8/FOXO1/HACD3/EGFR/ZNF622/UBE2V1/SDCBP/HIPK3/HAND2/FAS/CCN2/MAPK14/DVL2/MDFIC/MAP3K12/DAB2IP/TLR4/MAPK11/TRIB1/PTPN1/NFKB1/MAP3K2/MAP2K1/MAPK9/MAP3K3/SFRP2/DKK1/IKBKB/MAPK1/AKT1/MAPK8/CYLD/MAPK8IP1/EZR/TNFSF11/PBK/EDN1/HRAS/ADORA2B/CASR/ZFP36/BTRC/CRKL/TIRAP/ZFP36L1/ZMPSTE24/WNT5A/DAXX/HIPK2/MAP2K3/CD40LG/MAP3K7/MAP…	245
GO:0006888	ER to Golgi vesicle-mediated transport	158/13004	172/17913	2.08461e-10	4.6277e-09	2.28023e-09	ACTR1A/SEC24D/SEC23IP/F2/CTSC/SEC24A/BET1/CSNK1D/TMED7/KLHL12/CD59/CREB3L2/ARCN1/TRAPPC3/ARF4/ANK2/BGLAP/USO1/CAPZA1/TFG/CUL3/GRIA1/GOLGB1/RAB1B/TRAPPC2B/TMED10/TMED3/SEC23A/TMED2/PDCD6/COL7A1/LRRK2/VAPA/HYOU1/SEC31A/GBF1/DYNC1I1/SERPINA1/F10/COPA/COG3/COPG1/CNIH3/CNIH2/SEC16B/SEC24C/SPTBN5/INSIG1/SPTBN2/SPTB/AREG/PROS1/DCTN5/GAS1/GOPC/DYNLL2/PPP6R3/CAPZB/SEC24B/ERGIC1/F5/COG2/STX5/TRAPPC10/SPTBN…	158
GO:0007163	establishment or maintenance of cell polarity	158/13004	172/17913	2.08461e-10	4.6277e-09	2.28023e-09	WEE1/RHOA/HES1/CDX2/CDC42/ROCK2/PAK1/SPRY2/PDCD6IP/ROCK1/PLK1/PRKCI/GPSM2/MYH9/GSN/SHTN1/UST/RAB11FIP2/ARF4/CRK/CLASP2/FSCN1/PTK2/MSN/GSK3B/CRKL/DLG5/MAD2L1/KIF20B/SPDL1/KANK1/ARPC5/WNT5A/DOCK7/RICTOR/SAPCD2/CKAP5/CDH5/SCRIB/PARD3/ILK/CCR7/RAP1B/TEK/PAX6/PTK2B/NDC80/HSP90AB1/CYTH1/GBF1/CLIC4/KIF2C/PARD6B/WNT7B/SDCCAG8/SHH/SH3BP1/CRB2/MCPH1/VANGL2/MISP/CCL19/ARHGEF2/LLGL2/NUMA1/SLC9A3R1/CYTH3/DST/…	158
GO:0022409	positive regulation of cell-cell adhesion	223/13004	251/17913	2.17113e-10	4.80266e-09	2.36644e-09	RASGRP1/RUNX3/RHOA/RUNX1/HES1/YES1/WNT3A/MYB/HLA-G/SOX2/CDC42/SOCS1/EFNB1/FADD/BCL6/ETS1/RAC1/PAK1/CBFB/ANXA1/TRAF6/IRAK1/CAV1/CD44/MAP3K8/FOXP3/TGFBR2/GRB2/AP3D1/AP3B1/PODXL/MYO10/IGF1/BMP7/FOXA1/SOCS5/CD24/CD83/RELA/DENND6A/CD276/PTPN11/PNP/CD274/CSK/HSPD1/AKT1/ICAM1/VCAM1/PIK3R1/CYLD/CCL2/IL18/TNFSF11/RARA/CTLA4/XBP1/IGF2/TFRC/EGR3/NFAT5/IL10/NFKBIZ/WNT5A/IL6/CD40LG/FGB/FGA/FGG/CCL5/ZAP70/CORO…	223
GO:0110110	positive regulation of animal organ morphogenesis	79/13004	80/17913	2.18969e-10	4.82661e-09	2.37824e-09	JAG1/MYC/PIM1/BASP1/ACVR1/WNT3A/SOX9/SMO/TGFBR1/VEGFA/WT1/LIF/TGFBR2/VDR/CTNNB1/NOTCH1/HAND2/BMP7/FGFR1/MED1/FGF7/DKK1/AR/SMAD4/CD34/HPN/CFLAR/HOXB7/EDN1/XBP1/CSF1/SIX1/ROBO2/TGFB1/TNFAIP3/ROBO1/TGFB2/FGFR2/WNT4/TWIST1/FRS2/BAX/HOXA11/STOX1/FGF8/BMP2/FGF10/GATA5/AGTR2/GDNF/SIX4/RBPJ/SRSF6/WNT6/GATA3/LGR4/FGF1/MDK/GREM1/TFAP2A/WNT2/SPRY1/SEMA3C/AGT/ENG/HOXC11/MAGED1/PAX2/SOX8/AMELX/BMP4/NOG/PTN/WN…	79
GO:0031124	mRNA 3'-end processing	87/13004	89/17913	2.3083e-10	5.07012e-09	2.49823e-09	APP/CDK9/BARD1/CPSF1/SRSF2/SRSF1/CCNT1/ZFP36L1/CASC3/PABPC1/SRSF9/PAPOLA/CPEB3/SRSF7/DDX39A/CSTF1/RBM8A/ZC3H11A/PABPC1L/CSTF2T/SRSF11/SRSF3/WDR33/FIP1L1/CDC73/THOC7/SUPT5H/CHTOP/PNPT1/CDC40/SRSF6/CCNB1/GRSF1/THOC6/CSTF3/SLU7/SRSF5/CPSF4/SRRM1/SYMPK/CPSF3/SLBP/SRSF4/RNF20/THOC2/CPSF6/NCBP1/RNF40/NCBP2/DHX38/SSU72/TENT4B/CPSF7/CTR9/ZNF473/CLP1/THOC5/MTPAP/DDX39B/DHX36/PAF1/NELFE/UPF3B/HSF1/EIF4A3/A…	87
GO:0010001	glial cell differentiation	191/13004	212/17913	2.44258e-10	5.34625e-09	2.63429e-09	CXCR4/NTRK3/GRN/ERBB2/DRD1/RHOA/HES1/KRAS/CDK1/BNIP3/SOX2/SOX9/APP/CDK6/AKT2/TLR2/STAT3/PTEN/SMO/SLC45A3/PRMT5/SOD1/LIF/RELN/LRP1/F2/EGFR/SERPINE2/RHEB/CTNNB1/DLL1/NOTCH1/NFIB/SOX4/RELA/TNFRSF21/GSN/ERBB3/ABL1/TLR4/SOX6/EGR2/MAP2K1/PTPN11/NFE2L1/S100B/LIN28A/HDAC1/CSK/MAPK1/AKT1/PPARG/DICER1/NR2E1/VIM/MMP24/IL6/NF1/TP73/MYRF/CDH2/IL1B/MYOC/SKI/DAG1/TGFB1/WASF3/MTOR/MAPK3/DUSP10/POU3F2/NTRK2/PARD3…	191
GO:0030217	T cell differentiation	209/13004	234/17913	2.53467e-10	5.52841e-09	2.72404e-09	RASGRP1/ERBB2/RUNX3/BCL2/RHOA/RUNX1/MYB/HLA-G/SRF/CDK6/SOCS1/STAT3/TP53/FADD/BCL6/CBFB/ANXA1/SOD1/FOXP1/MAFB/FOXP3/TGFBR2/WNT1/AP3D1/AP3B1/CTNNB1/KIT/PRDM1/ZEB1/SP3/SOCS5/SOX4/CD83/PREX1/ZFP36L2/ABL1/ADAM17/RPS6/RUNX2/PNP/EGR1/CYLD/IL18/RARA/CTLA4/XBP1/IRF4/IFNB1/ZFP36L1/EGR3/NFATC2/NFKBIZ/IL6/PRKDC/SATB1/FZD7/ZAP70/TGFB1/MTOR/DUSP10/WNT4/PTPN22/BCL3/IRF1/EOMES/TSC1/PIK3CD/CCR7/IFNG/TBX21/SMAD7/H…	209
GO:0021953	central nervous system neuron differentiation	162/13004	177/17913	2.64205e-10	5.74254e-09	2.82955e-09	DRD1/HES1/WNT3A/PTEN/SMO/SUFU/ZEB2/WNT1/NRP1/CTNNB1/CSNK1D/MTPN/HOXD10/NFIB/BTG2/SOX4/NIN/RYK/CRK/MDGA1/ERBB4/NR4A2/SFRP2/DKK1/PROX1/NFE2L1/PTK2/NR2E1/WNT9B/CRKL/TSKU/SLC4A10/WNT5A/ROBO2/FZD1/DLX5/ROBO1/CSF1R/FGFR2/PTCH1/NTRK2/SATB2/EOMES/PAX6/EPHA4/MAPT/ID4/DLX1/HSP90AB1/HPRT1/NPY/SCN1B/LHX6/SOX1/GBX2/ARX/SHH/SFRP1/FGF8/PLXNA4/NRP2/RORA/MDGA2/TULP3/RAPGEF2/PLXNA3/OLIG3/DMRT3/WNT3/B4GALT6/CDH11/A…	162
GO:0043406	positive regulation of MAP kinase activity	222/13004	250/17913	2.67113e-10	5.76557e-09	2.8409e-09	CXCR4/RASGRP1/NTRK3/ERBB2/TGFB3/EZH2/KRAS/CDK1/TAB2/IRAK2/PAK1/TGFBR1/JAK2/TRAF6/IRAK1/VEGFA/PDGFRB/SOD1/ZEB2/MAP3K8/THBS1/HACD3/IQGAP3/EGFR/UBE2V1/FGF2/KIT/IGF1/CD24/ADAM9/MAPK14/DVL2/MDFIC/IQGAP1/CRK/MAP3K12/DAB2IP/TLR4/MAPK11/PTPN1/MAP3K2/MAP2K1/FGFR1/CD40/MAP3K3/PTPN11/DKK1/CSK/MAPK1/RAF1/KIDINS220/MAP3K1/P2RX7/TNFSF11/EDN1/HRAS/ADORA2B/PEA15/CRKL/RET/WNT5A/DAXX/MAP2K3/LAMTOR3/LAMTOR2/CD40LG/…	222
GO:0045637	regulation of myeloid cell differentiation	222/13004	250/17913	2.67113e-10	5.76557e-09	2.8409e-09	HIF1A/KLF13/CREB1/JAG1/CTNNBIP1/RUNX1/MYC/MEF2C/HOXA9/MEIS1/CDK6/FOXO3/STAT3/ACVR2A/STAT1/INPP5D/FADD/ETS1/AGO1/CBFB/TRAF6/H3F3B/HSPA1A/JUN/HOXA5/LIF/HOXB8/FOXP1/MAFB/FOS/RARG/THBS1/NOTCH2/MOV10/ASH2L/HSPA1B/CTNNB1/CEBPB/DLL1/RB1/AGO3/MITF/MAPK14/HIST1H3B/HOXA7/TLR4/TRIB1/ACVR1B/MED1/AGO4/MEIS2/BGLAP/EP300/HDAC1/FBXW7/FBN1/POU4F2/LGALS3/PIK3R1/KLF10/SPI1/KAT2B/TNFSF11/RARA/ARNT/CSF1/ZFP36/CREBBP/…	222
GO:0000077	DNA damage checkpoint	125/13004	133/17913	2.73264e-10	5.87799e-09	2.8963e-09	HMGA2/CDKN1B/CCND1/E2F1/CDK1/PLK2/MUC1/TP53/CDKN1A/CHEK1/CDC25C/CDC14B/CEP63/PLK1/CDK5RAP3/BRCA1/BTG2/SOX4/MAPK14/ATM/PTPN11/EP300/CNOT6/CNOT8/RBL2/CDK2/MDM4/PEA15/FBXO31/DTL/CNOT4/AURKA/ARID3A/CNOT9/CLOCK/PRKDC/H2AFX/MDM2/FOXO4/E2F7/PPP1R10/FOXN3/TAOK2/BAX/GADD45A/DONSON/PCNA/BLM/TAOK1/PLK3/RGCC/PML/ATF2/CLSPN/RFWD3/RPA2/TNKS1BP1/TIPRL/XPC/CNOT10/RAD1/INTS7/ZNF385A/NBN/CCNB1/E2F4/BABAM2/ATRIP/BA…	125
GO:0007254	JNK cascade	181/13004	200/17913	2.83367e-10	6.07438e-09	2.99306e-09	RASGRP1/TAB2/IRAK2/IGF1R/ITCH/APP/PAK1/TRAF6/IRAK1/PDCD4/ZEB2/HACD3/EGFR/ZNF622/UBE2V1/SDCBP/HIPK3/CCN2/DVL2/MDFIC/MAP3K12/DAB2IP/TLR4/TRIB1/PTPN1/MAP3K2/MAPK9/SFRP2/DKK1/AKT1/MAPK8/CYLD/MAPK8IP1/TNFSF11/EDN1/HRAS/ADORA2B/CASR/CRKL/TIRAP/WNT5A/DAXX/HIPK2/CD40LG/MAP3K7/MAP3K10/TIAM1/MAP3K9/FZD7/IL1B/MAP3K11/DUSP10/PTPN22/TNF/CCR7/PTK2B/GSTP1/EPHA4/TAB3/RB1CC1/ARHGEF6/HMGB1/TAOK2/GADD45A/EDA2R/TAOK…	181
GO:0051249	regulation of lymphocyte activation	343/13004	401/17913	3.13923e-10	6.70634e-09	3.30445e-09	RASGRP1/ERBB2/RUNX3/BCL2/RHOA/RUNX1/MEF2C/HES1/YES1/WNT3A/MYB/HLA-G/CDC42/ITCH/SOCS1/MSH2/MLH1/EFNB1/CDKN1A/INPP5D/FADD/BCL6/RAC1/PAK1/CBFB/ANXA1/TRAF6/CAV1/SOD1/MAP3K8/BTK/FOXP3/TGFBR2/GRB2/AP3D1/AP3B1/TNFSF9/CTNNB1/CEBPB/IGF1/PRDM1/ZEB1/SOCS5/MERTK/CD24/CD83/MICA/MAD2L2/TNFRSF21/GSN/AHR/SHLD2/AXL/SDC4/ZFP36L2/TAC1/ABL1/TLR4/ATP11C/ATM/CD276/CD40/PTPN11/CASP3/PNP/IRS2/CD274/CSK/LGALS3/HSPD1/AKT1…	343
GO:0098781	ncRNA transcription	100/13004	104/17913	3.27293e-10	6.94568e-09	3.42238e-09	NABP1/CDK9/SP1/TP53/POU2F2/PWP1/POLR2C/CCNT2/POLR2K/GTF2B/CCNT1/SMARCB1/NCL/MTOR/SMARCA4/ANG/TAF9/POLR2D/IPPK/TAF8/SIRT7/MYOD1/GTF2E1/RPRD1B/SPIN1/RPRD1A/INTS6/H2AFY/INTS7/POLR1B/CD3EAP/INTS4/INTS8/INTS10/POU2F1/INTS2/GTF3C6/NPM3/ICE2/POLR2J/POLR2L/CAVIN1/GTF3C5/POLR2B/NIFK/NOP53/POLR2I/RPRD2/NCBP1/RPAP2/ELL2/NCBP2/POLR2A/GTF3C1/GTF3C3/POLR2E/SRRT/TAF5/CDK7/GTF2A1/TAF6/ZNF143/INTS11/GTF3C4/POLR2G…	100
GO:1903708	positive regulation of hemopoiesis	166/13004	182/17913	3.27353e-10	6.94568e-09	3.42238e-09	HIF1A/RASGRP1/RUNX3/CREB1/JAG1/RHOA/CTNNBIP1/RUNX1/MYB/HLA-G/FOXO3/SOCS1/STAT3/ACVR2A/STAT1/INPP5D/FADD/BCL6/ETS1/CBFB/ANXA1/TRAF6/HSPA1A/JUN/HOXA5/LIF/BTK/FOXP3/TGFBR2/FOS/AP3D1/AP3B1/HSPA1B/RB1/SOCS5/CD83/MAPK14/AXL/TRIB1/ATP11C/ACVR1B/MED1/PNP/POU4F2/CYLD/KLF10/IL18/TNFSF11/RARA/XBP1/ARNT/CSF1/ZFP36L1/EGR3/NFKBIZ/CASP8/ZAP70/TGFB1/CCR1/DUSP10/FOXC1/MPL/TNF/IFNG/ID2/HMGB1/CD46/LEF1/NLRP3/IL17A/…	166
GO:0048871	multicellular organismal homeostasis	399/13004	472/17913	3.4645e-10	7.32596e-09	3.60976e-09	CXCR4/DRD1/BCL2/STMN1/WFS1/MET/KRAS/UCP2/SOX9/IGF1R/SRF/STAT3/SMO/INPP5D/RAC1/JAK2/ITGB3/TRAF6/VEGFA/CAV1/OMA1/SOD1/FOXO1/APC/EHMT1/EGFR/PTGS2/NPR3/TRIM32/RHEB/CTNNB1/CLDN1/CEBPB/DLL1/NOTCH1/ADIPOR2/RB1/ACTG1/GJA1/ADCY6/CCN2/SLC22A5/ELOVL1/RAB11FIP2/NOVA1/TLR4/AKT3/ADAM17/PTPN11/BGLAP/CSK/PPP1R13L/CD34/EGR1/BARD1/ALMS1/PRKAR2A/TP63/IL18/P2RX7/THRA/TNFSF11/SLC11A2/PRKAB1/IRF4/TFRC/CSF1/IL1A/ID1/HA…	399
GO:0071229	cellular response to acid chemical	180/13004	199/17913	3.54942e-10	7.48016e-09	3.68574e-09	DNMT1/NTRK3/CREB1/COL1A1/CDK4/E2F1/YES1/WNT3A/MYB/KLF4/SOX9/SOCS1/COL1A2/TNC/DNMT3A/VEGFA/IRS1/COL3A1/PKD2/EGFR/LAMTOR5/SH3BP4/LPL/CLDN1/CEBPB/AKAP8/COL4A1/ADCY6/ZEB1/ATM/PRKCE/ABCA1/AKT1/PPARG/EGR1/HNRNPD/BCL2L1/RARA/EDN1/XBP1/CPT1A/WNT9B/ID3/PDGFRA/RET/YAP1/WNT5A/LAMTOR3/LAMTOR2/TWF2/PDGFB/SIX1/MMP2/CPEB3/CPEB4/FZD7/MTOR/FGFR2/KDR/PPARGC1A/KLF2/NTRK2/PRKAA1/TNF/PTK2B/AKR1C2/SRC/LDLR/HDAC2/SHMT1…	180
GO:0043523	regulation of neuron apoptotic process	189/13004	210/17913	3.79706e-10	7.95483e-09	3.91963e-09	HIF1A/SNCA/GRN/BCL2/BACE1/RHOA/TGFB3/HDAC4/MEF2C/BCL2L11/SOD2/WFS1/KRAS/MYB/FOXO3/MECP2/MSH2/TP53/JAK2/JUN/MCL1/ROCK1/SOD1/SET/LRP1/CDC34/SNX6/NRP1/HMOX1/PRKCI/CTNNB1/CEBPB/FGF20/CASP9/PITX3/BTG2/TRIM2/AXL/ERBB3/G6PD/MAP3K12/EGLN3/ATM/RASA1/NR4A2/CASP3/FBXW7/TERT/CCL2/BCL2L1/HRAS/SIGMAR1/NAIP/HIPK2/NF1/SIX1/CPEB4/CORO1A/MAP3K11/MYBL2/TGFB2/PPARGC1A/NTRK2/FIS1/ILK/EGLN2/TNF/PIK3CA/PTK2B/FASLG/CHL1…	189
GO:0070585	protein localization to mitochondrion	118/13004	125/17913	3.80016e-10	7.95483e-09	3.91963e-09	BCL2/BCL2L11/BMF/E2F1/TP53/BAP1/YWHAQ/TOMM34/DNAJC19/HPS4/BNIP3L/ARIH2/FBXW7/HSPA4/AKT1/MAPK8/TP63/CALM3/PPP3R1/CASP8/TP53BP2/TP73/GDAP1/HK2/MOAP1/PPP1R13B/FIS1/PRKAA1/YWHAZ/PMAIP1/MAPT/LRRK2/BAX/RAC2/PRKN/DDIT3/HSPA1L/RNF186/SREBF2/SREBF1/TOMM70/LEPROT/SH3GLB1/UBE2J2/MFF/PAM16/UBE2D3/TIMM13/HAX1/TOMM20/YWHAH/TIMM8B/FBXO7/UBE2L3/NPEPPS/MFN2/SFN/CSNK2A2/LMAN1/TOMM40/HUWE1/AGK/TIMM23/SIRT4/TIMM17B/…	118
GO:0043010	camera-type eye development	258/13004	295/17913	4.14204e-10	8.64149e-09	4.25797e-09	HIF1A/NTRK3/JAG1/CDK4/CDKN1B/BMPR2/MEIS1/TGIF2/KLF4/BMPR1B/SOX9/SRF/TGFBR1/CDKN1C/VEGFA/PDGFRB/WT1/JUN/ZEB2/TGFBR2/CACNA1C/RARG/NRP1/GPD2/EGFR/ARID1A/CTNNB1/RDH10/DLL1/NF2/COL4A1/GJA1/MITF/BMP7/ZEB1/PITX3/BAK1/SP3/MERTK/CYP1B1/MAN2A1/SLC7A11/MED1/PROX1/HDAC1/FBN1/POU4F2/FBN2/PPP1R13L/YY1/RRM1/HMGN1/RARA/NECTIN1/NR2E1/WNT9B/VIM/TSKU/PDGFRA/RET/WNT5A/TOPORS/HIPK2/THRB/NF1/EPHA2/ATP2B1/SKI/TGFB1/TGF…	258
GO:0043487	regulation of RNA stability	150/13004	163/17913	4.23357e-10	8.803e-09	4.33755e-09	E2F1/ROCK2/IGF2BP2/HSPA1A/RNASEL/ROCK1/SET/AXIN2/MOV10/IGF2BP1/CARHSP1/TRIM71/SERBP1/MAPK14/ZFP36L2/TNPO1/ELAVL1/AKT1/PSME3/HNRNPD/ZFP36/VIM/TIRAP/ZFP36L1/PABPC1/PDE12/HNRNPU/KHSRP/CPEB3/MTOR/ANP32A/YWHAZ/MYD88/FMR1/ANGEL2/TENT2/XPO1/TENT4A/PUM1/VIP/XRN1/DCP2/RBM46/TENT5C/ZC3H12A/GDNF/PSMD9/YBX3/EXOSC2/FASTKD1/PSME4/TARDBP/PUM2/PSMB5/PSMD12/PSMA2/RBM24/MAPKAPK2/DIS3/YBX1/PARN/DKC1/LARP1/PABPC4/PS…	150
GO:0042113	B cell activation	193/13004	215/17913	4.31075e-10	8.90413e-09	4.38738e-09	BCL2/HDAC4/MEF2C/WNT3A/MSH6/MSH2/MLH1/TP53/CDKN1A/INPP5D/POU2F2/BCL6/BTK/FOXP3/NOTCH2/LRRC8A/PTPRJ/DLL1/KIT/CEBPG/BAK1/SP3/MAD2L2/TNFRSF21/AHR/SHLD2/SWAP70/ITGB1/ZFP36L2/ABL1/TLR4/ADAM17/ATP11C/ATM/CD40/CASP3/EP300/IRS2/SKAP2/HSPD1/VCAM1/PIK3R1/CYLD/CTLA4/XBP1/TFRC/IFNB1/TIRAP/ZFP36L1/NFATC2/IL10/LAT2/PELI1/SLC39A10/CASP8/IL6/CD40LG/TICAM1/PRKDC/ZAP70/IL11/TGFB1/TNFAIP3/IL13/BCL3/PIK3CD/KLF6/PTK2…	193
GO:0046578	regulation of Ras protein signal transduction	193/13004	215/17913	4.31075e-10	8.90413e-09	4.38738e-09	RASGRP1/STMN1/MET/KRAS/ARHGEF3/BCL6/RAC1/JAK2/PDGFRB/COL3A1/GRB2/NRP1/NOTCH2/SQSTM1/SHOC2/ARHGDIA/ADGRG1/NOTCH1/IGF1/TNFAIP1/DNM2/ARHGEF1/ITGB1/PLEKHG2/PREX1/ARHGEF18/CRK/ABL1/DAB2IP/RASA1/ABCA1/IRS2/RAF1/CUL3/HRAS/CSF1/CRKL/KANK1/RDX/DLC1/FARP1/NF1/TIAM1/MAPRE2/MYOC/ROBO1/TGFB2/TIMP2/FOXM1/ARHGEF6/LPAR1/KIF14/VAV3/ECT2/CYTH1/SSX2IP/GBF1/KANK2/PPP2CB/ARRB1/ARHGEF28/PLEKHG1/DNMBP/ARHGEF4/RASGEF1A/…	193
GO:0007249	I-kappaB kinase/NF-kappaB signaling	224/13004	253/17913	4.32508e-10	8.90424e-09	4.38744e-09	BIRC3/RHOA/TAB2/IRAK2/SIRT1/PLK2/TLR2/NKIRAS2/ROCK2/RHOC/STAT1/FADD/ESR1/TRAF6/IRAK1/CARD8/ROCK1/PPM1A/BTK/HACD3/UBE2V1/SQSTM1/HMOX1/TRIM32/PPP5C/CTNNB1/IFIT5/GJA1/RELA/NEK6/LITAF/ABL1/DAB2IP/TLR4/UBE2I/TBK1/CD40/IKBKE/MAP3K3/PRKCE/S100B/TNFSF10/HDAC1/IKBKB/TMEM9B/AKT1/TFG/CFLAR/TNFSF11/BTRC/TIRAP/SLC20A1/PELI1/TNFRSF10B/WNT5A/ERC1/CARD19/CASP8/TICAM1/MAP3K7/CHUK/BIRC2/IL1B/MTDH/TNFAIP3/BCL3/NFKB…	224
GO:0050808	synapse organization	337/13004	394/17913	4.53359e-10	9.30281e-09	4.58382e-09	REST/NTRK3/SNCA/ERBB2/DRD1/RHOA/MEF2C/WNT3A/CDC42/BDNF/IGF1R/APP/MECP2/TLR2/PTEN/TNC/PTPRO/EFNA1/RELN/PTPRF/NRP1/AGRN/PLXND1/PDLIM5/CTNNB1/AMIGO2/TUBA1A/UTRN/ACTG1/SPARC/COL4A1/RYK/MAPK14/ARF4/CAPRIN2/ABL1/DAB2IP/SLC7A11/MDGA1/ERBB4/DKK1/NFIA/PTK2/PFN2/SEMA4D/LRP4/NECTIN1/CHD4/CRKL/DLG5/ADAM10/CHRNB1/ACTN1/FARP1/IL10/CAPRIN1/WNT5A/SNAPIN/SIX1/TIAM1/PLXNB1/ROBO2/CDH2/FZD1/IL1RAP/DAG1/WASF3/SRCIN1/…	337
GO:0010212	response to ionizing radiation	134/13004	144/17913	4.61504e-10	9.43889e-09	4.65088e-09	MTA1/BCL2/HMGA2/MYC/CCND1/NABP1/SIRT1/MSH2/TP53/CDKN1A/DNMT3A/DNMT3B/RHOB/GRB2/TMEM109/BRCA2/BRCA1/BAK1/MAPK14/DNM2/SNAI2/NIPBL/ATM/CASP3/SFRP2/RAD51/ICAM1/VCAM1/EGR1/RRM1/BCL2L1/HRAS/ZMPSTE24/YAP1/NAMPT/IKBIP/CLOCK/PRKDC/TGFB1/H2AFX/MDM2/PRKAA1/MGMT/BAX/GADD45A/ECT2/TICRR/FANCD2/BLM/BRAT1/THBD/XRRA1/SFRP1/IFI16/PML/HSPA5/NOX4/RFWD3/NET1/TNKS1BP1/STK11/KDM1A/RAD1/INTS7/NUCKS1/ELK1/AEN/ALAD/LIG4/G…	134
GO:0071897	DNA biosynthetic process	174/13004	192/17913	4.73965e-10	9.66206e-09	4.76084e-09	AURKB/MYC/BMPR2/KLF4/SIRT1/TP53/CDKN1A/PDGFRB/PHB/POLA2/GNL3L/FGF2/POLE4/POLE3/CTNNB1/TYMS/POLD2/GJA1/CENPF/MAD2L2/CCN2/ATM/PRIMPOL/MRE11/MAPK1/TERT/PPARG/HNRNPD/PRKD2/TERF1/POLD1/DTL/NIBAN2/HNRNPU/PDGFB/DUSP1/MAPK3/HMBOX1/REV1/PTK2B/SRC/TERF2IP/SPRTN/RFC5/POLA1/RFC4/TK1/HSP90AB1/NPPC/POLQ/CHTF18/PCLAF/DSCC1/POLE/PCNA/ZBTB1/POLK/XRN1/RGCC/TK2/POLN/POLD4/DCP2/SMOC2/PAK3/LOX/TNKS2/DACH1/POLM/PARP10…	174
GO:0007050	cell cycle arrest	206/13004	231/17913	4.78612e-10	9.72502e-09	4.79186e-09	TP53INP1/HMGA2/CDK4/MYC/CDKN1B/CCND1/E2F1/GATA6/CDK1/SOX2/PLK2/CDK9/CDK6/AKT2/MUC1/ING4/MSH2/TP53/CDKN1A/TGFBR1/CDKN1C/CDC25C/PPM1A/PKD2/APC/THBS1/NOTCH2/LAMTOR5/RHEB/NOTCH1/RB1/BRCA1/BTG2/SOX4/TFAP4/DHCR24/UHMK1/GAS2L1/ABL1/DAB2IP/ATM/MAP2K1/EP300/WDR6/CNOT6/CNOT8/BARD1/RBL2/CDK2/UHRF2/KAT2B/STRADB/CDKN2A/MDM4/CXCL8/HRAS/PRKAB1/KIF20B/CNOT4/AURKA/ARID3A/CNOT9/RRP8/JMY/LAMTOR3/LAMTOR2/TP73/CDKN3/…	206
GO:0071347	cellular response to interleukin-1	144/13004	156/17913	5.24867e-10	1.06303e-08	5.23791e-09	HIF1A/TAB2/IRAK2/SOX9/TRAF6/IRAK1/MAP3K8/UBE2V1/SQSTM1/CEBPB/GBP3/RELA/DAB2IP/MAPK11/NFKB1/CD40/MAP3K3/IKBKB/ICAM1/YY1/PSME3/EGR1/IL1R1/CCL2/CXCL8/EDN1/RPS6KA5/BTRC/IL1A/PELI1/IL6/MAP3K7/FGB/FGG/CHUK/CCL5/IRAK3/HAS2/IL1B/IL1RAP/AKAP12/MAPK3/KLF2/OTUB1/NFKBIA/TAB3/MYD88/IL17A/SFRP1/NR1D1/RORA/GBP2/ADAMTS12/NLRP7/TFPI/ZC3H12A/PELI2/FBXW11/TOLLIP/PSMD9/OTUD4/NKX3-1/PSME4/PSMB5/PSMD12/PSMA2/UBE2N/USP…	144
GO:0018209	peptidyl-serine modification	223/13004	252/17913	5.303e-10	1.07055e-08	5.275e-09	NTRK3/SNCA/DRD1/BCL2/HMGA2/AURKB/NLK/CDK1/WNT3A/PLK2/APP/ROCK2/PAK1/SPRY2/TGFBR1/VEGFA/CAV1/CREBL2/ROCK1/CD44/LIF/TGFBR2/PWP1/EGFR/PTGS2/PLK1/PRKCI/CSNK1D/HIPK3/BAK1/STK4/MAD2L2/MAPK14/NEK6/INPP5F/UHMK1/CAPRIN2/MAP3K12/GPD1L/ATM/MAPK9/DDIT4/TBK1/SFRP2/DKK1/PRKCE/MAPK7/IKBKB/HPF1/MAPK1/AKT1/MAPK8/RAF1/GALNT1/PFN2/AKAP9/PRKD2/CDK2/RPS6KA5/TCL1A/IFNB1/GSK3B/SMYD3/ARAF/RET/AURKA/DMD/POGLUT3/WNT5A/DOC…	223
GO:0090068	positive regulation of cell cycle process	248/13004	283/17913	5.75253e-10	1.15756e-08	5.7037e-09	GLI1/RHOA/HMGA2/CCND2/FEN1/CDK4/AURKB/CDKN1B/EZH2/CCND1/E2F1/GATA6/CDK1/CCNE1/CDC42/PLK2/APP/MUC1/MECP2/ROCK2/TP53/CDKN1A/KIF23/CDC25C/PDGFRB/CENPJ/RAD51C/CDC6/PKD2/EGFR/PKN2/CUL4B/TMOD3/RB1/IGF1/BRCA1/SFPQ/BTG2/SOX4/GPSM2/CCN2/DAB2IP/ADAM17/CDK10/ATM/FGFR1/MED1/EP300/PRKCE/CNOT6/AKT1/TERT/CNOT8/DDX3X/RBL2/CUL3/CDK2/UHRF2/MDM4/EDN1/BECN1/IGF2/IL1A/CDC7/DTL/MAD2L1/KIF20B/RACGAP1/CNOT4/RDX/AURKA/AR…	248
GO:0006261	DNA-dependent DNA replication	122/13004	130/17913	5.98734e-10	1.20093e-08	5.91742e-09	HMGA1/CCNE2/FEN1/CCNE1/CDK9/MCM2/BCL6/PRIM1/CDC6/CDC34/POLA2/PURA/POLE4/POLE3/POLD2/BRCA2/BAZ1A/FGFR1/RAD51/FBXW7/PRIMPOL/MRE11/TERF1/CDK2/SMC1A/POLD1/CDC7/ZMPSTE24/ATRX/MGME1/MMS22L/MCM5/CDK2AP1/GMNN/E2F7/RFC5/POLA1/DONSON/MCM3/RFC4/GINS2/ZNF365/CHTF18/DSCC1/FANCM/POLE/TICRR/MCM7/FBXO5/PCNA/CDT1/POLE2/GINS3/BLM/MCM6/MCM4/MCMDC2/POLD4/DACH1/RFWD3/REV3L/SMC3/MCMBP/RPA2/STAG2/RTF2/NUCKS1/GINS1/RRM2…	122
GO:0021537	telencephalon development	218/13004	246/17913	6.08887e-10	1.21738e-08	5.99849e-09	HIF1A/CXCR4/DRD1/RHOA/EZH2/RTN4/HES1/WNT3A/BNIP3/SRF/CDK6/PTEN/SMO/COL3A1/ZEB2/RELN/LRP1/RAN/NRP1/EGFR/SYNE2/CTNNB1/IGF2BP1/ADGRG1/CXCL12/NF2/NFIB/BTG2/NIN/RYK/CRK/DAB2IP/SLC7A11/NUMBL/ERBB4/CASP3/PROX1/HDAC1/PEX13/RARA/RARB/ATAT1/NR2E1/GSK3B/CRKL/TSKU/NUMB/SLC38A2/WNT5A/NF1/ROBO2/CDH2/SKI/DLX5/ROBO1/CSF1R/NCOA1/POU3F2/NTRK2/H2AFX/TRA2B/EOMES/EPHA5/TSC1/SLC8A1/BTBD3/PAX6/ID2/LRRK2/SOCS7/NEUROD1/L…	218
GO:1904951	positive regulation of establishment of protein localization	373/13004	440/17913	6.2229e-10	1.24021e-08	6.11093e-09	HIF1A/RASGRP1/CDH1/ERBB2/BCL2/TGFB3/E2F1/CCL1/AKT2/TLR2/SMO/TP53/RAC1/PAK1/JAK2/BAP1/CARD8/CENPJ/GOLPH3L/PPM1A/LRP1/RAN/YWHAQ/EGFR/ANP32B/SEC24A/PTGS2/PANX1/KCNN4/LPL/VAMP2/IGF1/GAPDH/GJA1/SOX4/ADAM9/STOM/MAPK14/SERP1/HPS4/ABL1/VSNL1/TLR4/AACS/MAPK11/ARIH2/PRKCE/IRS2/FBXW7/CADM1/PIK3R2/CD274/MAPK1/MAPK8/GLUL/CD34/PIK3R1/PTP4A3/TP63/EZR/P2RX7/XBP1/HRAS/CASR/GSK3B/IL1A/CORO2B/KIF20B/IL10/WNT5A/PPP3…	373
GO:0010389	regulation of G2/M transition of mitotic cell cycle	168/13004	185/17913	6.28783e-10	1.24916e-08	6.15504e-09	HMGA2/CDK4/AURKB/CCND1/CDK1/APP/MECP2/ACTR1A/CENPJ/CEP63/RAD51C/SSNA1/PLK1/CDK5RAP3/CSNK1D/TUBA1A/BRCA1/CENPF/ATM/PSME3/AKAP9/ALMS1/CDC7/DTL/AURKA/CEP72/CKAP5/PKIA/FOXO4/MAPRE1/FOXN3/TUBB4B/TAOK2/KIF14/HAUS3/PRKAR2B/CCP110/PCNT/DONSON/CEP41/TICRR/FBXO5/HAUS8/BLM/TAOK1/SDCCAG8/STOX1/NINL/WNT10B/FHL1/CLSPN/PSMD9/SIN3A/VPS4B/PSME4/RAB11A/RCC2/PSMB5/PSMD12/PSMA2/NBN/CCNB1/NEK2/HAUS6/DCTN3/TUBB4A/NDE1…	168
GO:0090175	regulation of establishment of planar polarity	104/13004	109/17913	6.46111e-10	1.27706e-08	6.29252e-09	RHOA/CDC42/RAC1/WNT1/RYK/DVL2/ABL1/AP2M1/SFRP2/DKK1/PSME3/WNT9B/FZD3/WNT5A/AP2A1/TIAM1/FZD7/FZD1/SAPCD2/GPC3/PARD6A/GPC4/SMURF1/PFN1/ROR2/DAAM1/RSPO3/SFRP1/PRICKLE2/CELSR3/GRHL3/VANGL2/CTHRC1/DACT1/DAB2/PSMD9/SEC24B/CLTC/PSME4/VANGL1/PSMB5/PSMD12/PSMA2/ROR1/MLLT3/PTK7/PSMD10/SMURF2/AP2S1/PSME1/NPHP3/ANKRD6/PRICKLE1/FZD4/PSMD6/AP2B1/AP2A2/ZNRF3/FZD6/PSMD11/PSMC1/PSMC6/PSMD7/PSMB8/PSMC4/PSMB7/PSMD5…	104
GO:1902903	regulation of supramolecular fiber organization	272/13004	313/17913	6.46922e-10	1.27706e-08	6.29252e-09	SNCA/RHOA/TGFB3/MEF2C/STMN1/CDKN1B/MET/CDC42/APP/MECP2/ROCK2/RHOC/RAC1/PAK1/TGFBR1/HSPA1A/ROCK1/GRB2/APC/TPM1/NRP1/PHLDB2/HSPA1B/ARL2/TACSTD2/CAPG/CXCL12/TMOD3/MTPN/RB1/TMSB4X/SH3PXD2B/NF2/CFL2/NIN/ARPC1B/CCN2/GSN/SWAP70/PLEKHG2/PREX1/SDC4/TAC1/ABL1/MID1IP1/CLASP2/RASA1/PROX1/PRKCE/SMAD4/ICAM1/PFN2/PIK3R1/AKAP9/ALMS1/INPP5J/EDN1/CORO2B/ID1/LIMCH1/KANK1/RDX/ARPC5/DLC1/TWF1/JMY/TWF2/CORO1A/MYOC/RIC…	272
GO:0046434	organophosphate catabolic process	200/13004	224/17913	6.64545e-10	1.30752e-08	6.44263e-09	HIF1A/HDAC4/STAT3/PTEN/TP53/PPARA/TPI1/NUP93/ADPGK/NT5E/POM121/PKM/GPD1/IGF1/TDG/GAPDH/NUP58/PGM1/PGM2/INPP5F/ENTPD4/ALDOA/SEH1L/GPD1L/DDIT4/PNP/ENTPD3/PDE2A/P2RX7/ARNT/PLA2G4B/PRDX6/IDH1/DCTPP1/GDE1/PNPLA6/IMPA1/PPARGC1A/HK2/PRKAA1/NUDT1/LDLR/UNG/PON1/PFKP/NDC1/HPRT1/NUP54/PDE4A/PFKFB4/ALDOC/NEIL1/PDE5A/NTSR1/ESRRB/MLYCD/LIPG/GAPDHS/OGDH/PDE8B/NUPR1/SMPDL3A/PDE4D/APOC1/ZBTB20/NT5C1A/NUP210/GCK/A…	200
GO:0022612	gland morphogenesis	110/13004	116/17913	6.66548e-10	1.30752e-08	6.44263e-09	BCL2/GLI1/TGFB3/WNT3A/SOX9/PLAG1/TNC/ESR1/CAV1/TGFBR2/VDR/RARG/NRP1/EGFR/PLXND1/CEBPB/BMP7/FOXA1/NFIB/SNAI2/SERPINB5/FGFR1/MED1/FGF7/PROX1/AR/FBXW7/CUL3/MSN/HPN/CFLAR/TP63/XBP1/CSF1/BTRC/DDR1/WNT5A/EPHA2/PDGFA/DAG1/TGFB1/TNFAIP3/SULF1/TGFB2/CSF1R/FGFR2/PTCH1/WNT4/RPS6KA1/SCRIB/IGFBP5/TNF/TGM2/PAX6/SRC/ID4/FRS2/BAX/SULF2/KDM5B/STAT6/SHH/SFRP1/FGF8/ETV5/NTN4/SOSTDC1/SLC9A3R1/PML/PLXNA1/AREG/FGF10/C…	110
GO:0030323	respiratory tube development	158/13004	173/17913	6.77417e-10	1.32468e-08	6.52716e-09	CREB1/GLI1/TGFB3/PLOD3/BMPR2/HES1/KRAS/GATA6/EIF4EBP1/SOX9/SRF/CEBPA/TNC/SPRY2/VEGFA/PDGFRB/RIDA/HOXA5/ZIC3/LIF/TGFBR2/EGFR/EIF4E/CTNNB1/RDH10/SPARC/FOXA1/NFIB/SP3/CCN2/MAN2A1/SLC7A11/MAP2K1/FGFR1/FGF7/EP300/PROX1/FBXW7/MAPK1/AGR2/ZFPM2/ID1/DLG5/PDGFRA/YAP1/WNT5A/SPDEF/PDGFA/SMAD2/DAG1/PPP1CA/MAPK3/GPC3/FGFR2/ACVR2B/KLF2/IL13/ERRFI1/IGFBP5/TNF/FGF9/EPAS1/TCF21/NOS3/STK40/PDPN/AIMP2/DHCR7/WNT7B/CR…	158
GO:0006986	response to unfolded protein	148/13004	161/17913	6.858e-10	1.33688e-08	6.58729e-09	BCL2L11/WFS1/DERL1/CCND1/ATF6/HSPA1A/THBS1/DNAJB1/SRPRB/SRPRA/GFPT1/DNAJB4/CDK5RAP3/DNAJB11/BAK1/HERPUD1/PARP16/CTDSP2/SERP1/TLN1/CREB3L2/DAB2IP/PTPN1/EP300/HSP90B1/HSPD1/HSPA4/PIK3R1/AGR2/ATF6B/CCL2/CXCL8/XBP1/TSPYL2/PLA2G4B/EIF2S1/SSR1/CREBRF/EDEM3/DAXX/EDEM1/IGFBP1/ATF4/NFE2L2/BAX/HYOU1/HSP90AB1/SEC31A/TMEM33/PPP1R15B/TATDN2/SYVN1/PRKN/DDIT3/HSPB3/CUL7/CHAC1/DNAJB9/HSPA5/FKBP14/FICD/EXTL3/EDEM…	148
GO:0035690	cellular response to drug	311/13004	362/17913	7.31963e-10	1.42243e-08	7.0088e-09	CXCR4/TP53INP1/REST/CDH1/DRD1/HMGA2/CDK4/CCNA2/MYC/MEF2C/EZH2/MET/CDK1/MYB/BNIP3/KLF4/SIRT1/EIF4EBP1/SOX9/FOXO3/ROCK2/PTEN/TP53/ETS1/PPP3CA/DNMT3A/DNMT3B/SOD1/FOXO1/RHOB/EGFR/AGRN/PTGS2/PPIF/HMOX1/EIF4E/PPP5C/CTNNB1/LDOC1/BRCA1/CASP9/ADCY6/HTR1B/CRHBP/RNF149/RELA/TFAP4/CYP1B1/AHR/DNM2/AXL/KCNQ1/CRK/ABL1/NFKB1/GNAI2/DDIT4/PRKCE/MAPK7/RAD51/HSP90B1/MAPK1/ICAM1/EGR1/PDE2A/HNRNPD/UMPS/CFLAR/SPI1/CDK2…	311
GO:0071375	cellular response to peptide hormone stimulus	259/13004	297/17913	7.50245e-10	1.45343e-08	7.16154e-09	STAT5A/CREB1/CDK4/CCNA2/UCP2/SIRT1/EIF4EBP1/IGF1R/AKT2/SP1/SOCS1/ROCK2/STAT3/PTEN/STAT1/PAK1/JAK2/IRS1/CAV1/CCND3/ROCK1/CDC6/FOXO1/GRB2/APC/WNT1/ATP6V0A1/PRKCI/LPL/ATP6V1C1/ATP6V1F/VAMP2/ADCY6/AGTR1/CRHBP/RELA/OSBPL8/CRK/PTPN1/CPEB2/NFKB1/GNAI2/TRIB3/ATP6V1B2/NR4A2/PTPN11/BGLAP/IRS2/USO1/FBN1/ATP6V0E1/POU4F2/PIK3R2/CSK/AKT1/PPARG/PTK2/PIK3R1/PRKAR2A/CFLAR/KAT2B/EDN1/XBP1/IGF2/KANK1/ZFP36L1/PPAT/P…	259
GO:0051403	stress-activated MAPK cascade	238/13004	271/17913	7.9228e-10	1.53011e-08	7.53937e-09	RASGRP1/MYC/TAB2/IRAK2/IGF1R/ITCH/APP/PAK1/TRAF6/IRAK1/VEGFA/PDCD4/ZEB2/MAP3K8/FOXO1/HACD3/EGFR/ZNF622/UBE2V1/SDCBP/HIPK3/HAND2/FAS/CCN2/MAPK14/DVL2/MDFIC/MAP3K12/DAB2IP/TLR4/MAPK11/TRIB1/PTPN1/NFKB1/MAP3K2/MAP2K1/MAPK9/MAP3K3/SFRP2/DKK1/IKBKB/MAPK1/AKT1/MAPK8/CYLD/MAPK8IP1/EZR/TNFSF11/PBK/EDN1/HRAS/ADORA2B/CASR/ZFP36/BTRC/CRKL/TIRAP/ZFP36L1/WNT5A/DAXX/HIPK2/MAP2K3/CD40LG/MAP3K7/MAP3K10/CHUK/TIAM…	238
GO:0010810	regulation of cell-substrate adhesion	181/13004	201/17913	8.01561e-10	1.54325e-08	7.60415e-09	BCL2/JAG1/RHOA/COL1A1/CDC42/CDK6/ROCK2/PTEN/BCL6/RAC1/JAK2/VEGFA/ROCK1/PTPRO/LRP1/WNT1/THBS1/NRP1/CORO1C/PHLDB2/ARL2/TACSTD2/PTPRJ/HSD17B12/DOCK5/CCN1/NOTCH1/UTRN/NF2/DNM2/IQGAP1/PREX1/SDC4/NID1/HOXA7/CRK/ITGA5/ABL1/CLASP2/RASA1/PRKCE/FN1/PTK2/PIK3R1/AGR2/PLAU/CDKN2A/CSF1/GSK3B/CRKL/CORO2B/LIMCH1/KANK1/DLC1/ONECUT2/NPNT/NF1/FGB/FGA/FGG/FZD7/HAS2/MYOC/SERPINE1/DAG1/KDR/WNT4/TSC1/ILK/CCR7/NEDD9/TEK…	181
GO:0140053	mitochondrial gene expression	137/13004	148/17913	8.19471e-10	1.57288e-08	7.75013e-09	FOXO3/MRPS27/MRPL20/GFM1/CDK5RAP1/MRPS33/MRPS24/PTCD3/NSUN4/PRKAA1/SHMT2/MRPL19/MRPL42/MRPS9/MRPL4/MRPL28/RPUSD4/LRPPRC/MRPL16/MRPS34/PNPT1/MRPL18/MRPL44/MRPS14/PUS1/MRPL49/RCC1L/TFB2M/MALSU1/MRPS11/MRPS12/HSD17B10/POLRMT/MRPL13/MRPL50/MRPL43/TWNK/MRPS26/MRPL10/GATB/MRPL12/SUPV3L1/OXA1L/MRPS2/ALKBH1/MRPL58/MRPL17/MRPS5/GATC/DARS2/MRPS28/MTERF1/MRPS18B/MRPS15/MRPL22/GADD45GIP1/TSFM/MRPS16/MRPL40/U…	137
GO:0032092	positive regulation of protein binding	90/13004	93/17913	8.24423e-10	1.57753e-08	7.77305e-09	MEF2C/DERL1/WNT3A/PLK2/BDNF/APP/CAV1/LRP1/RAN/NRP1/ANXA2/GNL3L/PLXND1/HERPUD1/STK4/CAPRIN2/ABL1/HOXA3/TRIB3/EP300/LGALS3/TERT/BAMBI/GSK3B/TIRAP/WNT5A/HIPK2/TICAM1/TIAM1/MMP9/EPHA4/MAPRE1/LRRK2/HSP90AB1/NMD3/PPP2CB/ARRB1/PRKN/BMP2/RAPGEF2/CTHRC1/TAF1/LFNG/DACT1/HIP1R/ACE/MFNG/VTN/EPB41/USP33/MAPRE3/PSEN1/CDK5/STK3/SYAP1/ARF6/SPTA1/EPB41L5/RALB/RIPK2/FLOT1/PLCL2/FKBP1A/B2M/NVL/PARK7/HSF1/ADD1/DTX3L…	90
GO:0061013	regulation of mRNA catabolic process	162/13004	178/17913	8.28024e-10	1.57958e-08	7.78314e-09	E2F1/ROCK2/IGF2BP2/HSPA1A/RNASEL/ROCK1/SET/AXIN2/MOV10/IGF2BP1/CARHSP1/TRIM71/SERBP1/BTG2/MAPK14/ZFP36L2/TNPO1/ELAVL1/AKT1/CNOT8/PSME3/HNRNPD/ZFP36/VIM/TIRAP/ZFP36L1/PABPC1/PDE12/HNRNPU/KHSRP/CPEB3/MTOR/ANP32A/YWHAZ/AGO2/TOB1/MYD88/FMR1/ANGEL2/XPO1/TENT4A/PUM1/VIP/XRN1/DCP2/RBM46/TENT5C/ZC3H12A/PKP1/GDNF/PSMD9/YBX3/EXOSC2/FASTKD1/PNPT1/PSME4/SECISBP2/TARDBP/PUM2/PSMB5/PSMD12/PSMA2/RBM24/MAPKAPK2/…	162
GO:0043620	regulation of DNA-templated transcription in response to stress	109/13004	115/17913	8.73645e-10	1.66152e-08	8.18692e-09	HIF1A/MUC1/TP53/CHEK1/ATF6/VEGFA/HSPA1A/JUN/BACH1/DNAJB1/HMOX1/CEBPB/NEDD4/NOTCH1/RELA/EGLN3/EP300/MAPK7/PSME3/EGR1/ATF6B/ARNT/CREBBP/CUL2/KLF2/RPS6KA1/HIF1AN/EGLN2/EPAS1/VHL/ATF4/NFE2L2/CITED2/SESN2/EGLN1/DDIT3/CHD6/STOX1/TCIM/TAF1/HSPA5/PSMD9/TMBIM6/SIN3A/RBPJ/PSME4/ELOB/PSMB5/PSMD12/PSMA2/RGS14/NCK2/EPO/IMPACT/LIMD1/PSMD10/HIGD1A/HIF3A/PSME1/PSMD6/BCLAF1/SIRT2/CA9/PSMD11/PSMC1/PSMC6/ATF3/PSMD7…	109
GO:0110053	regulation of actin filament organization	203/13004	228/17913	8.99524e-10	1.70554e-08	8.40381e-09	RHOA/TGFB3/STMN1/MET/CDC42/ROCK2/RHOC/RAC1/PAK1/TGFBR1/ROCK1/GRB2/TPM1/NRP1/PHLDB2/TACSTD2/CAPG/CXCL12/TMOD3/MTPN/TMSB4X/SH3PXD2B/NF2/CFL2/ARPC1B/CCN2/GSN/SWAP70/PLEKHG2/PREX1/SDC4/TAC1/ABL1/CLASP2/RASA1/PRKCE/ICAM1/PFN2/PIK3R1/ALMS1/CORO2B/ID1/LIMCH1/KANK1/RDX/ARPC5/DLC1/TWF1/JMY/TWF2/CORO1A/MYOC/RICTOR/MTOR/VASP/WNT4/CCL26/TSC1/CCR7/PTK2B/PFN1/WASF2/SMAD3/LPAR1/ABI2/SNX9/PRKN/LATS1/KIRREL1/SFRP…	203
GO:0034599	cellular response to oxidative stress	258/13004	296/17913	9.06369e-10	1.71331e-08	8.44209e-09	HIF1A/TP53INP1/REST/SNCA/BCL2/CCNA2/SOD2/EZH2/RAD52/MET/CDK1/MYB/BNIP3/KLF4/SIRT1/GATA4/FOXO3/TP53/ETS1/JAK2/HSPA1A/JUN/MCL1/SOD1/FOXO1/RHOB/BTK/PKD2/FOS/WNT1/TPM1/EGFR/ZNF622/PPIF/HMOX1/HSPA1B/TXNRD1/PPP5C/CTNNB1/SLC25A24/BMP7/DHFR/SFPQ/RELA/CYP1B1/DNM2/AXL/GCH1/G6PD/CRK/ABL1/TLR4/SLC7A11/P4HB/UBQLN1/CPEB2/MAPK9/NR4A2/NFE2L1/MAPK7/FBXW7/MAPK1/AKT1/MAPK8/HNRNPD/CFLAR/CDK2/BECN1/ARNT/PRODH/SIGMAR1…	258
GO:0031570	DNA integrity checkpoint	131/13004	141/17913	9.82171e-10	1.85099e-08	9.1205e-09	HMGA2/CDKN1B/CCND1/E2F1/CDK1/PLK2/MUC1/TP53/CDKN1A/CHEK1/CDC25C/CDC14B/CEP63/CDC6/PLK1/CDK5RAP3/BRCA1/BTG2/SOX4/MAPK14/ATM/PTPN11/EP300/CNOT6/CNOT8/RBL2/CDK2/MDM4/PEA15/FBXO31/DTL/CNOT4/AURKA/ARID3A/CNOT9/CLOCK/PRKDC/H2AFX/MDM2/FOXO4/E2F7/PPP1R10/FOXN3/TAOK2/BAX/GADD45A/DONSON/TICRR/PCNA/CDT1/BLM/TAOK1/PLK3/RGCC/PML/ATF2/CLSPN/RFWD3/RPA2/TNKS1BP1/TIPRL/XPC/CNOT10/RAD1/INTS7/ZNF385A/NBN/CCNB1/E2F4…	131
GO:0045995	regulation of embryonic development	120/13004	128/17913	1.00755e-09	1.8931e-08	9.32798e-09	HES1/CDX2/CDK1/WNT3A/TGIF2/KLF4/SUFU/WNT1/EHMT1/PHLDB2/CTNNB1/RBM19/DLL1/IGF1/TDG/BMP7/STK4/NIPBL/CLASP2/FGFR1/HNF4A/SFRP2/DKK1/MAPK7/CCSAP/AR/SNAI1/RACGAP1/NIBAN2/FZD3/IL10/WNT5A/SIX1/WNK1/FZD7/FZD1/DAG1/SULF1/WNT4/PRKACB/SEPTIN7/GCM1/NFE2L2/PHLDA2/SHH/FOXA2/SFRP1/STOX1/CRB2/RPS6KA6/GRHL3/VANGL2/TULP3/GATA1/NRK/LFNG/MAP2K5/B4GALT5/TENM4/LAMA5/DMRT2/GDNF/UTP25/RAB14/AMOT/SIX4/SEC24B/STK3/GATA3/LA…	120
GO:0043687	post-translational protein modification	309/13004	360/17913	1.03721e-09	1.94298e-08	9.57375e-09	HIF1A/WFS1/APP/CCNF/TNC/CAND1/LAMC1/CUL4B/CCN1/FSTL1/SOCS5/SENP8/P4HB/FBXW7/FBN1/KLHL42/HSP90B1/FN1/CKAP4/PSME3/UBE2F/RAB2A/CUL3/FBXO31/SPP1/CSF1/BTRC/RAB1B/CUL5/DTL/ADAM10/SOCS3/NUCB1/DCAF7/IL6/FGA/FGG/CDH2/SOCS2/CUL2/RAB5A/GPC3/IGFBP1/IGFBP5/TIMP1/SOCS6/EPAS1/VHL/RAB13/RBBP7/LRR1/RBBP5/DDB1/DSCC1/SERPINA1/FBXL8/FN3K/LRRC41/MGAT4A/FGF23/MFGE8/ASB11/LTBP1/TULP4/SCG3/MEPE/UBD/SPSB1/HRC/CUL7/IGFBP4…	309
GO:0000187	activation of MAPK activity	136/13004	147/17913	1.04922e-09	1.95375e-08	9.62682e-09	CXCR4/NTRK3/TGFB3/CDK1/TAB2/IRAK2/TRAF6/IRAK1/SOD1/THBS1/HACD3/IQGAP3/UBE2V1/FGF2/KIT/IGF1/MAPK14/MDFIC/MAP3K12/DAB2IP/TLR4/MAPK11/PTPN1/MAP3K2/MAP2K1/PTPN11/MAPK1/P2RX7/TNFSF11/ADORA2B/PEA15/CRKL/RET/WNT5A/DAXX/MAP2K3/CD40LG/MAP3K7/MAP3K10/TP73/MAP3K9/IL1B/MAP3K11/MAPK3/DUSP6/DUSP5/PRKAA1/TNF/NTF3/TAB3/LRRK2/LPAR1/TAOK2/FRS2/C1QTNF2/C5/MAP2K6/TAOK1/ARRB1/CHRNA7/WNT7B/PLCE1/PDE6H/BMP2/CCL19/INAVA…	136
GO:0000910	cytokinesis	136/13004	147/17913	1.04922e-09	1.95375e-08	9.62682e-09	RHOA/AURKB/STMN1/CDC42/RHOC/ANLN/KIF23/PDCD6IP/UVRAG/CDC6/RHOB/APC/PLK1/PKN2/CHMP2A/BRCA2/PRC1/MYH9/ANXA11/RASA1/PRKCE/CUL3/PIK3R4/BCL2L1/CALM3/BECN1/KIF20B/RACGAP1/BIRC6/PRPF40A/CALM2/E2F7/KIF14/CCP110/ECT2/SNX9/ESPL1/SVIL/OPN1MW2/PLK3/LZTS2/CUL7/OPN1MW/RXFP3/OPN1LW/ANKRD53/SPIRE1/ZFYVE26/CHMP4B/SON/KLHL21/SH3GLB1/CEP55/ACTR2/VPS4B/NUP62/RAB11A/SPTBN1/CHMP2B/INCENP/TRIM36/SPAST/SNX18/DCTN3/ACTR3…	136
GO:0072655	establishment of protein localization to mitochondrion	114/13004	121/17913	1.099e-09	2.04035e-08	1.00535e-08	BCL2/BCL2L11/BMF/E2F1/TP53/BAP1/YWHAQ/TOMM34/DNAJC19/HPS4/BNIP3L/ARIH2/FBXW7/HSPA4/AKT1/MAPK8/TP63/CALM3/PPP3R1/CASP8/TP53BP2/TP73/GDAP1/HK2/MOAP1/PPP1R13B/FIS1/PRKAA1/YWHAZ/PMAIP1/MAPT/LRRK2/BAX/RAC2/PRKN/DDIT3/HSPA1L/SREBF2/SREBF1/TOMM70/LEPROT/SH3GLB1/UBE2J2/MFF/PAM16/UBE2D3/TIMM13/HAX1/TOMM20/YWHAH/TIMM8B/FBXO7/UBE2L3/NPEPPS/MFN2/SFN/CSNK2A2/LMAN1/TOMM40/HUWE1/AGK/TIMM23/SIRT4/TIMM17B/USP36/B…	114
GO:0006406	mRNA export from nucleus	102/13004	107/17913	1.12279e-09	2.06606e-08	1.01802e-08	NUP93/EIF4E/POM121/NUP58/SEH1L/CPSF1/SRSF2/SRSF1/CASC3/SRSF9/SRSF7/DDX39A/NDC1/RBM8A/NUP54/SMG7/SMG1/ZC3H11A/NXF3/NUP210/NUP50/SRSF11/SRSF3/HHEX/WDR33/GLE1/FIP1L1/NUP42/NUP155/UPF2/THOC7/CHTOP/CDC40/NUP62/SRSF6/NXT1/THOC6/SLU7/SRSF5/CPSF4/SRRM1/YTHDC1/SYMPK/CPSF3/SLBP/SRSF4/POM121C/NUP160/THOC2/NCBP1/RAE1/NCBP2/DHX38/NUP98/HNRNPA2B1/AGFG1/THOC5/NUP107/DDX39B/NUP43/UPF3B/SMG6/DDX25/EIF4A3/NUP153/E…	102
GO:0060071	Wnt signaling pathway, planar cell polarity pathway	102/13004	107/17913	1.12279e-09	2.06606e-08	1.01802e-08	RHOA/CDC42/RAC1/WNT1/RYK/DVL2/ABL1/AP2M1/SFRP2/DKK1/PSME3/WNT9B/FZD3/WNT5A/AP2A1/TIAM1/FZD7/FZD1/GPC3/PARD6A/GPC4/SMURF1/PFN1/ROR2/DAAM1/RSPO3/SFRP1/PRICKLE2/CELSR3/GRHL3/VANGL2/CTHRC1/DACT1/DAB2/PSMD9/CLTC/PSME4/VANGL1/PSMB5/PSMD12/PSMA2/ROR1/MLLT3/PTK7/PSMD10/SMURF2/AP2S1/PSME1/NPHP3/ANKRD6/PRICKLE1/FZD4/PSMD6/AP2B1/AP2A2/ZNRF3/FZD6/PSMD11/PSMC1/PSMC6/PSMD7/PSMB8/PSMC4/PSMB7/PSMD5/DVL3/FZD5/PSM…	102
GO:0071427	mRNA-containing ribonucleoprotein complex export from nucleus	102/13004	107/17913	1.12279e-09	2.06606e-08	1.01802e-08	NUP93/EIF4E/POM121/NUP58/SEH1L/CPSF1/SRSF2/SRSF1/CASC3/SRSF9/SRSF7/DDX39A/NDC1/RBM8A/NUP54/SMG7/SMG1/ZC3H11A/NXF3/NUP210/NUP50/SRSF11/SRSF3/HHEX/WDR33/GLE1/FIP1L1/NUP42/NUP155/UPF2/THOC7/CHTOP/CDC40/NUP62/SRSF6/NXT1/THOC6/SLU7/SRSF5/CPSF4/SRRM1/YTHDC1/SYMPK/CPSF3/SLBP/SRSF4/POM121C/NUP160/THOC2/NCBP1/RAE1/NCBP2/DHX38/NUP98/HNRNPA2B1/AGFG1/THOC5/NUP107/DDX39B/NUP43/UPF3B/SMG6/DDX25/EIF4A3/NUP153/E…	102
GO:0015980	energy derivation by oxidation of organic compounds	232/13004	264/17913	1.12833e-09	2.07015e-08	1.02004e-08	HIF1A/SNCA/MYC/PDHA2/CDK1/BNIP3/AKT2/MECP2/TP53/IRS1/PHKB/UGP2/GPD2/GFPT1/SLC25A13/GYS1/SUCLG2/GPD1/IGF1/SLC25A23/PGM1/PGM2/ISCU/IRS2/COX2/AKT1/IGF2/GSK3B/IDH1/POMC/PPP1CA/MTOR/PPARGC1A/G6PC/UQCRFS1/PIK3CA/SHMT2/CAT/FXN/STK40/IDH2/NOS2/PRDM16/NDUFB5/IL6ST/MTFR2/PHLDA2/C1QTNF2/PPP1R3D/GNMT/NNT/ACSM1/LEPR/TAZ/PYGM/PYGB/PPP1R3B/NR1D1/PPP1R3C/ESRRB/RUBCNL/OGDH/PTH/ADGRF5/PPP1R1A/GCK/KL/PPP1R3A/UQCRQ/…	232
GO:0043903	regulation of symbiosis, encompassing mutualism through parasitism	206/13004	232/17913	1.2011e-09	2.1844e-08	1.07633e-08	CXCR4/REST/BCL2/HMGA2/BCL2L11/CDK9/SP1/STAT1/CAV1/JUN/RNASEL/HACD3/PPIB/ANXA2/SQSTM1/TRIM32/PKN2/POLR2C/IFIT5/CHMP2A/GAPDH/TFAP4/STOM/GSN/MDFIC/POLR2K/DDX5/NELFCD/ADAR/GTF2B/P4HB/EP300/PROX1/HDAC1/DDX3X/HPN/CXCL8/CCNT1/IFNB1/ZFP36/TIRAP/SMARCB1/PABPC1/PDE12/IL10/CHD1/RRP1B/CCL5/PTX3/SMARCA4/CAV2/TNF/IFITM1/FMR1/POLR2D/VAPA/FAM111A/LEF1/DDB1/KPNA2/TOP2A/RSF1/RESF1/POU2F3/PRKN/CTDP1/LGALS9/LBP/MIR3…	206
GO:0051258	protein polymerization	206/13004	232/17913	1.2011e-09	2.1844e-08	1.07633e-08	SNCA/RHOA/STMN1/CDKN1B/MET/MECP2/RAC1/PAK1/JAK2/CENPJ/HSPA1A/GRB2/UBE2S/HSPA1B/ARL2/CSNK1D/CHMP2A/CAPG/TMOD3/MTPN/TMSB4X/NIN/ARPC1B/GSN/PLEKHG2/PREX1/ABL1/MID1IP1/CLASP2/RASA1/PRKCE/ICAM1/PFN2/AKAP9/INPP5J/KANK1/RDX/ARPC5/TWF1/JMY/FGB/FGA/FGG/TWF2/CORO1A/WASF3/RICTOR/CKAP5/MTOR/VASP/CCL26/NAV3/ANG/CCR7/PTK2B/MAPRE1/MAPT/PFN1/UBE2C/PSRC1/ABI2/FBXO5/MAP7D3/SNX9/PRKN/TUBGCP6/LATS1/DYRK1A/KIRREL1/LMO…	206
GO:0097305	response to alcohol	206/13004	232/17913	1.2011e-09	2.1844e-08	1.07633e-08	CYP7A1/TP53INP1/CDH1/NTRK3/RHOA/CDK4/CCND1/CDK1/KLF4/EIF4EBP1/FOXO3/STAT3/PTEN/SMO/CDKN1A/TNC/TGFBR1/DNMT3A/SOD1/TGFBR2/PHB/FOS/CTNNB1/CLDN1/TYMS/AKAP8/BRCA1/SPARC/ADCY6/BAK1/HTR1B/CRHBP/GSN/AHR/OSBPL7/G6PD/AACS/FOSB/BGLAP/PRKCE/ABCA1/NFE2L1/RAD51/AKT1/PPARG/ICAM1/VCAM1/HNRNPD/SPI1/BCL2L1/RARA/CALM3/GRIN2A/CASP8/TGFBR3/ATP2B1/BIRC2/SMAD2/RGS2/DAG1/TGFB1/GRIN3A/FOSL1/FGFR2/PTCH1/KLF2/IL13/SLC2A4/P…	206
GO:0065004	protein-DNA complex assembly	188/13004	210/17913	1.27072e-09	2.30428e-08	1.1354e-08	RAD23B/CREB1/RAD52/SOX9/MCM2/TP53/ESR1/GTF2H1/H3F3B/SET/CAND1/ANP32B/IPO4/CUL4B/CHAF1A/RB1/CENPF/HIST1H3B/GTF2B/PIAS1/RAD51/XPA/TSPYL1/TERF1/HELLS/THRA/TSPYL2/SMYD3/ERCC3/MIS12/SMARCB1/ATRX/DAXX/TCF4/NASP/GMNN/H2AFX/SMARCA4/HMGB1/MIS18BP1/RBBP7/KAT6B/OIP5/CENPU/CHAF1B/DDB1/CENPQ/ASF1B/CDT1/HIST1H1D/RSF1/KAT6A/HIST1H4I/HIST1H4L/MCMDC2/UBN1/HIST1H3C/PADI4/TAF1/WNT10B/HEY2/ASF1A/RNF4/RPA2/POGZ/XPC/H…	188
GO:0046390	ribose phosphate biosynthetic process	248/13004	284/17913	1.2751e-09	2.30554e-08	1.13602e-08	HIF1A/SNCA/HDAC4/PDHA2/STAT3/TP53/PPARA/TPI1/SLC35B3/NUP93/SLC25A1/HACD2/ADPGK/ADSS/HSD17B12/SLC25A13/POM121/PKM/ELOVL5/GPD1/IGF1/TMSB4X/GAPDH/ADCY6/NUP58/PGM1/PAPSS2/NME4/ELOVL1/AK2/G6PD/ALDOA/SEH1L/DDIT4/IMPDH1/COX2/UMPS/P2RX7/ARNT/PPAT/ATP5F1B/TGFB1/IMPDH2/PPARGC1A/HK2/ELOVL6/PRKAA1/PFKP/NDC1/CMPK1/TECR/ADCY9/NPPC/HPRT1/NUP54/PFKFB4/ALDOC/ACACA/TAZ/ACSL1/SCD/GUCY1A2/ACSL3/ESRRB/MLYCD/GAPDHS/OG…	248
GO:0043547	positive regulation of GTPase activity	292/13004	339/17913	1.31805e-09	2.37629e-08	1.17088e-08	RASGRP1/NTRK3/ERBB2/EZH2/AKT2/JUN/RGS3/HACD3/PICALM/NRP1/CORO1C/AGRN/ARHGDIA/RHOG/RP2/TBC1D2/DEPDC1/ANKRD27/DVL2/F11R/ARHGEF1/IQGAP1/ITGB1/PREX1/RAB11FIP2/CRK/DAB2IP/RASA1/CD40/ARHGAP29/ARHGAP32/ICAM1/SEMA4D/RANBP3/FAM13B/HRAS/GSK3B/CRKL/RACGAP1/DLC1/ELMOD2/SEC23A/WNT5A/DOCK7/DOCK4/BNIP2/NF1/EPHA2/RABEP1/TIAM1/PLXNB1/SRGAP1/MAPRE2/RGS2/WNT4/SCRIB/CCL26/ERRFI1/TSC1/CAV2/NTF3/CCR7/NEDD9/STARD13/RAP…	292
GO:0043488	regulation of mRNA stability	145/13004	158/17913	1.40826e-09	2.53162e-08	1.24742e-08	E2F1/ROCK2/IGF2BP2/HSPA1A/RNASEL/ROCK1/SET/AXIN2/MOV10/IGF2BP1/CARHSP1/TRIM71/SERBP1/MAPK14/ZFP36L2/TNPO1/ELAVL1/AKT1/PSME3/HNRNPD/ZFP36/VIM/TIRAP/ZFP36L1/PABPC1/PDE12/HNRNPU/KHSRP/CPEB3/MTOR/ANP32A/YWHAZ/MYD88/FMR1/ANGEL2/XPO1/TENT4A/PUM1/VIP/XRN1/DCP2/RBM46/TENT5C/ZC3H12A/GDNF/PSMD9/YBX3/EXOSC2/FASTKD1/PSME4/TARDBP/PUM2/PSMB5/PSMD12/PSMA2/RBM24/MAPKAPK2/DIS3/YBX1/PARN/LARP1/PABPC4/PSMD10/EIF4G1…	145
GO:0018105	peptidyl-serine phosphorylation	205/13004	231/17913	1.47675e-09	2.64376e-08	1.30267e-08	NTRK3/SNCA/DRD1/BCL2/HMGA2/AURKB/NLK/CDK1/WNT3A/PLK2/APP/ROCK2/PAK1/SPRY2/TGFBR1/VEGFA/CAV1/CREBL2/ROCK1/CD44/LIF/TGFBR2/PWP1/EGFR/PTGS2/PLK1/PRKCI/CSNK1D/HIPK3/BAK1/STK4/MAD2L2/MAPK14/NEK6/INPP5F/UHMK1/CAPRIN2/MAP3K12/GPD1L/ATM/MAPK9/DDIT4/TBK1/SFRP2/DKK1/PRKCE/MAPK7/IKBKB/MAPK1/AKT1/MAPK8/RAF1/PFN2/AKAP9/PRKD2/CDK2/RPS6KA5/TCL1A/IFNB1/GSK3B/SMYD3/ARAF/RET/AURKA/DMD/WNT5A/DOCK7/CNOT9/HIPK2/IL6/M…	205
GO:2000278	regulation of DNA biosynthetic process	101/13004	106/17913	1.47912e-09	2.64376e-08	1.30267e-08	AURKB/MYC/BMPR2/KLF4/TP53/CDKN1A/PDGFRB/GNL3L/FGF2/CTNNB1/GJA1/ATM/MAPK1/PPARG/HNRNPD/PRKD2/TERF1/NIBAN2/HNRNPU/PDGFB/DUSP1/MAPK3/HMBOX1/PTK2B/SRC/RFC5/RFC4/HSP90AB1/NPPC/CHTF18/DSCC1/XRN1/RGCC/DCP2/SMOC2/PAK3/TNKS2/DACH1/NOX4/CCT3/NEK7/DNAJC2/CCT2/NEK2/RFC3/PARN/GREM1/WRAP53/DKC1/MAP3K4/KCNK2/CCT5/TERF2/RGN/RFC2/HNRNPA1/FBXO4/PARM1/PIF1/ANKRD1/TENT4B/HNRNPA2B1/DDX39B/CCT6A/EXOSC10/PARP4/TNKS/NVL…	101
GO:0010508	positive regulation of autophagy	107/13004	113/17913	1.49875e-09	2.6712e-08	1.31619e-08	HIF1A/TP53INP1/BCL2L11/BNIP3/SIRT1/PLK2/FOXO3/ROCK1/UVRAG/FOXO1/SPTLC1/PAFAH1B2/HMOX1/SH3BP4/CALCOCO2/FYCO1/GNAI3/BNIP3L/TBK1/BECN1/GSK3B/DAPK1/TMEM59/TICAM1/MAP3K7/MTDH/MAPK3/KDR/HK2/TSC1/PRKAA1/SMURF1/IFNG/LRRK2/CDC37/PIP4K2C/SESN2/PIP4K2A/PRKN/ULK1/PLK3/HDAC6/TRIM22/IL4/ZC3H12A/PLEKHF1/TRIM8/TPCN1/OPTN/LACRT/SMCR8/STK11/RAB12/SH3GLB1/SUPT5H/PIP4K2B/C9orf72/VPS13D/MID2/VPS13C/TRIM65/LARP1/TFEB/…	107
GO:0033157	regulation of intracellular protein transport	196/13004	220/17913	1.54681e-09	2.7464e-08	1.35325e-08	CDH1/ERBB2/AKT2/SMO/TP53/PAK1/SUFU/BAP1/PPM1A/RAN/ANP32B/PTGS2/UBE2J1/RAB23/VAMP2/NUP58/STOM/MAPK14/MDFIC/HPS4/UHMK1/KCNE1/PTPN1/BNIP3L/ARIH2/PTPN11/FBXW7/PIK3R2/MAPK1/PIK3R1/BARD1/HRAS/DNAJC27/GSK3B/KIF20B/NUCB1/NF1/EDEM1/IL1B/TGFB1/PKIA/MDM2/FIS1/PRKAA1/IFNG/CHRM1/LRRK2/SMAD3/PCNT/ECT2/PRNP/RAC2/UBR5/NUP54/CACNB3/PRKN/JUP/CABP1/HSPA1L/ITGB2/SHH/PLK3/SH3TC2/SEC16B/INSIG1/SREBF2/SREBF1/PTPN14/ZC3…	196
GO:0030178	negative regulation of Wnt signaling pathway	178/13004	198/17913	1.54975e-09	2.7464e-08	1.35325e-08	GLI1/NLK/SOX2/SOX9/FOXO3/LATS2/CAV1/PTPRO/FOXO1/LRP1/APC/AXIN2/NXN/JADE1/KLHL12/STK4/MAD2L2/G3BP1/MAPK14/DVL2/CTNND1/SNAI2/NFATC1/DAB2IP/DKK2/HMGXB4/SFRP2/DKK1/HDAC1/PSME3/EGR1/CUL3/LRP4/CYLD/KREMEN2/GSK3B/TSKU/WNT5A/RNF213/CDH2/FZD1/DACT3/GPC3/CSNK1A1/IGFBP1/IGFBP2/SOST/FGF9/TMEM88/TLE1/WWTR1/APCDD1/PRKN/ROR2/DDIT3/LATS1/SHH/WIF1/SFRP1/LZTS2/BMP2/DKK4/HIC1/IGFBP4/CTHRC1/SOSTDC1/TMEM170B/SLC9A3R1…	178
GO:0007178	transmembrane receptor protein serine/threonine kinase signaling pathway	279/13004	323/17913	1.61976e-09	2.86235e-08	1.41038e-08	CREB1/RHOA/TGFB3/BMPR2/HES1/ACVR1/NLK/TGIF2/SIRT1/BMPR1B/GATA4/COL1A2/TP53/ACVR2A/TGFBR1/IRAK1/CDKN1C/CAV1/PDCD4/HSPA1A/JUN/COL3A1/SMAD5/PPM1A/NUP93/FMOD/TGFBR2/FOS/WNT1/THBS1/SNX6/SMAD1/SDCBP/CCN1/NOTCH1/FSTL1/SMAD6/BMP7/ZEB1/ADAM9/MAPK14/DNM2/F11R/CHST11/DDX5/ARHGEF18/ABL1/ADAM17/ACVR1B/HNF4A/RUNX2/EP300/SFRP2/DKK1/SMAD4/FBN1/PTK2/FBN2/BAMBI/EGR1/LRP4/CREBBP/VIM/ID1/CGN/PTPRK/WNT5A/FERMT2/TGFBR…	279
GO:0009166	nucleotide catabolic process	154/13004	169/17913	1.72196e-09	3.0173e-08	1.48673e-08	HIF1A/HDAC4/STAT3/TP53/PPARA/TPI1/NUP93/ADPGK/NT5E/POM121/PKM/GPD1/IGF1/TDG/GAPDH/NUP58/PGM1/ENTPD4/ALDOA/SEH1L/DDIT4/PNP/PDE2A/P2RX7/ARNT/DCTPP1/PPARGC1A/HK2/PRKAA1/NUDT1/UNG/PFKP/NDC1/HPRT1/NUP54/PDE4A/PFKFB4/ALDOC/NEIL1/PDE5A/ESRRB/MLYCD/GAPDHS/OGDH/PDE8B/NUPR1/PDE4D/ZBTB20/NT5C1A/NUP210/GCK/AMPD3/OGDHL/BPGM/NUP50/NUP42/NUP155/ACOT7/FOXK1/NUP62/NT5C1B/PRKAG1/ALDOB/NTHL1/GDA/CNP/PFKFB2/FOXK2/AC…	154
GO:0030324	lung development	154/13004	169/17913	1.72196e-09	3.0173e-08	1.48673e-08	CREB1/GLI1/TGFB3/PLOD3/BMPR2/HES1/KRAS/GATA6/EIF4EBP1/SOX9/SRF/CEBPA/TNC/SPRY2/VEGFA/PDGFRB/RIDA/HOXA5/ZIC3/LIF/TGFBR2/EGFR/EIF4E/CTNNB1/RDH10/SPARC/FOXA1/NFIB/SP3/CCN2/MAN2A1/SLC7A11/MAP2K1/FGFR1/FGF7/EP300/PROX1/FBXW7/MAPK1/AGR2/ZFPM2/ID1/DLG5/PDGFRA/YAP1/WNT5A/SPDEF/PDGFA/SMAD2/DAG1/PPP1CA/MAPK3/GPC3/FGFR2/ACVR2B/KLF2/IL13/ERRFI1/IGFBP5/TNF/FGF9/EPAS1/TCF21/NOS3/STK40/PDPN/AIMP2/DHCR7/WNT7B/CR…	154
GO:0090090	negative regulation of canonical Wnt signaling pathway	154/13004	169/17913	1.72196e-09	3.0173e-08	1.48673e-08	GLI1/SOX2/SOX9/FOXO3/LATS2/CAV1/PTPRO/FOXO1/APC/AXIN2/JADE1/KLHL12/STK4/MAD2L2/G3BP1/MAPK14/DVL2/CTNND1/SNAI2/DAB2IP/DKK2/SFRP2/DKK1/HDAC1/PSME3/EGR1/CUL3/LRP4/CYLD/KREMEN2/GSK3B/WNT5A/CDH2/FZD1/DACT3/GPC3/CSNK1A1/IGFBP1/IGFBP2/SOST/TMEM88/WWTR1/PRKN/ROR2/DDIT3/LATS1/SHH/SFRP1/LZTS2/BMP2/DKK4/IGFBP4/CTHRC1/SOSTDC1/TMEM170B/SLC9A3R1/DACT1/AXIN1/DAB2/LRP6/PTPRU/PSMD9/STK11/AMER1/PSME4/TMEM64/STK3/M…	154
GO:0007160	cell-matrix adhesion	191/13004	214/17913	1.74205e-09	3.03807e-08	1.49697e-08	BCL2/JAG1/RHOA/COL5A3/BCL2L11/SRF/CDK6/ROCK2/PTEN/BCL6/RAC1/ITGB3/VEGFA/COL3A1/ROCK1/CD44/LRP1/THBS1/NRP1/ITGB4/CORO1C/PHLDB2/ITGA2/PTPRJ/CTNNB1/UTRN/NF2/ADAM9/CCN2/IQGAP1/ITGB1/SDC4/NID1/HOXA7/ABL1/CLASP2/RASA1/FN1/PTK2/CD34/VCAM1/PIK3R1/VCL/PLAU/CDKN2A/CSF1/DDR1/GSK3B/CORO2B/LIMCH1/ACTN1/DLC1/PTPRK/FERMT2/ONECUT2/NPNT/NF1/FGB/FGA/FGG/HPSE/TIAM1/ADAMTS9/ITGA11/MYOC/SERPINE1/DAG1/MUC4/KDR/WNT4/ZY…	191
GO:0000280	nuclear division	306/13004	357/17913	1.74356e-09	3.03807e-08	1.49697e-08	RHOA/AURKB/CDKN1B/NCAPG/MLH1/CHEK1/ANLN/KIF23/CDKN1C/CDC25C/PDGFRB/HSPA1A/RAD51C/PRMT5/CDC6/LIF/RAN/APC/UBE2S/PLK1/HSPA1B/TRIP13/PDE3A/CHMP2A/AKAP8/RB1/IGF1/BRCA2/BMP7/MYBL1/CENPF/PRC1/MAD2L2/TOM1L1/NEK6/SEH1L/NIPBL/CLASP2/ATM/AGO4/NFE2L1/CCSAP/KIF2A/MRE11/CUL3/TERF1/EDN1/SMC1A/BECN1/IGF2/IL1A/MAD2L1/MIS12/KIF20B/RACGAP1/SPDL1/AURKA/WNT5A/ATRX/HNRNPU/PDGFB/KIF22/IL1B/DUSP1/TGFB1/MYBL2/WNT4/CAV2/C…	306
GO:2001236	regulation of extrinsic apoptotic signaling pathway	139/13004	151/17913	1.77209e-09	3.0792e-08	1.51723e-08	BCL2/ACVR1/BMPR1B/PTEN/TIMP3/FADD/TGFBR1/CAV1/HSPA1A/MCL1/THBS1/NRP1/HMOX1/HSPA1B/TNFRSF10A/IGF1/BRCA1/SGK3/FAS/RELA/STK4/SNAI2/RFFL/FGFR1/FAF1/SFRP2/TNFSF10/MAPK7/AR/LGALS3/AKT1/TERT/ICAM1/RAF1/TMBIM1/PSME3/CYLD/CFLAR/BCL2L1/STRADB/PEA15/TNFSF12/IL1A/BIRC6/RET/YAP1/TNFRSF10B/CASP8/NF1/FGB/FGA/FGG/IL1B/SERPINE1/TNFAIP3/PPP1CA/TNF/GSTP1/FASLG/PMAIP1/SRC/RB1CC1/NOS3/TMC8/SFRP1/DBH/GATA1/ARHGEF2/PML…	139
GO:0034502	protein localization to chromosome	80/13004	82/17913	1.87334e-09	3.24608e-08	1.59946e-08	AURKB/EZH2/CDK1/MSH2/ESR1/PLK1/GNL3L/RB1/BRCA2/NIPBL/HDAC8/TERT/TERF1/SPDL1/ATRX/TERF2IP/HASPIN/NDC80/BUB1B/CENPQ/CDCA5/CDT1/MCM8/TNKS2/SPO11/CCT3/CHAMP1/TTK/RPA2/H2AFY/CCT2/RCC2/BOD1/ESCO2/WRAP53/DKC1/CCT5/TERF2/HIST1H1B/TASOR/LRWD1/CENPA/CTCF/MCM9/KNL1/SLF2/SLF1/RAD21/IK/WAPL/CCT6A/TNKS/GNL3/TINF2/CCT7/CHMP7/ACD/BUB3/PIH1D1/TRAPPC12/RPA1/RUVBL2/CCT4/H2AFY2/NABP2/TCP1/CCT8/MAU2/ZW10/XRCC5/PINX1/…	80
GO:0048511	rhythmic process	250/13004	287/17913	1.89636e-09	3.27687e-08	1.61463e-08	NTRK3/MTA1/CREB1/TGFB3/CDK4/EZH2/CDK1/SIRT1/BMPR1B/FOXO3/SP1/ROCK2/PTEN/TP53/PPARA/ETS1/ESR1/JUN/PRMT5/EGFR/GFPT1/TYMS/CSNK1D/SFPQ/SGPL1/AHR/AXL/DDX5/EGR2/MAPK9/HNF4A/CASP3/EP300/PROX1/HDAC1/FBXW7/MAPK8/PPARG/EGR1/HNRNPD/RBM4/KLF10/NR2F6/KAT2B/CPT1A/BTRC/GSK3B/CREBBP/DTL/PDGFRA/EGR3/NAMPT/HNRNPU/JUND/CLOCK/NCOR2/PRKDC/ROBO2/HAS2/SERPINE1/PTX3/TGFB2/NR1H3/NCOA1/PPP1CA/MTOR/IMPDH2/PPARGC1A/NTRK2/AR…	250
GO:0006283	transcription-coupled nucleotide-excision repair	72/13004	73/17913	1.90654e-09	3.28537e-08	1.61882e-08	GTF2H1/CUL4B/POLR2C/POLD2/POLR2K/EP300/XPA/HMGN1/POLD1/ERCC3/ERCC4/POLR2D/RFC5/RFC4/DDB1/PCNA/POLK/POLD4/UVSSA/RPA2/TCEA1/COPS3/ERCC5/RFC3/POLR2J/POLR2L/POLR2B/GTF2H2/COPS7B/RFC2/POLR2I/COPS8/COPS6/GPS1/COPS7A/COPS2/POLR2A/XRCC1/POLR2E/CUL4A/POLD3/CDK7/GTF2H3/LIG3/POLR2G/ERCC8/RPA3/MNAT1/POLR2H/POLR2F/UBB/LIG1/UBC/USP7/COPS5/CCNH/RPA1/UBA52/ERCC2/ERCC1/PPIE/ISY1/PRPF19/GTF2H4/RFC1/RPS27A/RBX1/AQR…	72
GO:1901990	regulation of mitotic cell cycle phase transition	362/13004	428/17913	2.00088e-09	3.43843e-08	1.69424e-08	WEE1/BCL2/HMGA2/CCND2/CDK4/AURKB/CDKN1B/EZH2/CCND1/E2F1/CDK1/CCNE1/KLF4/PLK2/APP/CDK6/MUC1/MECP2/PTEN/TP53/CDKN1A/ANLN/CDKN1C/CDC25C/ACTR1A/CENPJ/CEP63/RAD51C/CDC6/PKD2/APC/SSNA1/EGFR/PLK1/TRIP13/CUL4B/CDK5RAP3/CSNK1D/ANAPC1/TUBA1A/JADE1/TMOD3/RB1/BRCA1/ANAPC16/BTG2/SOX4/CENPF/TFAP4/MAD2L2/NEK6/CTDSP2/CTDSP1/ZFP36L2/ADAM17/CDK10/ATM/EP300/CNOT6/AKT1/TERT/CNOT8/PSME3/DDX3X/RBL2/CUL3/AKAP9/ALMS1/GJ…	362
GO:0043122	regulation of I-kappaB kinase/NF-kappaB signaling	199/13004	224/17913	2.07077e-09	3.54876e-08	1.7486e-08	BIRC3/RHOA/TAB2/SIRT1/PLK2/RHOC/STAT1/FADD/ESR1/TRAF6/IRAK1/CARD8/PPM1A/UBE2V1/SQSTM1/HMOX1/TRIM32/PPP5C/CTNNB1/IFIT5/GJA1/RELA/NEK6/LITAF/ABL1/DAB2IP/TLR4/UBE2I/TBK1/CD40/IKBKE/MAP3K3/PRKCE/S100B/TNFSF10/HDAC1/IKBKB/TMEM9B/AKT1/TFG/CFLAR/TNFSF11/BTRC/TIRAP/SLC20A1/PELI1/TNFRSF10B/WNT5A/CARD19/CASP8/TICAM1/MAP3K7/CHUK/BIRC2/IL1B/MTDH/TNFAIP3/TNF/CCR7/TGM2/GSTP1/FASLG/TAB3/TLE1/LPAR1/MYD88/VAPA/TE…	199
GO:0006360	transcription by RNA polymerase I	62/13004	62/17913	2.2855e-09	3.90601e-08	1.92463e-08	ERBB2/GTF2H1/PWP1/UTP15/POLR2K/MED1/ERCC3/SMARCB1/ZMPSTE24/NCL/MTOR/MAPK3/SMARCA4/ATF4/IPPK/TAF1D/TAF1/EIF2AK3/PHF8/FLNA/H2AFY/POLR1B/CD3EAP/TTF1/TWISTNB/DHX33/TAF1A/POLR2L/CAVIN1/GTF2H2/UBTF/NOP53/POLR2E/CDK7/RRN3/GTF2H3/WDR75/MNAT1/POLR2H/POLR2F/POU4F1/WDR43/NOL11/HEATR1/MARS/POLR1C/PIH1D1/POLR1A/BAZ2A/CCNH/ERCC2/DDX11/H2AFY2/TBP/GTF2H4/TAF1C/ZNRD1/GTF2H5/TAF1B/POLR1E/ERCC6/RASL11A	62
GO:0002694	regulation of leukocyte activation	412/13004	492/17913	2.42846e-09	4.139e-08	2.03943e-08	RASGRP1/SNCA/GRN/ERBB2/RUNX3/BCL2/RHOA/RUNX1/MEF2C/HES1/YES1/WNT3A/MYB/HLA-G/CDC42/ITCH/APP/CEBPA/SOCS1/MSH2/MLH1/EFNB1/CDKN1A/INPP5D/FADD/BCL6/RAC1/PAK1/CBFB/ANXA1/TRAF6/CAV1/SOD1/MAP3K8/BTK/FOXP3/TGFBR2/GRB2/THBS1/CTSC/AP3D1/AP3B1/TNFSF9/HMOX1/CTNNB1/CEBPB/IGF1/PRDM1/ZEB1/SOCS5/MERTK/CD24/CD83/MICA/MAD2L2/TNFRSF21/GSN/AHR/SHLD2/AXL/SDC4/ZFP36L2/TAC1/ABL1/TLR4/ATP11C/ATM/CD276/CD40/PTPN11/CASP3/…	412
GO:0045666	positive regulation of neuron differentiation	304/13004	355/17913	2.45926e-09	4.18006e-08	2.05967e-08	CXCR4/REST/NTRK3/GRN/BCL2/RHOA/MEF2C/EZH2/BMPR2/S100A9/WNT3A/TGIF2/BDNF/SRF/PTEN/BCL6/PAK1/VEGFA/RAB21/DNMT3B/ZEB2/RELN/LRP1/NRP1/ARHGDIA/TRIM32/PRKCI/CSNK1D/FGF20/CXCL12/BMP7/FOXA1/ZEB1/NIN/ANKRD27/DVL2/IQGAP1/CREB3L2/SHTN1/MMD/CAPRIN2/DAB2IP/MAP2K1/FGFR1/EP300/DKK1/PROX1/LIN28A/CPNE6/POU4F2/FN1/CUX1/KIDINS220/SEMA4D/DPYSL3/CFLAR/RARA/RARB/FBXO31/DLG5/RET/CAPRIN1/WNT5A/AP2A1/TWF2/TIAM1/CPEB3/ROB…	304
GO:0031334	positive regulation of protein complex assembly	211/13004	239/17913	2.52371e-09	4.27796e-08	2.1079e-08	CREB1/RHOA/CDKN1B/BCL2L11/MMP1/BMF/MET/SRF/MECP2/RHOC/TP53/RAC1/PAK1/ESR1/VEGFA/GTF2H1/HSPA1A/JUN/GRB2/CAND1/HSPA1B/ARL2/CUL4B/CTNNB1/MITF/NIN/ARPC1B/G3BP1/GSN/TLR4/GTF2B/ATM/MAPK9/FAF1/FSCN1/PRKCE/CNOT6/XPA/ICAM1/PFN2/MSN/AKAP9/TERF1/TCL1A/ATAT1/GSK3B/ERCC3/ARPC5/JMY/CORO1A/TGFB1/RICTOR/FOSL1/MTOR/VASP/PIEZO1/CCL26/ERCC4/NAV3/TWIST1/TNF/CCR7/IFNG/PTK2B/PMAIP1/MAPRE1/SRC/MAPT/PFN1/BAX/PSRC1/DDB1/…	211
GO:1903320	regulation of protein modification by small protein conjugation or removal	198/13004	223/17913	2.54723e-09	4.30613e-08	2.12178e-08	MTA1/BIRC3/HDAC4/WFS1/RPS7/DERL1/BMI1/ITCH/CDK9/PTEN/TGFBR1/TRAF6/CAV1/CDC14B/HSPA1A/UBE2S/PLK1/HSPA1B/GNL3L/UFL1/CTNNB1/CDK5RAP3/NXN/BRCA1/SOX4/HERPUD1/RELA/MAD2L2/PTTG1IP/RASSF5/ABL1/UBQLN1/PIAS1/MAPK9/UBE2I/TRIB3/PRKCE/HDAC8/UBXN1/FBXW7/AKT1/MAGEA2/EGR1/CUL3/ARNT/MAD2L1/PELI1/TOPORS/DAXX/TICAM1/PDCD6/BIRC2/TNFAIP3/MTOR/XIAP/PIAS3/N4BP1/OTUB1/PTPN22/SMAD7/LRRK2/FOXF2/UBXN2A/SPRTN/AIMP2/UBE2C/FA…	198
GO:0009100	glycoprotein metabolic process	315/13004	369/17913	2.68689e-09	4.52996e-08	2.23207e-08	HIF1A/BCL2/PLOD3/BMPR2/BMPR1B/MUC1/UGDH/GALNT7/UBE2J1/CTNNB1/MAGT1/IGF1/CHSY1/MAN2A1/B4GALT1/TRIP11/CHST11/UST/PXYLP1/GALNT10/GALNT1/DDOST/TET1/NPC1/RAB1B/MUC17/CHST14/SEL1L/POGLUT3/TMEM59/MPDU1/EDEM3/CHPF2/ALG3/HPSE/ADAMTS9/EDEM1/HBEGF/PTX3/SULF1/MUC4/NDST1/FUT4/CCR7/AGO2/TET3/A4GALT/TMTC1/SULF2/SOAT1/IDUA/GCNT2/ST6GALNAC1/SYVN1/CYTL1/ACOT8/GALNT16/GALNT12/GALNT5/TET2/MGAT4A/MANBA/MAN1A1/MUC15/E…	315
GO:0007015	actin filament organization	280/13004	325/17913	2.74392e-09	4.61159e-08	2.27229e-08	BCL2/RHOA/TGFB3/STMN1/MET/CDC42/SRF/ROCK2/RHOC/RAC1/PAK1/TGFBR1/JAK2/ROCK1/GRB2/MARCKS/TPM1/NRP1/PHLDB2/TACSTD2/PRKCI/CAPG/CXCL12/TMOD3/MTPN/TMSB4X/SH3PXD2B/NF2/CFL2/TNFAIP1/ARPC1B/MAD2L2/CCN2/GSN/SWAP70/PLEKHG2/SHTN1/PREX1/SDC4/TAC1/ABL1/ALDOA/CLASP2/RASA1/INPPL1/FSCN1/PROX1/PRKCE/WIPF1/HSP90B1/ICAM1/PFN2/PIK3R1/CUL3/ALMS1/DPYSL3/EZR/CORO2B/ID1/LIMCH1/KANK1/RDX/ARPC5/ACTN1/DLC1/TWF1/JMY/TWF2/COR…	280
GO:0046394	carboxylic acid biosynthetic process	360/13004	426/17913	2.7501e-09	4.61159e-08	2.27229e-08	HIF1A/CYP7A1/HDAC4/PLOD3/SIRT1/CYP8B1/STAT3/TP53/PPARA/SLC45A3/TPI1/UGDH/UGP2/MTAP/NUP93/HACD2/HACD3/ADPGK/PTGS2/PSAT1/GSTM4/LPL/HSD17B12/FADS1/RDH10/POM121/MTRR/FADS2/PKM/ELOVL5/ADIPOR2/GPD1/IGF1/BRCA1/GAPDH/DHFR/NUP58/INSIG2/PGM1/ELOVL1/OAT/OSBPL7/GCH1/UST/ALDOA/SEH1L/MID1IP1/NFKB1/TRIB3/DDIT4/PROX1/GLUL/BCAT1/ERLIN2/GGT5/P2RX7/EDN1/XBP1/PRKAB1/ARNT/CHST14/AP2A1/PDGFB/HAS2/IL1B/SERINC3/TGFB1/NR…	360
GO:1902107	positive regulation of leukocyte differentiation	132/13004	143/17913	2.8044e-09	4.69004e-08	2.31095e-08	RASGRP1/RUNX3/CREB1/RHOA/CTNNBIP1/RUNX1/MYB/HLA-G/SOCS1/INPP5D/FADD/BCL6/CBFB/ANXA1/TRAF6/JUN/LIF/BTK/FOXP3/TGFBR2/FOS/AP3D1/AP3B1/RB1/SOCS5/CD83/AXL/TRIB1/ATP11C/PNP/POU4F2/CYLD/KLF10/IL18/TNFSF11/RARA/XBP1/CSF1/ZFP36L1/EGR3/NFKBIZ/CASP8/ZAP70/TGFB1/CCR1/DUSP10/TNF/IFNG/ID2/HMGB1/CD46/LEF1/NLRP3/IL17A/ROR2/MMP14/SHH/ZBTB1/LGALS9/IL5/CD27/ZMIZ1/LILRB4/TESPA1/CCL19/IL4/IL7/ZBTB7B/DCSTAMP/ADAM8/CD1…	132
GO:0006414	translational elongation	116/13004	124/17913	2.83564e-09	4.72961e-08	2.33045e-08	MRPS27/MRPL20/GFM1/MRPS33/MRPS24/CPEB2/DPH1/PTCD3/CPEB3/ABTB1/MRPL19/MRPL42/MRPS9/MRPL4/ZNF598/GRM5/MRPL28/EIF5A2/MRPL16/MRPS34/MRPL18/EEF2K/MRPL44/MRPS14/MRPL49/RACK1/DPH5/AARS/MRPS11/MRPS12/MRPL13/MRPL50/MRPL43/MRPS26/MRPL10/MRPL12/OXA1L/MRPS2/ALKBH1/MRPL58/MRPL17/HBS1L/EFL1/MRPS5/MRPS28/MRPS18B/MRPS15/SRP9/MRPL22/GADD45GIP1/TSFM/RPLP1/MRPS16/EIF4A3/MRPL40/MRPL27/MRPS22/MRPS10/EEF1G/MRPS31/MRPL…	116
GO:0051092	positive regulation of NF-kappaB transcription factor activity	137/13004	149/17913	2.872e-09	4.77371e-08	2.35218e-08	S100A9/KRAS/TAB2/IRAK2/APP/TLR2/STAT3/TRAF6/IRAK1/CAV1/HSPA1A/BTK/LRRFIP1/UBE2V1/HSPA1B/TRIM32/PRKCI/MTPN/RELA/TLR4/NFKB1/CD40/AR/IKBKB/ICAM1/PRKD2/CFLAR/IL18/TNFSF11/RPS6KA5/TIRAP/WNT5A/ERC1/CLOCK/CD40LG/TICAM1/MAP3K7/CHUK/IRAK3/IL1B/IL1RAP/TGFB1/MTDH/TNF/TAB3/CAT/PRDX3/MYD88/TERF2IP/NFKB2/RTKN2/NLRP3/EDA2R/ITGB2/NLRC4/LGALS9/ARHGEF2/TRIM22/TRIM8/CD36/ADAM8/RBCK1/CTH/FLOT2/BCL10/CARD11/DDRGK1/AL…	137
GO:0021915	neural tube development	142/13004	155/17913	2.87739e-09	4.77371e-08	2.35218e-08	HIF1A/RPS7/PLOD3/HES1/WNT3A/SMO/SUFU/TRAF6/ZEB2/PKD2/RARG/WNT1/ARID1A/BMP7/TRIM71/FOXA1/APAF1/SOX4/STK4/DVL2/SDC4/ABL1/MIB1/ST14/SFRP2/PROX1/IFT52/RARA/KIF20B/ZFP36L1/FZD3/DLC1/WNT5A/TMED2/NF1/EPHA2/FZD1/SKI/TGFB1/TGFB2/RALA/VASP/PTCH1/SCRIB/TSC1/TWIST1/PRKACB/PAX6/PFN1/MTHFD1/SALL4/GBX2/SHH/TEAD2/SFRP1/FGF8/FKBP8/GRHL3/VANGL2/WDR19/TULP3/CTHRC1/DACT1/IFT122/SHROOM3/C2CD3/ATP6AP2/SOX11/GLMN/BCL10…	142
GO:0051783	regulation of nuclear division	156/13004	172/17913	3.27662e-09	5.42164e-08	2.67143e-08	AURKB/CDKN1B/CHEK1/ANLN/CDKN1C/CDC25C/PDGFRB/HSPA1A/PRMT5/CDC6/LIF/APC/PLK1/HSPA1B/TRIP13/PDE3A/CHMP2A/RB1/IGF1/BMP7/CENPF/MAD2L2/TOM1L1/NEK6/ATM/NFE2L1/CCSAP/CUL3/EDN1/SMC1A/BECN1/IGF2/IL1A/MAD2L1/KIF20B/SPDL1/AURKA/WNT5A/ATRX/HNRNPU/PDGFB/IL1B/DUSP1/TGFB1/WNT4/CAV2/MKI67/CDK13/UBE2C/KNTC1/PKMYT1/NDC80/KIF11/CDC20/BUB1B/CDCA5/FBXO5/RCC1/BORA/CDT1/TACC3/ESPL1/EREG/DAZL/FGF8/USP44/NEUROG1/RGCC/CUL…	156
GO:0009260	ribonucleotide biosynthetic process	243/13004	279/17913	3.28565e-09	5.42219e-08	2.67171e-08	HIF1A/SNCA/HDAC4/PDHA2/STAT3/TP53/PPARA/TPI1/SLC35B3/NUP93/SLC25A1/HACD2/ADPGK/ADSS/HSD17B12/SLC25A13/POM121/PKM/ELOVL5/GPD1/IGF1/TMSB4X/GAPDH/ADCY6/NUP58/PGM1/PAPSS2/NME4/ELOVL1/AK2/ALDOA/SEH1L/DDIT4/IMPDH1/COX2/UMPS/P2RX7/ARNT/PPAT/ATP5F1B/TGFB1/IMPDH2/PPARGC1A/HK2/ELOVL6/PRKAA1/PFKP/NDC1/CMPK1/TECR/ADCY9/NPPC/HPRT1/NUP54/PFKFB4/ALDOC/ACACA/TAZ/ACSL1/SCD/GUCY1A2/ACSL3/ESRRB/MLYCD/GAPDHS/OGDH/NU…	243
GO:0048524	positive regulation of viral process	98/13004	103/17913	3.3722e-09	5.55035e-08	2.73485e-08	CDK9/SP1/JUN/HACD3/PPIB/PKN2/POLR2C/CHMP2A/TFAP4/STOM/MDFIC/POLR2K/NELFCD/ADAR/GTF2B/P4HB/EP300/DDX3X/HPN/CCNT1/SMARCB1/PABPC1/PDE12/CHD1/RRP1B/CCL5/SMARCA4/CAV2/FMR1/POLR2D/VAPA/LEF1/DDB1/KPNA2/TOP2A/RSF1/CTDP1/LGALS9/PC/CHMP4B/SMC3/VPS37B/ADARB1/TSG101/SUPT5H/VPS4B/SRPK2/NUCKS1/IFIT1/CHMP2B/STAU1/TRIM38/LARP1/POLR2J/POLR2L/POLR2B/LGALS1/NR5A2/POLR2I/PPIA/CFL1/POLR2A/POLR2E/SUPT4H1/VPS4A/KPNA6/T…	98
GO:0031058	positive regulation of histone modification	85/13004	88/17913	3.50506e-09	5.75383e-08	2.83512e-08	DNMT1/MYB/SIRT1/CDK9/MUC1/MECP2/TP53/BCL6/VEGFA/DNMT3B/LIF/JARID2/FOXP3/CTNNB1/AKAP8/BRCA1/PHF19/SNAI2/NIPBL/ATM/SMAD4/EED/PRKD2/TET1/RPS6KA5/SMARCB1/IL1B/TGFB1/MAPK3/BRD7/PPARGC1A/LRRK2/FMR1/ARRB1/KMT2E/KMT2A/WBP2/SREBF1/SDR16C5/ZBTB7B/LMNA/KDM1A/PAXBP1/CHTOP/RIF1/NSD3/NAP1L2/GATA3/CCNB1/UBE2N/RPS6KA4/C6orf89/KAT2A/PAX7/HIST1H1B/CTBP1/WDR61/RNF20/RNF40/CTR9/MTF2/PAXIP1/ING2/BRD4/RTF1/PAF1/NELFE/…	85
GO:0034620	cellular response to unfolded protein	115/13004	123/17913	3.66792e-09	6.00537e-08	2.95906e-08	BCL2L11/WFS1/DERL1/CCND1/ATF6/HSPA1A/SRPRB/SRPRA/GFPT1/CDK5RAP3/DNAJB11/BAK1/HERPUD1/PARP16/CTDSP2/SERP1/TLN1/CREB3L2/DAB2IP/PTPN1/EP300/HSP90B1/PIK3R1/AGR2/ATF6B/CCL2/CXCL8/XBP1/TSPYL2/PLA2G4B/EIF2S1/SSR1/CREBRF/DAXX/EDEM1/IGFBP1/ATF4/NFE2L2/BAX/HYOU1/SEC31A/TMEM33/PPP1R15B/TATDN2/SYVN1/PRKN/DDIT3/CUL7/DNAJB9/HSPA5/FKBP14/FICD/EXTL3/DNAJC3/EIF2AK3/CTH/OPTN/LMNA/YOD1/BFAR/HDGF/TMBIM6/ASNS/SHC1/NC…	115
GO:0071453	cellular response to oxygen levels	209/13004	237/17913	3.77015e-09	6.15659e-08	3.03357e-08	HIF1A/BCL2/CCNA2/MYC/E2F1/GATA6/BNIP3/SIRT1/EIF4EBP1/FOXO3/ROCK2/PTEN/TP53/IRAK1/DNMT3A/VEGFA/CAV1/DNMT3B/BACH1/FOXO1/PTGS2/HMOX1/NOTCH1/BMP7/FAS/ACAA2/EGLN3/P4HB/UBQLN1/CPEB2/DDAH1/BNIP3L/EP300/PRKCE/S100B/POU4F2/AKT1/TERT/PPARG/ICAM1/CD34/PSME3/EGR1/CFLAR/MDM4/EDN1/ARNT/CASR/CREBBP/ZFP36L1/NAMPT/CCDC115/HIPK2/CPEB4/CUL2/MTOR/PPARGC1A/MPL/HIF1AN/SLC2A4/TSC1/MDM2/TWIST1/PRKAA1/EGLN2/SLC8A1/EPAS1/…	209
GO:0007568	aging	274/13004	318/17913	3.95866e-09	6.44755e-08	3.17694e-08	SNCA/BCL2/CREB1/TGFB3/COL4A2/HMGA2/HMGA1/AURKB/SOD2/KRAS/CDK1/HLA-G/UCP2/SIRT1/PLK2/SRF/APP/CDK6/FOXO3/MSH6/MSH2/STAT3/PTEN/TP53/CDKN1A/INPP5D/BCL6/CHEK1/PPP3CA/IRAK1/DNMT3A/CDKN1C/PDGFRB/PDCD4/JUN/SOD1/LRP1/TGFBR2/GRB2/FOS/WNT1/PICALM/CTSC/SLC12A2/PTGS2/CLDN1/TYMS/BRCA2/CASP9/PITX3/BAK1/APAF1/RELA/CCN2/MAPK14/NEK6/GSN/SERP1/LITAF/ABL1/AKT3/ATM/MAP2K1/MAP3K3/BGLAP/DKK1/MAPK1/AKT1/TERT/ICAM1/VCAM1…	274
GO:0023061	signal release	365/13004	433/17913	4.00409e-09	6.50456e-08	3.20503e-08	HIF1A/REST/SNCA/DRD1/CREB1/BACE1/MEF2C/MYB/UCP2/RAC1/PPP3CA/JAK2/ANXA1/IRS1/RHOT1/LIF/BTK/LRP1/CACNA1C/EGFR/ARL2/SLC30A1/SNAP23/VAMP2/GJA1/AGTR1/PTPRN2/SOX4/HTR1B/CRHBP/BLOC1S6/SLC16A1/SERP1/LIN7C/RAB11FIP2/TAC1/VSNL1/UBE2Q1/RAB11FIP1/AACS/ITPR1/FGFR1/HNF4A/PTPN11/PRKCE/SMAD4/IRS2/GLUL/RAF1/PFN2/P2RX7/TNFSF11/CYB5R4/CAMK2G/EDN1/CALM3/ADORA2B/CPT1A/SPP1/CASR/GSK3B/HADH/NIBAN2/KCNS3/ATP2A2/MCU/SNAP…	365
GO:0046777	protein autophosphorylation	187/13004	210/17913	4.04767e-09	6.54605e-08	3.22547e-08	ERBB2/AURKB/PIM1/NLK/IGF1R/PAK1/JAK2/IRAK1/VEGFA/CAV1/PDGFRB/JUN/EGFR/KIT/STK4/TOM1L1/NEK6/IQGAP1/UHMK1/MAP3K12/ABL1/ACVR1B/ATM/FGFR1/MAP3K3/ERBB4/MRE11/CSK/AKT1/PTK2/PRKD2/CALM3/DDR1/GSK3B/DAPK1/EIF2S1/PDGFRA/ULK3/AURKA/MAP3K10/PDGFB/PDGFA/WNK1/MAP3K9/ZAP70/IRAK3/MAP3K11/CALM2/CSF1R/MTOR/MAPK3/FGFR2/KDR/EPHB4/NTRK2/ERRFI1/TEK/FLT1/PTK2B/EPHA4/SRC/FLT3/LRRK2/TAOK2/MELK/TAOK1/RAP2C/ULK2/DAPK2/DYRK…	187
GO:0032147	activation of protein kinase activity	262/13004	303/17913	4.05062e-09	6.54605e-08	3.22547e-08	CXCR4/NTRK3/TGFB3/CDK1/TAB2/IRAK2/SOCS1/TGFBR1/JAK2/ITGB3/TRAF6/IRAK1/VEGFA/SOD1/MAP3K8/TGFBR2/THBS1/HACD3/IQGAP3/EGFR/UBE2V1/FGF2/TNFRSF10A/KIT/IGF1/ADCY6/ADAM9/OSBPL8/TOM1L1/MAPK14/MDFIC/CRK/MAP3K12/ABL1/DAB2IP/TLR4/MAPK11/PTPN1/MAP3K2/MAP2K1/MAP3K3/PTPN11/MAPK1/AKT1/RAF1/KIDINS220/MAP3K1/PRKAR2A/IL18/STRADB/P2RX7/TNFSF11/ADORA2B/PEA15/CRKL/TIRAP/RET/TNFRSF10B/WNT5A/DAXX/MAP2K3/LAMTOR3/LAMTOR2/…	262
GO:0030518	intracellular steroid hormone receptor signaling pathway	120/13004	129/17913	4.08302e-09	6.58137e-08	3.24288e-08	RHOA/RUNX1/CCNE1/SIRT1/PAK1/CBFB/ESR1/JAK2/FOXP1/RAN/PHB/ARID1A/GPAM/PPP5C/UFL1/CTNNB1/NEDD4/RB1/BRCA1/FOXA1/DDX5/PIAS1/NCOA6/MED1/EP300/HDAC1/AR/POU4F2/TP63/NCOA3/NR3C1/ESR2/YAP1/CNOT9/DAXX/CLOCK/NCOR2/NCOA1/PPARGC1A/KDM3A/SMARCA4/ARNTL/EGLN2/DDX17/SRC/TCF21/RBFOX2/NRIP1/KANK2/UBR5/PER1/LATS1/SFRP1/HDAC6/LMO3/TAF1/WBP2/AXIN1/KDM5D/CYP7B1/DAB2/GPER1/CRY2/RNF4/KMT2D/BUD31/NKX3-1/DDRGK1/RNF6/YWHAH/…	120
GO:0048762	mesenchymal cell differentiation	178/13004	199/17913	4.13553e-09	6.64882e-08	3.27611e-08	HIF1A/BCL2/JAG1/TGFB3/COL1A1/HMGA2/MEF2C/EZH2/RTN4/HES1/ACVR1/SOX9/EFNB1/PTEN/SMO/STAT1/TGFBR1/PDCD4/ZEB2/EFNA1/TGFBR2/AXIN2/NRP1/CORO1C/PHLDB2/SDCBP/CTNNB1/RDH10/NOTCH1/HAND2/BMP7/FOXA1/KLHL12/MAD2L2/SNAI2/DDX5/DAB2IP/CLASP2/FGFR1/ERBB4/SFRP2/SMAD4/FN1/MAPK1/BAMBI/LOXL2/HPN/EDN1/SNAI1/GSK3B/DLG5/RET/WNT5A/TGFBR3/IL6/TIAM1/PDCD6/EDNRA/HAS2/IL1B/SMAD2/DACT3/DAG1/TGFB1/TGFB2/MTOR/MAPK3/FGFR2/FOXC1/…	178
GO:0006520	cellular amino acid metabolic process	297/13004	347/17913	4.21305e-09	6.75604e-08	3.32894e-08	PLOD3/MECP2/RIDA/MTAP/BCKDHB/AGMAT/TXN2/RARS/PSAT1/HARS2/HARS/GFPT1/ADSS/NARS/SLC25A32/MTRR/MARS2/AARSD1/SLC7A6/OAT/SLC7A11/EGLN3/P4HB/DDAH1/HNF4A/PIPOX/GLUL/PSME3/BCAT1/ODC1/SLC7A5/ENOSF1/GGT5/PRODH/PPAT/KYAT3/SERINC3/EGLN2/SHMT2/NOS3/ATF4/NOS2/TST/SHMT1/MCCC2/AIMP2/PPA2/ADI1/MPST/MTHFD1/GNMT/EGLN1/ERO1B/FN3K/GLS2/PCYOX1/ATP2B4/IYD/ABAT/AMDHD1/PADI4/OGDH/HGD/ASPG/PAH/AMT/GLS/BAAT/ADSSL1/ALDH8A1/…	297
GO:0032868	response to insulin	221/13004	252/17913	4.28002e-09	6.84584e-08	3.37319e-08	CDK4/UCP2/SIRT1/EIF4EBP1/IGF1R/AKT2/SP1/TLR2/SOCS1/PTEN/STAT1/PPARA/PAK1/IRS1/CCND3/FOXO1/GRB2/APC/ATP6V0A1/PRKCI/LPL/ATP6V1C1/ATP6V1F/VAMP2/INSIG2/RELA/OSBPL8/PTPN1/CPEB2/EGR2/INPPL1/GNAI2/TRIB3/ATP6V1B2/PTPN11/BGLAP/TNFSF10/IRS2/USO1/ATP6V0E1/POU4F2/PIK3R2/AKT1/PPARG/ICAM1/PIK3R1/EGR1/CFLAR/KAT2B/XBP1/IGF2/HADH/KANK1/ZFP36L1/PPAT/IL10/PRKDC/ACVR1C/ATP2B1/IL1B/MTOR/IGFBP1/ERRFI1/SLC2A4/TSC1/CAV2…	221
GO:0043618	regulation of transcription from RNA polymerase II promoter in response to stress	103/13004	109/17913	4.38494e-09	6.97788e-08	3.43825e-08	HIF1A/MUC1/TP53/CHEK1/ATF6/VEGFA/HSPA1A/JUN/BACH1/DNAJB1/HMOX1/CEBPB/NEDD4/NOTCH1/EGLN3/EP300/MAPK7/PSME3/EGR1/ATF6B/ARNT/CREBBP/CUL2/KLF2/HIF1AN/EGLN2/EPAS1/VHL/ATF4/NFE2L2/CITED2/SESN2/EGLN1/DDIT3/CHD6/STOX1/TAF1/HSPA5/PSMD9/TMBIM6/SIN3A/RBPJ/PSME4/ELOB/PSMB5/PSMD12/PSMA2/NCK2/EPO/IMPACT/LIMD1/PSMD10/HIGD1A/HIF3A/PSME1/PSMD6/SIRT2/CA9/PSMD11/PSMC1/PSMC6/ATF3/PSMD7/PSMB8/PSMC4/BAG3/UBB/PSMB7/HSF…	103
GO:1903052	positive regulation of proteolysis involved in cellular protein catabolic process	103/13004	109/17913	4.38494e-09	6.97788e-08	3.43825e-08	PLK2/CEBPA/PTEN/CAV1/HSPA1A/DET1/CTSC/PLK1/CSNK1D/SOCS5/HERPUD1/OSBPL7/DAB2IP/TRIB1/UBQLN1/PIAS1/MAPK9/FBXW7/AKT1/PTK2/GSK3B/AURKA/SOCS4/EDEM1/CSNK1A1/MDM2/SMURF1/PTK2B/TRIB2/SMAD7/LRRK2/NFE2L2/FMR1/FAM122A/PRKN/PLK3/IL33/TAF1/NUPR1/AXIN1/DAB2/EDEM2/TMTC3/PSEN1/UBQLN2/DDRGK1/GCLC/BAG2/NUB1/RACK1/RNFT1/USP5/DISC1/PSMD10/NOP53/RGN/CCDC22/UBE2V2/PRICKLE1/BBS7/RNF40/BAG6/HSPBP1/KEAP1/SIRT2/STUB1/PSMC…	103
GO:0048705	skeletal system morphogenesis	182/13004	204/17913	4.5662e-09	7.22943e-08	3.5622e-08	MMP13/TGFB3/COL1A1/MEF2C/HOXA1/BMPR2/BMPR1B/SOX9/TGFBR1/HOXA5/HOXB8/TGFBR2/RARG/AXIN2/RAB23/CTNNB1/RDH10/SH3PXD2B/HOXB5/BMP7/HOXD10/ZEB1/SGPL1/INSIG2/RYK/CCN2/CHSY1/MAPK14/TRIP11/CHST11/HOXA7/HOXD8/HOXC8/MEF2D/FGFR1/INPPL1/RUNX2/SFRP2/FBN2/HOXB7/P2RX7/THRA/RARA/RARB/WNT9B/MMP16/ZMPSTE24/PDGFRA/SIX1/MMP2/HAS2/SMAD2/SKI/TGFB1/DLX5/BMP1/PRKRA/FGFR2/ACVR2B/FOXC1/SATB2/TWIST1/TEK/ALPL/FOXN3/SMAD3/PLEK…	182
GO:0050792	regulation of viral process	182/13004	204/17913	4.5662e-09	7.22943e-08	3.5622e-08	CXCR4/REST/BCL2/HMGA2/CDK9/SP1/STAT1/JUN/RNASEL/HACD3/PPIB/TRIM32/PKN2/POLR2C/IFIT5/CHMP2A/TFAP4/STOM/GSN/MDFIC/POLR2K/DDX5/NELFCD/ADAR/GTF2B/P4HB/EP300/PROX1/HDAC1/DDX3X/HPN/CXCL8/CCNT1/IFNB1/ZFP36/SMARCB1/PABPC1/PDE12/CHD1/RRP1B/CCL5/PTX3/SMARCA4/CAV2/TNF/IFITM1/FMR1/POLR2D/VAPA/FAM111A/LEF1/DDB1/KPNA2/TOP2A/RSF1/RESF1/POU2F3/PRKN/CTDP1/LGALS9/MIR30C2/PC/IFI16/OAS1/SLPI/PML/BTBD17/NECTIN2/ZC3H1…	182
GO:0019882	antigen processing and presentation	195/13004	220/17913	4.72514e-09	7.46213e-08	3.67686e-08	HLA-G/KIF23/TRAF6/ACTR1A/RAB34/SEC24D/THBS1/AP3D1/AP3B1/SEC24A/VAMP3/RAB6A/SNAP23/DNM2/AP1M2/AP2M1/IKBKB/KIF2A/ICAM1/CAPZA1/PSME3/KLC1/RACGAP1/SEC23A/AP2A1/CTSL/CHUK/KIF22/AP1S1/AP1S2/TAP1/CCR7/SH3GL2/CD8A/SEC31A/KIF11/VAMP8/KIF15/KIF2C/DYNC1I1/RAB5B/RAB3C/NCF4/SEC24C/CCL19/MARCH1/CTSF/HLA-DMA/ITGB5/ACE/SPTBN2/CTSD/HLA-DRB5/FGL2/CD36/CD1D/ERAP1/RAB3B/HLA-A/OSBPL1A/DCTN5/RAB8B/DYNLL2/PSMD9/CAPZB/S…	195
GO:0009416	response to light stimulus	265/13004	307/17913	4.82291e-09	7.59729e-08	3.74346e-08	HIF1A/TP53INP1/MTA1/DRD1/BCL2/CREB1/FEN1/AURKB/MYC/BMF/HOXA1/CDC25A/CCND1/KRAS/SIRT1/APP/AKT2/MECP2/MSH6/MSH2/TP53/CDKN1A/CHEK1/FOS/EGFR/PTGS2/TRIM32/CUL4B/NEDD4/KIT/BRCA2/CASP9/BAK1/RELA/DNM2/ITGB1/ATP1A2/SLC7A11/PIAS1/MEIS2/CASP3/EP300/PRIMPOL/XPA/AKT1/MAPK8/YY1/PIK3R1/HMGN1/RBM4/FNTB/NR2F6/PBK/GRIN2A/CREBBP/EIF2S1/POLD1/DTL/ERCC3/HRH1/SLC4A10/PTPRK/JUND/CLOCK/NF1/DUSP1/PPP1CA/MTOR/N4BP1/ERCC4/…	265
GO:0016053	organic acid biosynthetic process	360/13004	427/17913	4.9199e-09	7.73057e-08	3.80913e-08	HIF1A/CYP7A1/HDAC4/PLOD3/SIRT1/CYP8B1/STAT3/TP53/PPARA/SLC45A3/TPI1/UGDH/UGP2/MTAP/NUP93/HACD2/HACD3/ADPGK/PTGS2/PSAT1/GSTM4/LPL/HSD17B12/FADS1/RDH10/POM121/MTRR/FADS2/PKM/ELOVL5/ADIPOR2/GPD1/IGF1/BRCA1/GAPDH/DHFR/NUP58/INSIG2/PGM1/ELOVL1/OAT/OSBPL7/GCH1/UST/ALDOA/SEH1L/MID1IP1/NFKB1/TRIB3/DDIT4/PROX1/GLUL/BCAT1/ERLIN2/GGT5/P2RX7/EDN1/XBP1/PRKAB1/ARNT/CHST14/AP2A1/PDGFB/HAS2/IL1B/SERINC3/TGFB1/NR…	360
GO:0017157	regulation of exocytosis	168/13004	187/17913	5.07513e-09	7.94864e-08	3.91658e-08	REST/SNCA/DRD1/BACE1/ANXA1/RAB21/PDCD6IP/HMOX1/SDCBP/RAB27B/CHMP2A/VAMP2/HTR1B/SDC4/VSNL1/CLASP2/GNAI2/PFN2/CALM3/ADORA2B/GSK3B/HGS/ATP2A2/SNAPIN/FGB/FGA/FGG/GRIN3A/RAB5A/GAB2/RALA/SYT1/STX1A/IL13/RAP1B/IFNG/RAP1A/SDC1/LRRK2/CFTR/FMR1/VAMP8/RAC2/PRKN/ITGB2/PTAFR/LGALS9/RAB26/UNC13D/CHRM2/P2RX1/PRKCG/TRIM9/SYP/RAPGEF4/CCR2/RPH3AL/CD177/CADPS2/SYN1/RAB3D/APBA2/NCS1/IL13RA2/CD300A/LAMP1/TSG101/CDK5R…	168
GO:1901987	regulation of cell cycle phase transition	389/13004	464/17913	5.08417e-09	7.94864e-08	3.91658e-08	WEE1/BCL2/GLI1/HMGA2/CCND2/CDK4/AURKB/CDKN1B/EZH2/CCND1/E2F1/CDK1/CCNE1/KLF4/PLK2/APP/CDK6/MUC1/MECP2/PTEN/TP53/CDKN1A/CHEK1/ANLN/CDKN1C/CDC25C/ACTR1A/CDC14B/CENPJ/CEP63/RAD51C/CDC6/PKD2/APC/SSNA1/EGFR/PLK1/TRIP13/CUL4B/CDK5RAP3/CSNK1D/ANAPC1/TUBA1A/JADE1/TMOD3/RB1/BRCA1/ANAPC16/BTG2/SOX4/CENPF/TFAP4/MAD2L2/NEK6/CTDSP2/CTDSP1/ZFP36L2/ADAM17/CDK10/ATM/EP300/FBXW7/CNOT6/AKT1/TERT/CNOT8/PSME3/DDX3X/…	389
GO:0006109	regulation of carbohydrate metabolic process	177/13004	198/17913	5.1209e-09	7.98604e-08	3.93501e-08	HIF1A/SNCA/HDAC4/SIRT1/AKT2/STAT3/TP53/PPARA/IRS1/SLC45A3/NUP93/FOXO1/POM121/GPD1/IGF1/FAM3C/NUP58/SEH1L/NFKB1/DDIT4/EP300/PRKCE/NFE2L1/IRS2/AKT1/KAT2B/P2RX7/IGF2/ARNT/GSK3B/HRH1/ZMPSTE24/AP2A1/PDGFB/HAS2/POMC/TGFB1/PPP1CA/MTOR/PPARGC1A/IGFBP5/PRKAA1/PTK2B/PMAIP1/SRC/RORC/NDC1/PHLDA2/DDB1/SESN2/C1QTNF2/NUP54/MIDN/PPP1R3D/PRKN/PFKFB4/LEPR/PTAFR/MLXIP/FOXA2/PPP1R3B/NR1D1/NTSR1/RORA/ESRRB/RUBCNL/MLY…	177
GO:0070507	regulation of microtubule cytoskeleton organization	154/13004	170/17913	5.15894e-09	8.0253e-08	3.95435e-08	SNCA/RHOA/STMN1/CDKN1B/MET/WNT3A/PLK2/MECP2/ROCK2/CCNF/CHEK1/RAC1/PAK1/CENPJ/HSPA1A/PDCD6IP/APC/PLK1/PHLDB2/HSPA1B/CHORDC1/ARL2/CTNNB1/CHMP2A/BRCA1/GPSM2/NIN/ABL1/MID1IP1/CLASP2/CCSAP/AKAP9/CYLD/INPP5J/KAT2B/SMC1A/ATAT1/GSK3B/AURKA/HNRNPU/RASSF1/NAV3/PRKAA1/MAPRE1/MAPT/DIXDC1/XPO1/PSRC1/SKA1/KIF11/BORA/TACC3/TAOK1/DYRK1A/HDAC6/MCPH1/ARHGEF2/NUMA1/CLIP3/EFNA5/TRPV4/ANKRD53/MARK4/SLC39A12/MAP2/CHMP…	154
GO:0007173	epidermal growth factor receptor signaling pathway	108/13004	115/17913	5.32425e-09	8.24136e-08	4.06081e-08	CDC42/SOX9/APP/SPRY2/GRB2/SNX6/EGFR/PTPRJ/SOCS5/PTPN12/IQGAP1/SHC3/ARF4/ABL1/DAB2IP/ADAM17/PTPN11/FBXW7/AKT1/PIK3R1/AGR2/RPS6KA5/HGS/STAM2/CNOT9/SOCS4/PLAUR/HBEGF/TGFB1/MMP9/ERRFI1/PIK3CA/SH3GL2/FASLG/SRC/EREG/GRB7/PLCE1/REPS2/PDE6H/PIK3C2A/ZFYVE28/FAM83B/HIP1R/ITGA1/AREG/PDE6G/GPER1/DUSP3/TSG101/PSEN1/CDH13/NUP62/ERBIN/RASSF2/SHC1/PDPK1/NCK2/EPGN/BTC/MVB12A/RHBDF1/KIF16B/STAM/PLCG1/AFAP1L2/PTPN3…	108
GO:0010822	positive regulation of mitochondrion organization	108/13004	115/17913	5.32425e-09	8.24136e-08	4.06081e-08	HIF1A/BCL2/BCL2L11/BMF/E2F1/BNIP3/TP53/BAP1/YWHAQ/PPIF/MLLT11/BAK1/HPS4/ARIH2/TNFSF10/FBXW7/MAPK8/TP63/GSK3B/PPP3R1/CASP8/TP53BP2/TP73/PLAUR/MMP9/KDR/PPARGC1A/HK2/MOAP1/PPP1R13B/FIS1/PRKAA1/SMURF1/YWHAZ/PMAIP1/CDC37/VPS35/BAX/RAC2/PRKN/HSPA1L/HDAC6/SREBF2/HIP1R/GPER1/BIK/OPTN/LEPROT/SH3GLB1/UBE2J2/MFF/UBE2D3/YWHAH/VPS13D/VPS13C/PYCARD/MIEF1/FBXO7/UBE2L3/NPEPPS/MFN2/SFN/CSNK2A2/OPA1/HUWE1/DDHD1/CA…	108
GO:0060996	dendritic spine development	90/13004	94/17913	5.5016e-09	8.4948e-08	4.18569e-08	MEF2C/CDC42/PLK2/PTEN/EFNA1/RELN/PDLIM5/ARF4/CAPRIN2/DLG5/ADAM10/CAPRIN1/TIAM1/CPEB3/SRCIN1/MTOR/PAK4/EPHA4/LRRK2/HDAC2/LPAR1/FMR1/ZNF365/ITPKA/ABI2/BHLHB9/HDAC6/KALRN/PAK3/SRGAP2C/LZTS3/PPP1R9A/SHANK1/LRP8/PSEN1/CDK5/ACTR2/DBN1/PAK2/EEF2K/DOCK10/ARF6/MAPK6/NCK2/DNM3/CUX2/DISC1/LLPH/NLGN3/UBA6/OPA1/PAFAH1B1/SRGAP2/IL2/ACSL4/CFL1/C21orf91/SLC9A6/ASAP1/DHX36/CDK5R1/UBE3A/ARF1/DVL1/ZMYND8/BAIAP2/ITS…	90
GO:0009152	purine ribonucleotide biosynthetic process	232/13004	266/17913	5.60187e-09	8.62826e-08	4.25145e-08	HIF1A/SNCA/HDAC4/PDHA2/STAT3/TP53/PPARA/TPI1/SLC35B3/NUP93/SLC25A1/HACD2/ADPGK/ADSS/HSD17B12/SLC25A13/POM121/PKM/ELOVL5/GPD1/IGF1/TMSB4X/GAPDH/ADCY6/NUP58/PGM1/PAPSS2/NME4/ELOVL1/AK2/ALDOA/SEH1L/DDIT4/IMPDH1/COX2/P2RX7/ARNT/PPAT/ATP5F1B/TGFB1/IMPDH2/PPARGC1A/HK2/ELOVL6/PRKAA1/PFKP/NDC1/TECR/ADCY9/NPPC/HPRT1/NUP54/PFKFB4/ALDOC/ACACA/TAZ/ACSL1/SCD/GUCY1A2/ACSL3/ESRRB/MLYCD/GAPDHS/OGDH/NUPR1/VPS9D1/…	232
GO:1901292	nucleoside phosphate catabolic process	158/13004	175/17913	6.0255e-09	9.2579e-08	4.5617e-08	HIF1A/HDAC4/STAT3/TP53/PPARA/TPI1/NUP93/ADPGK/NT5E/POM121/PKM/GPD1/IGF1/TDG/GAPDH/NUP58/PGM1/ENTPD4/ALDOA/SEH1L/DDIT4/PNP/ENTPD3/PDE2A/P2RX7/ARNT/DCTPP1/PPARGC1A/HK2/PRKAA1/NUDT1/UNG/PFKP/NDC1/HPRT1/NUP54/PDE4A/PFKFB4/ALDOC/NEIL1/PDE5A/ESRRB/MLYCD/GAPDHS/OGDH/PDE8B/NUPR1/SMPDL3A/PDE4D/ZBTB20/NT5C1A/NUP210/GCK/AMPD3/OGDHL/BPGM/NUP50/NUP42/NUP155/ACOT7/FOXK1/NUP62/NT5C1B/PRKAG1/ALDOB/NTHL1/GDA/CNP/…	158
GO:0032392	DNA geometric change	83/13004	86/17913	6.23657e-09	9.55865e-08	4.70989e-08	RAD23B/HMGA1/MCM2/TP53/GTF2H1/PURA/CUL4B/G3BP1/RAD51/MRE11/XPA/DDX3X/CHD4/ERCC3/CHD1/HMGB1/GINS2/DDB1/RECQL4/TOP2A/FANCM/MCM7/BLM/MCM6/MCM4/SETX/HMGB3/SMARCA1/XPC/DDB2/GINS1/NBN/FBH1/ASCC3/GTF2H2/RAD54B/MCM9/BRIP1/RECQL/TWNK/HMGB2/HNRNPA2B1/CUL4A/SUPV3L1/GTF2H3/DHX36/RAD54L/IGHMBP2/MTERF1/ERCC8/GINS4/MNAT1/UBB/DHX30/RUVBL1/CHD8/UBC/PARP1/CHD3/DDX1/UBA52/RUVBL2/ERCC2/XRCC6/DDX11/CDC45/SMARCAL1/DHX…	83
GO:0048167	regulation of synaptic plasticity	153/13004	169/17913	6.46756e-09	9.88839e-08	4.87236e-08	SNCA/DRD1/CREB1/MEF2C/KRAS/PLK2/SRF/APP/MECP2/PTEN/RELN/SQSTM1/SERPINE2/PTGS2/VAMP2/KIT/ABL1/MAP1A/EGR2/S100B/MAPK1/GRIA1/RARA/HRAS/GRIN2A/TSHZ3/NR2E1/GSK3B/HRH1/SLC4A10/NF1/CPEB3/NTRK2/PTK2B/EPHA4/MAPT/FMR1/NSG1/CDC20/PRNP/ITPKA/SYT12/CHRNA7/HRH2/GRIN2D/DRD5/RAPGEF2/SORCS3/SYP/GIP/NEUROD2/GRM5/CD38/PPP1R9A/SYT4/MPP2/PSEN1/CDK5/DBN1/YWHAH/RAB11A/MAP1B/LRRTM1/CRH/STAU1/RGS14/UNC13C/MCTP1/KAT2A/RIN…	153
GO:0006353	DNA-templated transcription, termination	68/13004	69/17913	6.5385e-09	9.97242e-08	4.91376e-08	GTF2H1/PRMT5/POLR2K/CPSF1/ERCC3/ZMPSTE24/PAPOLA/CSTF1/TAF1D/SETX/CSTF2T/MAZ/WDR33/FIP1L1/POLR1B/CD3EAP/TTF1/XRN2/TWISTNB/SMN1/LSM10/SNRPB/TAF1A/SNRPF/CSTF3/POLR2L/CAVIN1/SNRPD3/CPSF4/GTF2H2/SYMPK/CPSF3/SLBP/UBTF/NCBP1/TTF2/NCBP2/POLR2A/POLR2E/CPSF7/ZNF473/CLP1/CDK7/GTF2H3/SMN2/MTERF1/MNAT1/POLR2H/POLR2F/POLR1C/POLR1A/CCNH/NUDT21/ERCC2/DHX9/TBP/PABPN1/GTF2H4/CPSF2/CSTF2/TAF1C/SNRPE/PCF11/ZNRD1/GTF…	68
GO:0010976	positive regulation of neuron projection development	231/13004	265/17913	6.76782e-09	1.0297e-07	5.0737e-08	CXCR4/NTRK3/GRN/RHOA/EZH2/BMPR2/S100A9/WNT3A/BDNF/SRF/PAK1/VEGFA/RAB21/ZEB2/RELN/LRP1/NRP1/ARHGDIA/PRKCI/CXCL12/BMP7/NIN/ANKRD27/DVL2/IQGAP1/CREB3L2/SHTN1/CAPRIN2/DAB2IP/MAP2K1/FGFR1/EP300/CPNE6/POU4F2/FN1/CUX1/KIDINS220/SEMA4D/DPYSL3/CFLAR/FBXO31/DLG5/RET/CAPRIN1/WNT5A/AP2A1/TWF2/TIAM1/CPEB3/ROBO2/FZD1/RGS2/ROBO1/MTOR/SYT1/NTRK2/ILK/SMURF1/RAP1A/PTK2B/EPHA4/MAPT/NFE2L2/LPAR1/FMR1/ITPKA/BHLHB9/NG…	231
GO:2001242	regulation of intrinsic apoptotic signaling pathway	148/13004	163/17913	6.86066e-09	1.04128e-07	5.13078e-08	HIF1A/BCL2/BCL2L11/SOD2/BMF/WFS1/RPS7/S100A9/SIRT1/MUC1/TP53/CAV1/HSPA1A/MCL1/CD44/SOD1/PTGS2/PPIF/TXNDC12/TRIM32/TAF9B/CXCL12/SFPQ/HERPUD1/PTTG1IP/SNAI2/PTPN1/P4HB/UBQLN1/BBC3/SFRP2/MAPK7/HDAC1/FBXW7/AKT1/MAGEA3/DDX3X/CYLD/MAPK8IP1/BCL2L1/HNRNPK/XBP1/BECN1/SNAI1/PLAGL2/PLAUR/SERINC3/SIAH1/PRKRA/MMP9/MDM2/FIS1/PMAIP1/SRC/LRRK2/NFE2L2/TAF9/BAX/HYOU1/RTKN2/NACC2/SYVN1/PRKN/DDIT3/DAPK2/LCK/SEPTIN4/A…	148
GO:0006066	alcohol metabolic process	290/13004	339/17913	7.21291e-09	1.09209e-07	5.38112e-08	CYP7A1/REST/SNCA/APP/CEBPA/MECP2/SP1/PTEN/INPP5D/SOD1/EBP/RAN/VDR/GPD2/SPTLC1/GPAM/FGF2/CYP51A1/RDH10/GPD1/IGF1/DHFR/INSIG2/DHCR24/CYP1B1/ACAA2/GCH1/G6PD/NFKB1/FGFR1/INPPL1/ABCA1/NFE2L1/IP6K2/ERLIN2/ISYNA1/CES1/INPP5J/NPC1/SULT1A1/HRH1/LDLRAP1/GDE1/NFYB/IL1B/IMPA1/WNT4/ELOVL6/CYP3A4/DGAT1/PRKAA1/TNF/IFNG/PTK2B/AKR1C2/SULT1E1/CAT/MSMO1/LDLR/PON1/NFYC/CFTR/IPPK/RDH11/DHFRP1/NSDHL/IDI1/ITPKA/TM7SF2/…	290
GO:0050773	regulation of dendrite development	128/13004	139/17913	7.42791e-09	1.12192e-07	5.5281e-08	RHOA/MEF2C/EZH2/PLK2/PTEN/PPP3CA/RAB21/EFNA1/RELN/PDLIM5/NEDD4/BMP7/ANKRD27/IQGAP1/PREX1/CAPRIN2/CRK/DAB2IP/CUX1/SEMA4D/FBXO31/NR2E1/GSK3B/CRKL/ID1/DLG5/ADAM10/CAPRIN1/TIAM1/CPEB3/SRCIN1/MTOR/ILK/EPHA4/LRRK2/HDAC2/LPAR1/FMR1/CDC20/ITPKA/ABI2/BHLHB9/TNIK/CUL7/RAPGEF2/VLDLR/KALRN/PAK3/SRGAP2C/ADGRB3/LZTS3/PPP1R9A/SHANK1/BCL11A/LRP8/STK11/CYFIP1/PSEN1/CDK5/ACTR2/DBN1/PTPRD/YWHAH/EEF2K/ARF6/ALK/CAMSA…	128
GO:0002262	myeloid cell homeostasis	133/13004	145/17913	7.49151e-09	1.12879e-07	5.56197e-08	HIF1A/KLF13/BCL2L11/SRF/CDK6/FOXO3/STAT3/ACVR2A/STAT1/INPP5D/BCL6/ETS1/JAK2/ANXA1/VEGFA/BAP1/HSPA1A/HOXA5/SMAD5/SOD1/MAFB/FOXP3/SFXN1/HMOX1/HSPA1B/KIT/TMOD3/RB1/CEBPG/BAK1/SP3/MERTK/MAPK14/AXL/ADAR/G6PD/SLC7A11/ADAM17/ACVR1B/SOX6/MED1/RPS6/CASP3/NFE2L1/SPI1/THRA/SLC11A2/ARNT/ZFP36/ZFP36L1/NCAPG2/TGFBR3/HIPK2/IL6/KLF2/MPL/PIK3CD/EPAS1/ID2/RBFOX2/HMGB1/BAX/SENP1/KMT2E/MPIG6B/CXCR2/GATA1/ADGRF5/CCR2…	133
GO:0099003	vesicle-mediated transport in synapse	157/13004	174/17913	7.52933e-09	1.13176e-07	5.57658e-08	SNCA/DRD1/BACE1/ITGB3/ROCK1/GAK/AP3D1/AP3B1/RAB27B/CTNNB1/VAMP2/ACTG1/HTR1B/BLOC1S6/DNM2/AP3M2/PFN2/P2RX7/CALM3/ADORA2B/GSK3B/NUMB/ATP2A2/SNAPIN/GRIN3A/RAB5A/SYT1/STX1A/EFNB2/SCRIB/SLC2A4/RAP1B/SH3GL2/RAP1A/ACTB/LRRK2/FMR1/VPS35/CLSTN1/NSG1/SYT12/PRKN/LIN7A/CHRM2/SLC17A7/P2RX1/PRKCG/CNIH2/BTBD9/TRIM9/GSG1L/SYP/SNCB/EEA1/CADPS2/SYN1/GRIP2/MAP2/APBA2/STON2/NCS1/SYT4/USP46/PSEN1/CDK5/VPS18/RIMS3/RAB…	157
GO:0009124	nucleoside monophosphate biosynthetic process	175/13004	196/17913	7.83808e-09	1.17534e-07	5.79129e-08	HIF1A/HDAC4/STAT3/TP53/PPARA/TPI1/NUP93/ADPGK/ADSS/TYMS/SLC25A13/POM121/PKM/GPD1/IGF1/TMSB4X/GAPDH/NUP58/PGM1/AK2/ALDOA/SEH1L/DDIT4/IMPDH1/COX2/UMPS/P2RX7/ARNT/PPAT/ATP5F1B/TGFB1/IMPDH2/PPARGC1A/HK2/PRKAA1/PFKP/NDC1/CMPK1/SHMT1/TK1/DUT/HPRT1/NUP54/PFKFB4/ALDOC/TAZ/TK2/ESRRB/GAPDHS/LHPP/OGDH/NUPR1/VPS9D1/ZBTB20/ADSSL1/NUP210/GCK/AMPD3/OGDHL/DCK/BPGM/NUP50/NUP42/NUP155/GMPS/FOXK1/NUP62/RFK/AK3/PRKA…	175
GO:0001838	embryonic epithelial tube formation	112/13004	120/17913	7.91183e-09	1.18355e-07	5.83177e-08	HIF1A/RPS7/SOX9/SUFU/TRAF6/ZEB2/RARG/ARID1A/CTNNB1/BMP7/TRIM71/APAF1/SOX4/STK4/DVL2/SDC4/ABL1/MIB1/ST14/SFRP2/IFT52/RARA/WNT9B/KIF20B/RET/FZD3/DLC1/WNT5A/TMED2/SIX1/FZD1/SKI/TGFB1/TGFB2/RALA/VASP/PTCH1/WNT4/SCRIB/TSC1/TWIST1/PRKACB/PFN1/MTHFD1/SALL4/IRX2/TEAD2/SFRP1/GRHL3/VANGL2/TULP3/CTHRC1/IFT122/SHROOM3/GDNF/SOX11/GLMN/BCL10/PHACTR4/SIX4/SEC24B/STK3/WNT6/GATA3/LHX2/KAT2A/GREM1/CC2D2A/PTK7/PLXN…	112
GO:0099504	synaptic vesicle cycle	147/13004	162/17913	8.62028e-09	1.28644e-07	6.33876e-08	SNCA/DRD1/BACE1/WNT3A/PTEN/ROCK1/GAK/AP3B1/RAB27B/CTNNB1/VAMP2/ACTG1/HTR1B/BLOC1S6/PFN2/P2RX7/CALM3/ADORA2B/GSK3B/ATP2A2/SNAPIN/CDH2/GRIN3A/RAB5A/SYT1/STX1A/SCRIB/SLC2A4/RAP1B/SH3GL2/RAP1A/ACTB/LRRK2/FMR1/SYT12/BSN/CHRM2/SLC17A7/P2RX1/PRKCG/BTBD9/TRIM9/SYP/RAPGEF4/SNCB/EEA1/CADPS2/SYN1/RAB3B/APBA2/STON2/NCS1/SYT4/CYFIP1/PSEN1/CDK5/VPS18/RIMS3/RIMS4/ARF6/CHRNA5/PRKCB/DNM3/NLGN3/RIMS2/CTBP2/GIT1/DN…	147
GO:0061448	connective tissue development	213/13004	243/17913	9.01429e-09	1.34203e-07	6.61267e-08	HIF1A/MMP13/TRPS1/COL1A1/HMGA2/CDK4/MEF2C/BMPR2/SIRT1/BMPR1B/SOX9/SRF/TGFBR1/PDGFRB/WT1/HOXA5/SOX5/SMAD5/CD44/TGFBR2/TGFBI/RARG/AXIN2/FGF2/SMAD1/CTNNB1/TYMS/CCN1/HAND2/SH3PXD2B/BMP7/FOXA1/NFIB/ZEB1/RELA/CCN2/CHSY1/MAPK14/TRIP11/CREB3L2/SNAI2/CHST11/MEF2D/AACS/HOXA3/SOX6/FGFR1/RUNX2/SFRP2/POU4F2/CD34/ITGB8/EGR1/LOXL2/CFLAR/THRA/RARA/EDN1/XBP1/RARB/CSF1/CASR/SNAI1/ZMPSTE24/WNT5A/IL6R/PDGFB/TGFB1/SU…	213
GO:0000070	mitotic sister chromatid segregation	122/13004	132/17913	9.19276e-09	1.36534e-07	6.72754e-08	AURKB/NCAPG/KIF23/CDC6/RAN/APC/PLK1/TRIP13/CHMP2A/AKAP8/RB1/CENPF/PRC1/MAD2L2/NEK6/SEH1L/NIPBL/ATM/CUL3/SMC1A/BECN1/MAD2L1/MIS12/RACGAP1/SPDL1/ATRX/HNRNPU/KIF22/DUSP1/PDS5B/KIF14/SGO1/NCAPH2/HASPIN/PSRC1/NDC80/CDC20/BUB1B/NCAPH/DSCC1/CDCA5/NCAPD2/FBXO5/CDT1/TACC3/ZWINT/ESPL1/KIF2C/TENT4A/USP44/NUMA1/ANKRD53/CDC23/CHMP4B/CHAMP1/TTK/POGZ/H2AFY/NAA50/RIOK2/ZNF207/VPS4B/NUP62/RAB11A/CHMP2B/INCENP/BOD…	122
GO:0030902	hindbrain development	137/13004	150/17913	9.35719e-09	1.38646e-07	6.8316e-08	BCL2/GLI1/EZH2/HES1/MECP2/SMO/TP53/PAK1/MAFB/WNT1/PTBP2/SERPINE2/SMAD1/CTNNB1/DLL1/MTPN/BMP7/NFIB/ITGB1/ARCN1/CRK/ABL1/EGR2/MAP2K1/PTPN11/PROX1/HNRNPD/CRKL/DLC1/PSMG1/NCOA1/PPARGC1A/FOXC1/SCRIB/HOXB3/RBFOX2/SOCS7/NEUROD1/LPAR1/KIF14/ZNF365/KCNC1/GBX2/HOXA2/SHH/ABAT/KLHL1/RORA/GPR37L1/CEND1/NEUROD2/SPTBN2/HSPA5/ATP7A/HOXB1/SLC6A4/WHRN/C5AR1/AGTR2/NLGN4X/AHI1/UQCRQ/CDK5R2/ARL13B/SEC24B/FLNA/PSEN1/A…	137
GO:0035148	tube formation	132/13004	144/17913	9.50646e-09	1.40192e-07	6.90777e-08	HIF1A/BCL2L11/HOXA1/RPS7/SOX9/SUFU/TRAF6/VEGFA/ZEB2/RARG/ARID1A/PODXL/CTNNB1/NOTCH1/BMP7/TRIM71/NFIB/APAF1/SOX4/STK4/DVL2/SDC4/ABL1/DAB2IP/MIB1/ST14/SFRP2/PROX1/IFT52/DICER1/RARA/WNT9B/KIF20B/RET/FZD3/DLC1/WNT5A/TMED2/SIX1/FZD1/SKI/TGFB1/TGFB2/RALA/FGFR2/VASP/PTCH1/WNT4/SCRIB/TSC1/TWIST1/PRKACB/TGM2/PFN1/ATOH8/MTHFD1/SALL4/SDCCAG8/SHH/IRX2/TEAD2/SFRP1/FGF8/GRHL3/VANGL2/TULP3/CTHRC1/FGF10/IFT122/S…	132
GO:0043467	regulation of generation of precursor metabolites and energy	132/13004	144/17913	9.50646e-09	1.40192e-07	6.90777e-08	HIF1A/SNCA/RHOA/HDAC4/CDK1/BNIP3/AKT2/STAT3/TP53/PPARA/IRS1/NUP93/PPIF/POM121/GPD1/IGF1/NUP58/SLC25A23/SEH1L/ISCU/DDIT4/IRS2/AKT1/P2RX7/IGF2/ARNT/GSK3B/PDE12/POMC/PPP1CA/MTOR/PPARGC1A/PRKAA1/PIK3CA/SHMT2/NOS2/PRDM16/NDC1/PHLDA2/C1QTNF2/NUP54/PPP1R3D/PFKFB4/PPP1R3B/ESRRB/RUBCNL/GAPDHS/NUPR1/PTH/ZBTB20/TRPV4/ATP7A/NUP210/GCK/NUP50/NUP42/NUP155/PNPT1/NUP62/PRELID1/CCNB1/PRKAG1/CAVIN3/PFKFB2/NOP53/PO…	132
GO:0008630	intrinsic apoptotic signaling pathway in response to DNA damage	88/13004	92/17913	9.62334e-09	1.41581e-07	6.9762e-08	BCL2/BCL2L11/E2F1/SIRT1/MUC1/MSH6/MLH1/TP53/CDKN1A/CD44/HMOX1/TRIM32/TAF9B/CXCL12/BRCA2/BRCA1/CASP9/SNAI2/ABL1/DDIT4/IKBKE/EP300/SFRP2/XPA/PIK3R1/TP63/BCL2L1/HNRNPK/SNAI1/TOPORS/HIPK2/EPHA2/TP73/MOAP1/BCL3/TNF/TAF9/HIPK1/NACC2/HIC1/IFI16/NUPR1/PML/ACKR3/KDM1A/ZNF385A/AEN/DDIAS/FBH1/PYCARD/SKIL/USP47/TMEM161A/CCAR2/USP28/SFN/CDKN2D/ATAD5/BAG6/SHISA5/RAD9A/DYRK2/ING2/BCL2L12/TPT1/RPS3/POLB/CDIP1/HT…	88
GO:0051251	positive regulation of lymphocyte activation	225/13004	258/17913	9.70893e-09	1.42504e-07	7.02169e-08	RASGRP1/RUNX3/BCL2/RHOA/RUNX1/MEF2C/HES1/YES1/WNT3A/MYB/HLA-G/CDC42/SOCS1/MSH2/MLH1/EFNB1/CDKN1A/INPP5D/FADD/BCL6/RAC1/PAK1/CBFB/ANXA1/TRAF6/CAV1/MAP3K8/BTK/FOXP3/TGFBR2/GRB2/AP3D1/AP3B1/IGF1/SOCS5/CD24/CD83/MAD2L2/SHLD2/AXL/TAC1/TLR4/ATP11C/CD276/CD40/PTPN11/PNP/IRS2/CD274/CSK/HSPD1/AKT1/VCAM1/PIK3R1/CYLD/CCL2/IL18/TNFSF11/RARA/CTLA4/XBP1/IGF2/TFRC/TIRAP/EGR3/NFATC2/NFKBIZ/PELI1/SLC39A10/IL6/CD4…	225
GO:0034404	nucleobase-containing small molecule biosynthetic process	187/13004	211/17913	1.00195e-08	1.46717e-07	7.22928e-08	HIF1A/HDAC4/STAT3/TP53/PPARA/TPI1/MTAP/NUP93/ADPGK/NT5E/POM121/PKM/GPD1/IGF1/TDG/GAPDH/NUP58/PGM1/NME4/ENTPD4/ALDOA/SEH1L/DDIT4/IMPDH1/PNP/ENTPD3/PDE2A/UMPS/P2RX7/ARNT/DCTPP1/IMPDH2/PPARGC1A/HK2/PRKAA1/NUDT1/AMD1/UNG/PFKP/NDC1/CMPK1/TK1/HPRT1/NUP54/PDE4A/PFKFB4/ALDOC/NEIL1/PDE5A/TK2/ESRRB/MLYCD/GAPDHS/OGDH/PDE8B/CDA/NUPR1/SMPDL3A/PDE4D/ZBTB20/NT5C1A/NUP210/GCK/AMPD3/OGDHL/DCK/BPGM/NME5/NUP50/NUP4…	187
GO:0044786	cell cycle DNA replication	57/13004	57/17913	1.14064e-08	1.66246e-07	8.19151e-08	FEN1/BCL6/PRIM1/POLA2/POLE4/POLE3/POLD2/BRCA2/FGFR1/RAD51/FBXW7/MRE11/TERF1/SMC1A/POLD1/CDC7/ZMPSTE24/ATRX/GMNN/E2F7/RFC5/POLA1/RFC4/POLE/FBXO5/PCNA/CDT1/POLE2/POLD4/DACH1/SMC3/RPA2/STAG2/RTF2/RFC3/TERF2/SLBP/RFC2/DBF4B/ATAD5/E2F8/POLD3/SENP2/WIZ/RPA3/RPA1/RTEL1/TIPIN/UPF1/RFC1/CHEK2/DNA2/AICDA/INO80/ZPR1/PRIM2/NUGGC	57
GO:2000756	regulation of peptidyl-lysine acetylation	57/13004	57/17913	1.14064e-08	1.66246e-07	8.19151e-08	SNCA/SIRT1/MUC1/CHEK1/LIF/SET/FOXP3/BRCA1/SOX4/SNAI2/SMAD4/SPI1/RPS6KA5/SMARCB1/ZMPSTE24/EID1/IL1B/TGFB1/MAPK3/BRD7/PPARGC1A/TWIST1/PRKAA1/HDAC2/ARRB1/KMT2A/ZNF451/WBP2/SDR16C5/SIN3A/NAP1L2/GATA3/RPS6KA4/KAT2A/HINT2/MYOCD/NOC2L/CTBP1/CTCF/PRKAA2/FLCN/PAXIP1/GATA2/SETD5/AUTS2/IWS1/ISL1/PIH1D1/RUVBL2/KAT7/SPHK2/ATG5/TAF7/PYGO2/PIWIL2/KLF15/NOS1	57
GO:0043123	positive regulation of I-kappaB kinase/NF-kappaB signaling	155/13004	172/17913	1.17352e-08	1.70639e-07	8.408e-08	BIRC3/RHOA/TAB2/PLK2/RHOC/FADD/TRAF6/IRAK1/PPM1A/UBE2V1/HMOX1/TRIM32/PPP5C/CTNNB1/IFIT5/GJA1/RELA/NEK6/LITAF/ABL1/TLR4/UBE2I/TBK1/CD40/IKBKE/MAP3K3/PRKCE/S100B/TNFSF10/IKBKB/TMEM9B/AKT1/TFG/CFLAR/TNFSF11/TIRAP/SLC20A1/PELI1/TNFRSF10B/CASP8/TICAM1/MAP3K7/CHUK/BIRC2/MTDH/TNF/CCR7/TGM2/FASLG/TAB3/LPAR1/MYD88/VAPA/TERF2IP/ECT2/DDX21/PRKN/LGALS9/AKAP13/UBD/LURAP1L/MIB2/CCL19/INAVA/TRIM22/UNC5CL/TRIM8/…	155
GO:0009411	response to UV	126/13004	137/17913	1.20457e-08	1.74747e-07	8.6104e-08	TP53INP1/BCL2/FEN1/AURKB/MYC/BMF/CDC25A/CCND1/SIRT1/MSH6/MSH2/TP53/CDKN1A/CHEK1/EGFR/PTGS2/TRIM32/CUL4B/NEDD4/BRCA2/CASP9/BAK1/RELA/CASP3/EP300/PRIMPOL/XPA/AKT1/MAPK8/YY1/PIK3R1/HMGN1/PBK/CREBBP/EIF2S1/POLD1/DTL/ERCC3/PTPRK/N4BP1/ERCC4/BCL3/MDM2/PRKAA1/REV1/CAT/ATF4/FMR1/SPRTN/BAX/DDB1/PCLAF/PCNA/UBE4B/ZBTB1/POLK/IVL/TAF1/PML/UVSSA/STK11/XPC/KDM1A/DDB2/RO60/MFAP4/ERCC5/IMPACT/ACTR5/USP47/MAP3K4/T…	126
GO:0070555	response to interleukin-1	164/13004	183/17913	1.20934e-08	1.75031e-07	8.62442e-08	HIF1A/SNCA/HDAC4/TAB2/IRAK2/SOX9/APP/ETS1/TRAF6/IRAK1/MAP3K8/UBE2V1/SQSTM1/PRKCI/CEBPB/GBP3/RELA/DAB2IP/MAPK11/NFKB1/CD40/MAP3K3/IKBKB/SELE/ICAM1/YY1/PSME3/EGR1/IL1R1/CCL2/CXCL8/EDN1/RPS6KA5/BTRC/IL1A/PELI1/IL6/MAP3K7/FGB/FGG/CHUK/CCL5/IRAK3/HAS2/IL1B/IL1RAP/AKAP12/TRIM63/MAPK3/KLF2/OTUB1/NFKBIA/TAB3/SRC/MYD88/TAF9/IL17A/SFRP1/LGALS9/NR1D1/RORA/GBP2/ADAMTS12/NLRP7/TFPI/ZC3H12A/CD38/PELI2/FBXW11/T…	164
GO:0007411	axon guidance	186/13004	210/17913	1.22954e-08	1.77543e-07	8.74817e-08	CXCR4/ERBB2/BMPR2/TUBB3/WNT3A/BMPR1B/BDNF/APP/VEGFA/PTPRO/RELN/LRP1/GRB2/PDLIM7/NRP1/LYPLA2/CXCL12/BMP7/NFIB/RYK/SHC3/NCAM1/EGR2/PTPN11/MAPK7/SMAD4/IRS2/POU4F2/MAPK1/PTK2/PIK3R1/ALCAM/EZR/RPS6KA5/NECTIN1/NIBAN2/RET/FZD3/WNT5A/ROBO2/SIAH1/DAG1/DLX5/ROBO1/CSF1R/GAB2/MAPK3/VASP/PTCH1/EPHA5/ARTN/PIK3CD/PIK3CA/PAX6/EPHA4/CHL1/SRC/FOXD1/ENAH/NEO1/FRS2/LHX9/SEMA3B/SCN1B/APBB2/GRB7/GBX2/ARX/HOXA2/SHH/FGF…	186
GO:0009156	ribonucleoside monophosphate biosynthetic process	168/13004	188/17913	1.3445e-08	1.93695e-07	9.54403e-08	HIF1A/HDAC4/STAT3/TP53/PPARA/TPI1/NUP93/ADPGK/ADSS/SLC25A13/POM121/PKM/GPD1/IGF1/TMSB4X/GAPDH/NUP58/PGM1/AK2/ALDOA/SEH1L/DDIT4/IMPDH1/COX2/UMPS/P2RX7/ARNT/PPAT/ATP5F1B/TGFB1/IMPDH2/PPARGC1A/HK2/PRKAA1/PFKP/NDC1/CMPK1/HPRT1/NUP54/PFKFB4/ALDOC/TAZ/ESRRB/GAPDHS/LHPP/OGDH/NUPR1/VPS9D1/ZBTB20/ADSSL1/NUP210/GCK/AMPD3/OGDHL/BPGM/NUP50/NUP42/NUP155/GMPS/FOXK1/NUP62/RFK/AK3/PRKAG1/ALDOB/PRPS1/PFKFB2/FOXK2…	168
GO:0009952	anterior/posterior pattern specification	163/13004	182/17913	1.50024e-08	2.15634e-07	1.0625e-07	CTNNBIP1/HOXA9/BASP1/BMPR2/HOXA10/HES1/CDX2/WNT3A/SRF/GATA4/SMO/TP53/ACVR2A/TGFBR1/ETS2/WT1/ZIC3/ZEB2/HOXB8/RARG/WNT1/AXIN2/CTNNB1/DLL1/HOXD10/BTG2/HOXD8/HOXC8/MIB1/ATM/EP300/SFRP2/DKK1/MEOX2/SMAD4/YY1/CRKL/HOXC13/AURKA/WNT5A/TMED2/HIPK2/PRKDC/SMAD2/SKI/RNF2/GPC3/ACVR2B/FOXC1/NR2F2/PAX6/PBX3/NEUROD1/SMAD3/HIPK1/PGAP1/FRS2/RIPPLY2/ROR2/DDIT3/GBX2/SHH/HOXA11/FOXA2/SFRP1/FGF8/EMX2/NEUROG1/CRB2/BMP2/…	163
GO:0090596	sensory organ morphogenesis	218/13004	250/17913	1.68276e-08	2.41312e-07	1.18903e-07	HIF1A/BCL2/JAG1/HOXA1/MEIS1/WNT3A/SOX9/STAT3/SPRY2/VEGFA/SOD1/MAFB/RARG/WNT1/ARID1A/PRKCI/CTNNB1/DLL1/PRDM1/BMP7/ZEB1/PITX3/BAK1/SP3/INSIG2/MAN2A1/DVL2/NIPBL/FGFR1/PROX1/HDAC1/FBN1/MAPK1/FBN2/YY1/HMGN1/HPN/EDN1/RARB/NECTIN1/TSKU/HOXC13/FZD3/WNT5A/TOPORS/HIPK2/THRB/NF1/EPHA2/SIX1/SKI/DLX5/PRKRA/MAPK3/FGFR2/NTRK2/SCRIB/TWIST1/FGF9/PAX6/FASLG/HDAC2/FOXF2/HIPK1/FRS2/BAX/ABI2/USH1C/WNT9A/SOBP/MEGF11/R…	218
GO:0030326	embryonic limb morphogenesis	114/13004	123/17913	1.83452e-08	2.6187e-07	1.29033e-07	BCL2L11/HOXA9/HOXA10/RECK/CACNA1C/RARG/CTNNB1/RDH10/HAND2/GJA1/BMP7/HOXD10/CHST11/NIPBL/FGFR1/MED1/RUNX2/SFRP2/DKK1/HDAC1/IFT52/SMAD4/FBN2/LRP4/TP63/RARB/CREBBP/MBNL1/WNT5A/SKI/DLX5/TGFB2/GPC3/PTCH1/TWIST1/FGF9/HDAC2/BAX/WNT9A/ECE1/ROR2/SALL4/SHH/HOXA11/FGF8/GDF5/WDR19/TULP3/FGF4/WNT3/IFT122/TBX5/RSPO2/C2CD3/DLX6/FREM2/DYNC2H1/LNPK/PSEN1/ALDH1A2/IMPAD1/GNAS/TBX3/PRRX1/FRAS1/BMPR1A/TBX2/GREM1/PBX1…	114
GO:0035113	embryonic appendage morphogenesis	114/13004	123/17913	1.83452e-08	2.6187e-07	1.29033e-07	BCL2L11/HOXA9/HOXA10/RECK/CACNA1C/RARG/CTNNB1/RDH10/HAND2/GJA1/BMP7/HOXD10/CHST11/NIPBL/FGFR1/MED1/RUNX2/SFRP2/DKK1/HDAC1/IFT52/SMAD4/FBN2/LRP4/TP63/RARB/CREBBP/MBNL1/WNT5A/SKI/DLX5/TGFB2/GPC3/PTCH1/TWIST1/FGF9/HDAC2/BAX/WNT9A/ECE1/ROR2/SALL4/SHH/HOXA11/FGF8/GDF5/WDR19/TULP3/FGF4/WNT3/IFT122/TBX5/RSPO2/C2CD3/DLX6/FREM2/DYNC2H1/LNPK/PSEN1/ALDH1A2/IMPAD1/GNAS/TBX3/PRRX1/FRAS1/BMPR1A/TBX2/GREM1/PBX1…	114
GO:0007051	spindle organization	134/13004	147/17913	1.88479e-08	2.68432e-07	1.32266e-07	RHOA/AURKB/STMN1/PLK2/MECP2/MLH1/KIF23/CEP63/HSPA1A/UVRAG/RAN/PLK1/HSPA1B/CSNK1D/CHMP2A/GPSM2/PRC1/MYH9/NEK6/CLASP2/CCSAP/KIF2A/EZR/SMC1A/RACGAP1/AURKA/ATRX/CEP72/HNRNPU/MYBL2/CKAP5/SBDS/HAUS3/PCNT/PSRC1/NDC80/AUNIP/KIF11/CDC20/ASPM/WDR62/FBXO5/RCC1/BORA/HAUS8/SPC25/TACC3/TACC1/ESPL1/LZTS2/MISP/NUMA1/CCDC69/ANKRD53/TACC2/CHMP4B/SMC3/NEK7/TTK/RNF4/SUN2/FLNA/ZNF207/VPS4B/CLTC/STAG2/NUP62/GNAI1/RAB1…	134
GO:0090263	positive regulation of canonical Wnt signaling pathway	124/13004	135/17913	1.94862e-08	2.76891e-07	1.36434e-07	COL1A1/WNT3A/RECK/CAV1/PPM1A/AXIN2/EGFR/CSNK1D/SOX4/ZBED3/CAPRIN2/NFKB1/DKK2/SFRP2/PSME3/BAMBI/DDX3X/KANK1/YAP1/WNK1/DLX5/GPC3/XIAP/FGFR2/ARNTL/ILK/FGF9/SRC/LRRK2/SMAD3/GID8/VPS35/ASPM/SULF2/UBR5/ROR2/JUP/SFRP1/TRPM4/CDH3/RSPO1/LGR6/TMEM198/DACT1/AXIN1/TNKS2/FGF10/WNT10B/TBL1X/TBL1XR1/PSMD9/AMER1/RBPJ/PSME4/PSMB5/PSMD12/PSMA2/LGR4/USP47/LGR5/PTK7/CCAR2/PSMD10/SMURF2/WLS/CTDNEP1/PSME1/PSMD6/USP34/…	124
GO:2000060	positive regulation of ubiquitin-dependent protein catabolic process	79/13004	82/17913	1.96465e-08	2.78533e-07	1.37243e-07	PLK2/CEBPA/PTEN/CAV1/HSPA1A/DET1/PLK1/CSNK1D/SOCS5/HERPUD1/TRIB1/UBQLN1/PIAS1/MAPK9/FBXW7/AKT1/PTK2/GSK3B/AURKA/SOCS4/CSNK1A1/MDM2/SMURF1/PTK2B/TRIB2/SMAD7/LRRK2/NFE2L2/FAM122A/PRKN/PLK3/IL33/TAF1/AXIN1/DAB2/PSEN1/UBQLN2/DDRGK1/GCLC/NUB1/RACK1/USP5/DISC1/PSMD10/NOP53/CCDC22/UBE2V2/PRICKLE1/BBS7/HSPBP1/KEAP1/SIRT2/STUB1/VCP/CHFR/COP1/SGTA/SUMO1/DVL1/GSK3A/RAD23A/RNF139/CLU/MAGEF1/DNAJB2/BCAP31/FBX…	79
GO:0032869	cellular response to insulin stimulus	175/13004	197/17913	1.97759e-08	2.79732e-07	1.37834e-07	CDK4/UCP2/SIRT1/EIF4EBP1/IGF1R/AKT2/SP1/SOCS1/PTEN/STAT1/PAK1/IRS1/CCND3/FOXO1/GRB2/APC/ATP6V0A1/PRKCI/LPL/ATP6V1C1/ATP6V1F/VAMP2/RELA/OSBPL8/PTPN1/CPEB2/GNAI2/TRIB3/ATP6V1B2/PTPN11/BGLAP/IRS2/USO1/ATP6V0E1/POU4F2/PIK3R2/AKT1/PPARG/PIK3R1/CFLAR/KAT2B/XBP1/IGF2/KANK1/ZFP36L1/PPAT/PRKDC/ATP2B1/IL1B/IGFBP1/ERRFI1/SLC2A4/CAV2/FOXO4/PRKAA1/PIK3CA/GSTP1/SRC/RAB13/SOCS7/SESN3/ESRRA/TRARG1/RARRES2/PTPRA/…	175
GO:0099173	postsynapse organization	143/13004	158/17913	2.13527e-08	3.01353e-07	1.48487e-07	NTRK3/CDC42/IGF1R/PTEN/EFNA1/RELN/NRP1/PDLIM5/ACTG1/ARF4/CAPRIN2/SLC7A11/LRP4/CRKL/ADAM10/CHRNB1/ACTN1/CAPRIN1/WNT5A/TIAM1/CDH2/IL1RAP/SRCIN1/EPHA4/ACTB/LRRK2/WASF2/VPS35/ABHD17B/RER1/PRNP/ZNF365/ITPKA/ABI2/BHLHB9/LRRC4/EGLN1/CHRNA7/DLG2/HDAC6/ETV5/COLQ/NRP2/DLG3/NEFH/KALRN/PAK3/NDRG1/SPTBN2/LZTS3/PPP1R9A/SHANK1/GDNF/CTTN/LHFPL4/LRP8/INA/CDK5/ACTR2/DBN1/PTPRD/MESD/CHMP2B/LRRTM1/EEF2K/ABHD17C/DOCK…	143
GO:0043900	regulation of multi-organism process	343/13004	408/17913	2.19706e-08	3.09374e-07	1.5244e-07	CXCR4/REST/GRN/BCL2/BIRC3/HDAC4/HMGA2/BCL2L11/ITCH/CDK9/SP1/STAT1/TRAF6/CAV1/CARD8/JUN/RNASEL/FOXP1/HACD3/PPIB/ANXA2/SQSTM1/TRIM32/PKN2/POLR2C/IFIT5/CHMP2A/IGF1/GAPDH/TFAP4/STOM/GSN/MDFIC/B4GALT1/POLR2K/DDX5/NELFCD/ADAR/GTF2B/TRIB1/P4HB/ACVR1B/TBK1/EP300/PROX1/HDAC1/DDX3X/HPN/P2RX7/CXCL8/CCNT1/IFNB1/ZFP36/TIRAP/SMARCB1/ZMPSTE24/PABPC1/PDE12/AURKA/IL10/ELMOD2/CHD1/RRP1B/CCL5/ACVR1C/BIRC2/IL1B/PTX3…	343
GO:0006479	protein methylation	152/13004	169/17913	2.27282e-08	3.17889e-07	1.56635e-07	DNMT1/EZH2/MYB/SIRT1/MECP2/DNMT3B/PRMT5/JARID2/PWP1/EHMT2/EHMT1/ASH2L/RAB6A/CTNNB1/BRCA1/BTG2/PHF19/SMAD4/ARID4B/SUZ12/EED/TET1/SMYD3/SMARCB1/ATRX/WDR82/SATB1/KDM3A/KMT5A/PRDM16/KMT5B/SETD7/TET3/RBBP5/NSD2/COPRS/HIST1H1D/BCOR/KDM4C/TET2/KMT2C/KMT2E/KMT2A/PCMTD1/SMYD1/ARID4A/RAB3D/VCPKMT/RAB3B/ARMT1/SETD1B/LMNA/ICMT/KMT2D/SMYD2/EZH1/KMT5C/FAM98B/KDM1A/PAXBP1/H2AFY/CHTOP/RIF1/NSD3/FAM98A/PCMTD2/GAT…	152
GO:0008213	protein alkylation	152/13004	169/17913	2.27282e-08	3.17889e-07	1.56635e-07	DNMT1/EZH2/MYB/SIRT1/MECP2/DNMT3B/PRMT5/JARID2/PWP1/EHMT2/EHMT1/ASH2L/RAB6A/CTNNB1/BRCA1/BTG2/PHF19/SMAD4/ARID4B/SUZ12/EED/TET1/SMYD3/SMARCB1/ATRX/WDR82/SATB1/KDM3A/KMT5A/PRDM16/KMT5B/SETD7/TET3/RBBP5/NSD2/COPRS/HIST1H1D/BCOR/KDM4C/TET2/KMT2C/KMT2E/KMT2A/PCMTD1/SMYD1/ARID4A/RAB3D/VCPKMT/RAB3B/ARMT1/SETD1B/LMNA/ICMT/KMT2D/SMYD2/EZH1/KMT5C/FAM98B/KDM1A/PAXBP1/H2AFY/CHTOP/RIF1/NSD3/FAM98A/PCMTD2/GAT…	152
GO:0046328	regulation of JNK cascade	152/13004	169/17913	2.27282e-08	3.17889e-07	1.56635e-07	RASGRP1/IGF1R/ITCH/APP/PAK1/TRAF6/PDCD4/ZEB2/HACD3/EGFR/ZNF622/SDCBP/HIPK3/CCN2/DVL2/MDFIC/MAP3K12/DAB2IP/TLR4/PTPN1/MAP3K2/SFRP2/DKK1/AKT1/CYLD/MAPK8IP1/TNFSF11/EDN1/HRAS/TIRAP/WNT5A/DAXX/HIPK2/CD40LG/MAP3K7/MAP3K10/TIAM1/MAP3K9/FZD7/IL1B/MAP3K11/DUSP10/PTPN22/TNF/CCR7/PTK2B/GSTP1/EPHA4/RB1CC1/HMGB1/TAOK2/GADD45A/EDA2R/TAOK1/PRKN/WNT7B/ROR2/PER1/SASH1/FGD2/SFRP1/TNIK/PJA2/VANGL2/CD27/FZD10/CCL19…	152
GO:0045088	regulation of innate immune response	368/13004	440/17913	2.32603e-08	3.24603e-07	1.59944e-07	RASGRP1/GRN/BIRC3/RTN4/S100A9/KRAS/TAB2/HLA-G/IRAK2/ITCH/MUC1/TLR2/SOCS1/JAK1/STAT1/FADD/PAK1/ESR1/JAK2/TRAF6/IRAK1/CAV1/HSPA1A/RNASEL/BTK/WDFY1/UNC93B1/UBE2V1/HSPA1B/MATR3/NRAS/SFPQ/RELA/MICA/POLR3G/RAB11FIP2/ADAR/CRK/DAB2IP/TLR4/PTPN1/UBQLN1/NFKB1/PIAS1/MED1/TBK1/USP18/IKBKE/PTPN11/EP300/PRKCE/IKBKB/HSP90B1/CADM1/HSPD1/PPARG/RAF1/PSME3/MAP3K1/PIK3R4/CYLD/CNPY3/HRAS/RPS6KA5/IRF4/IFNB1/BTRC/CREBB…	368
GO:0072175	epithelial tube formation	118/13004	128/17913	2.44617e-08	3.40348e-07	1.67701e-07	HIF1A/RPS7/SOX9/SUFU/TRAF6/ZEB2/RARG/ARID1A/PODXL/CTNNB1/BMP7/TRIM71/APAF1/SOX4/STK4/DVL2/SDC4/ABL1/MIB1/ST14/SFRP2/PROX1/IFT52/RARA/WNT9B/KIF20B/RET/FZD3/DLC1/WNT5A/TMED2/SIX1/FZD1/SKI/TGFB1/TGFB2/RALA/FGFR2/VASP/PTCH1/WNT4/SCRIB/TSC1/TWIST1/PRKACB/PFN1/MTHFD1/SALL4/IRX2/TEAD2/SFRP1/FGF8/GRHL3/VANGL2/TULP3/CTHRC1/FGF10/IFT122/SHROOM3/GDNF/SOX11/GLMN/BCL10/PHACTR4/SIX4/SEC24B/STK3/WNT6/GATA3/LHX2…	118
GO:0017038	protein import	128/13004	140/17913	2.44976e-08	3.40348e-07	1.67701e-07	CDH1/DRD1/STAT3/SMO/TP53/CDKN1A/SUFU/PPP3CA/RAN/PTGS2/KPNA3/IPO4/RAB23/NUP58/PTTG1IP/MAPK14/MDFIC/TNPO1/MED1/PEX13/PIK3R2/HSPA4/MAPK1/AKT1/PIK3R1/NF1/TXNIP/TGFB1/PKIA/ARNTL/NFKBIA/FGF9/IFNG/LRRK2/PPP1R10/SMAD3/ECT2/KPNA2/UBR5/NUP54/JUP/CABP1/SHH/GPIHBP1/PML/ZC3H12A/CD36/AGTR2/LMNA/APPL1/RAB8B/PAM16/FLNA/PSEN1/NOLC1/MAVS/LONP2/RBM22/NUP62/TARDBP/FERMT1/MMP12/LAMP2/RPL23/PEX16/APPL2/IPO9/PRICKLE1/T…	128
GO:0060485	mesenchyme development	224/13004	258/17913	2.50327e-08	3.47008e-07	1.70983e-07	HIF1A/BCL2/JAG1/TGFB3/COL1A1/HMGA2/MYC/MEF2C/EZH2/RTN4/BASP1/BMPR2/HES1/ACVR1/WNT3A/SOX9/GATA4/EFNB1/PTEN/SMO/STAT1/TGFBR1/PDGFRB/PDCD4/WT1/HOXA5/ZEB2/EFNA1/PKD2/TGFBR2/AXIN2/NRP1/CORO1C/PHLDB2/SDCBP/CTNNB1/RDH10/NEDD4/NOTCH1/HAND2/BMP7/FOXA1/KLHL12/MAD2L2/SNAI2/DDX5/ERBB3/DAB2IP/CLASP2/FGFR1/ERBB4/SFRP2/SMAD4/FN1/MAPK1/BAMBI/LOXL2/HPN/CRELD1/MDM4/EDN1/ZFPM2/SNAI1/GSK3B/DLG5/ZFP36L1/RET/YAP1/WNT5…	224
GO:0034968	histone lysine methylation	102/13004	109/17913	2.52914e-08	3.49817e-07	1.72367e-07	DNMT1/EZH2/MYB/SIRT1/MECP2/DNMT3B/JARID2/PWP1/EHMT2/EHMT1/ASH2L/CTNNB1/BRCA1/PHF19/SMAD4/ARID4B/SUZ12/EED/SMYD3/SMARCB1/ATRX/WDR82/KDM3A/KMT5A/PRDM16/KMT5B/SETD7/TET3/RBBP5/NSD2/HIST1H1D/BCOR/KDM4C/TET2/KMT2C/KMT2E/KMT2A/SMYD1/ARID4A/SETD1B/LMNA/KMT2D/SMYD2/EZH1/KMT5C/KDM1A/H2AFY/RIF1/NSD3/GATA3/BEND3/CXXC1/HIST1H1B/DPY30/WDR61/KDM4D/RLF/SETD3/HIST1H1E/HIST1H1C/ASH1L/MLLT6/CTR9/SUV39H1/MTF2/PAXIP…	102
GO:0009127	purine nucleoside monophosphate biosynthetic process	156/13004	174/17913	2.56394e-08	3.52287e-07	1.73585e-07	HIF1A/HDAC4/STAT3/TP53/PPARA/TPI1/NUP93/ADPGK/ADSS/SLC25A13/POM121/PKM/GPD1/IGF1/TMSB4X/GAPDH/NUP58/PGM1/AK2/ALDOA/SEH1L/DDIT4/IMPDH1/COX2/P2RX7/ARNT/PPAT/ATP5F1B/TGFB1/IMPDH2/PPARGC1A/HK2/PRKAA1/PFKP/NDC1/HPRT1/NUP54/PFKFB4/ALDOC/TAZ/ESRRB/GAPDHS/LHPP/OGDH/NUPR1/VPS9D1/ZBTB20/ADSSL1/NUP210/GCK/AMPD3/OGDHL/BPGM/NUP50/NUP42/NUP155/GMPS/FOXK1/NUP62/AK3/PRKAG1/ALDOB/PFKFB2/FOXK2/POM121C/NUP160/ATP5M…	156
GO:0009168	purine ribonucleoside monophosphate biosynthetic process	156/13004	174/17913	2.56394e-08	3.52287e-07	1.73585e-07	HIF1A/HDAC4/STAT3/TP53/PPARA/TPI1/NUP93/ADPGK/ADSS/SLC25A13/POM121/PKM/GPD1/IGF1/TMSB4X/GAPDH/NUP58/PGM1/AK2/ALDOA/SEH1L/DDIT4/IMPDH1/COX2/P2RX7/ARNT/PPAT/ATP5F1B/TGFB1/IMPDH2/PPARGC1A/HK2/PRKAA1/PFKP/NDC1/HPRT1/NUP54/PFKFB4/ALDOC/TAZ/ESRRB/GAPDHS/LHPP/OGDH/NUPR1/VPS9D1/ZBTB20/ADSSL1/NUP210/GCK/AMPD3/OGDHL/BPGM/NUP50/NUP42/NUP155/GMPS/FOXK1/NUP62/AK3/PRKAG1/ALDOB/PFKFB2/FOXK2/POM121C/NUP160/ATP5M…	156
GO:0042594	response to starvation	156/13004	174/17913	2.56394e-08	3.52287e-07	1.73585e-07	BCL2/BMPR2/UCP2/SIRT1/EIF4EBP1/FOXO3/TP53/CDKN1A/JUN/FOXO1/EHMT2/FADS1/FSTL1/SESN1/FAS/GAS2L1/AACS/SEH1L/MAPK1/MAPK8/PPARG/GLUL/PPM1D/PIK3R4/KLF10/XBP1/BECN1/ZFP36/WNT9B/TNRC6A/EIF2S1/SLC38A2/RRP8/CPEB4/DAP/MTOR/MAPK3/PPARGC1A/WNT4/MAP1LC3B/PRKAA1/MTMR3/PMAIP1/LRRK2/ATF4/NFE2L2/SESN3/SESN2/MAX/ULK2/DDIT3/ULK1/WDR59/SFRP1/DEPDC5/FOXA3/IFI16/SREBF2/SREBF1/GIP/PIK3C2B/HSPA5/ADSSL1/ZC3H12A/CADPS2/INH…	156
GO:2000116	regulation of cysteine-type endopeptidase activity	195/13004	222/17913	2.61705e-08	3.58795e-07	1.76791e-07	REST/SNCA/BIRC3/RHOA/MYC/BCL2L11/S100A9/WNT3A/SOX2/KLF4/SIRT1/FADD/JAK2/VEGFA/CARD8/CD44/THBS1/ANP32B/PTGS2/LAMTOR5/TNFRSF10A/CCN1/CASP9/BAK1/APAF1/FAS/HERPUD1/TFAP4/DHCR24/CCN2/GSN/RFFL/EGLN3/SFRP2/TNFSF10/HSPD1/AKT1/PPARG/RAF1/MAGEA3/DDX3X/PERP/CFLAR/TP63/GRIN2A/DAPK1/DLC1/TNFRSF10B/CASP8/NAIP/PDCD6/DAP/ACVR1C/BIRC2/PLAUR/DIABLO/ROBO1/MMP9/SERPINB9/XIAP/RPS6KA1/CASP8AP2/MDM2/FIS1/TNF/MGMT/FASLG…	195
GO:0000819	sister chromatid segregation	142/13004	157/17913	2.67452e-08	3.6587e-07	1.80277e-07	FEN1/AURKB/NCAPG/KIF23/RAD51C/CDC6/RAN/APC/AXIN2/PLK1/TRIP13/CTNNB1/CHMP2A/AKAP8/RB1/SFPQ/CENPF/PRC1/MAD2L2/NEK6/SEH1L/NIPBL/ATM/HDAC8/FBXW7/MRE11/CUL3/SMC1A/BECN1/MAD2L1/MIS12/RACGAP1/SPDL1/ATRX/HNRNPU/KIF22/DUSP1/PDS5B/BUB1/KIF14/SGO1/NCAPH2/HASPIN/PSRC1/NDC80/CDC20/BUB1B/NCAPH/DSCC1/CDCA5/NCAPD2/FBXO5/CDT1/TACC3/ZWINT/ESPL1/KIF2C/TENT4A/LATS1/USP44/NUMA1/ANKRD53/HORMAD2/CDC23/CHMP4B/SMC3/MCMBP…	142
GO:0050863	regulation of T cell activation	263/13004	307/17913	2.70368e-08	3.6905e-07	1.81844e-07	RASGRP1/ERBB2/RUNX3/RHOA/RUNX1/HES1/YES1/MYB/HLA-G/CDC42/ITCH/SOCS1/EFNB1/FADD/BCL6/RAC1/PAK1/CBFB/ANXA1/TRAF6/CAV1/SOD1/MAP3K8/FOXP3/TGFBR2/GRB2/AP3D1/AP3B1/TNFSF9/CTNNB1/CEBPB/IGF1/PRDM1/ZEB1/SOCS5/CD24/CD83/TNFRSF21/GSN/SDC4/ABL1/CD276/PTPN11/CASP3/PNP/CD274/CSK/LGALS3/HSPD1/AKT1/VCAM1/PIK3R1/CYLD/MAPK8IP1/CCL2/IL18/TNFSF11/RARA/CTLA4/XBP1/IGF2/IRF4/TFRC/IFNB1/DLG5/EGR3/NFATC2/IL10/NFKBIZ/PELI…	263
GO:0051701	interaction with host	186/13004	211/17913	2.9228e-08	3.98087e-07	1.96152e-07	CXCR4/CDH1/NTRK3/BCL2L11/MET/CDK1/ITCH/ITGB3/CAV1/HSPA1A/UVRAG/GRB2/EGFR/ANPEP/KPNA3/ITGA2/HSPA1B/TRIM32/CTNNB1/CLDN1/TYMS/NEDD4/CHMP2A/GAPDH/TUSC2/SLC22A5/GSN/CTNND1/F11R/ITGB1/AXL/ITGA5/NCAM1/P4HB/ICAM1/BCL2L1/CXCL8/TFRC/NPC1/NECTIN1/CASP8/HIPK2/EPHA2/DAG1/TGFB1/PTX3/SERPINB9/EFNB2/SCRIB/CAV2/IFITM1/SRC/LDLR/SMAD3/CBLL1/CD46/VAPA/SLC1A5/DDB1/KPNA2/VAMP8/PRKN/LGALS9/SELPLG/PC/SLC52A1/PML/ITGB5/H…	186
GO:0007052	mitotic spindle organization	90/13004	95/17913	2.97062e-08	4.03719e-07	1.98927e-07	RHOA/AURKB/STMN1/PLK2/MECP2/KIF23/HSPA1A/RAN/PLK1/HSPA1B/CHMP2A/GPSM2/PRC1/CLASP2/CCSAP/KIF2A/SMC1A/RACGAP1/HNRNPU/MYBL2/SBDS/PCNT/PSRC1/NDC80/KIF11/CDC20/WDR62/RCC1/BORA/SPC25/TACC3/TACC1/MISP/NUMA1/ANKRD53/TACC2/CHMP4B/SMC3/TTK/SUN2/FLNA/ZNF207/VPS4B/CLTC/STAG2/NUP62/GNAI1/RAB11A/CHMP2B/ARHGEF10/SPAST/CCNB1/STAG1/BCCIP/ABRAXAS2/EML1/DYNC1H1/KIF4A/CENPE/KIFC1/STIL/RAE1/MAP4/DRG1/SPICE1/TNKS/WRAP…	90
GO:1902105	regulation of leukocyte differentiation	231/13004	267/17913	3.01675e-08	4.09097e-07	2.01577e-07	RASGRP1/ERBB2/RUNX3/CREB1/RHOA/CTNNBIP1/RUNX1/MYC/MYB/HLA-G/CDK6/SOCS1/INPP5D/FADD/BCL6/CBFB/ANXA1/TRAF6/JUN/SOD1/LIF/FOXP1/BTK/MAFB/FOXP3/TGFBR2/FOS/NOTCH2/AP3D1/AP3B1/CTNNB1/CEBPB/RB1/PRDM1/MITF/ZEB1/SOCS5/CD83/AXL/ZFP36L2/HOXA7/ABL1/TLR4/TRIB1/ATP11C/BGLAP/PNP/FBXW7/FBN1/POU4F2/PIK3R1/CYLD/KLF10/IL18/TNFSF11/RARA/CTLA4/XBP1/IRF4/CSF1/IFNB1/ZFP36L1/EGR3/NFATC2/NFKBIZ/CASP8/TOB2/NF1/ZAP70/TGFB1/…	231
GO:0009755	hormone-mediated signaling pathway	190/13004	216/17913	3.06048e-08	4.13231e-07	2.03614e-07	RHOA/RUNX1/CCNE1/SIRT1/LATS2/PPARA/PAK1/CBFB/ESR1/JAK2/FOXP1/NR3C2/RAN/VDR/PHB/RARG/ARID1A/GPAM/PPP5C/UFL1/CTNNB1/NEDD4/ADIPOR2/RB1/BRCA1/BMP7/FOXA1/NR1I2/CRHBP/PGRMC2/DDX5/PIAS1/NCOA6/MED1/HNF4A/NR4A2/PTPN11/EP300/HDAC1/AR/POU4F2/PPARG/RXRB/NR2F6/TP63/NCOA3/THRA/RARA/RARB/NR3C1/ESR2/NR2E1/YAP1/CREBRF/CNOT9/DAXX/CLOCK/THRB/NCOR2/NR1H3/NCOA1/PPARGC1A/KDM3A/SMARCA4/NR2F2/ARNTL/EGLN2/DDX17/SRC/TCF21…	190
GO:0016358	dendrite development	190/13004	216/17913	3.06048e-08	4.13231e-07	2.03614e-07	RHOA/MEF2C/EZH2/CDC42/PLK2/APP/MEF2A/MECP2/PTEN/PPP3CA/RAB21/EFNA1/RELN/PICALM/NRP1/PDLIM5/NEDD4/BMP7/ANKRD27/IQGAP1/ITGB1/PREX1/ARF4/CAPRIN2/CRK/DAB2IP/CUX1/KIDINS220/SEMA4D/LRP4/SLC11A2/FBXO31/NR2E1/GSK3B/CRKL/ID1/DLG5/ADAM10/FARP1/CAPRIN1/STRN/TIAM1/CPEB3/GRIN3A/SRCIN1/MTOR/ILK/BTBD3/PAK4/EPHA4/RBFOX2/LRRK2/HDAC2/LPAR1/FMR1/TAOK2/CDC20/HPRT1/ZNF365/ITPKA/ABI2/BHLHB9/CHRNA7/HDAC6/TNIK/CUL7/RAPG…	190
GO:0051302	regulation of cell division	146/13004	162/17913	3.09388e-08	4.16838e-07	2.05391e-07	RHOA/TGFB3/AURKB/MYC/CDC42/KIF23/VEGFA/UVRAG/CDC6/PLK1/FGF2/PKN2/DLL1/BRCA2/PRC1/FGF7/SFRP2/PRKCE/RBL2/CUL3/PIK3R4/TP63/BCL2L1/NCOA3/CALM3/BECN1/IGF2/WNT9B/IL1A/KIF20B/RACGAP1/POU5F1/BIRC6/PRPF40A/PDGFB/PDGFA/TXNIP/IL1B/RBL1/CALM2/TGFB1/TGFB2/FGFR2/PTCH1/MACC1/FGF9/PAX6/CAT/E2F7/KIF14/CCP110/ORC6/ECT2/ASPM/BLM/EREG/SVIL/SHH/OPN1MW2/PLK3/FGF8/C10orf99/ESRRB/OPN1MW/PPBP/FGF4/RXFP3/OPN1LW/ANKRD53/KD…	146
GO:0071478	cellular response to radiation	155/13004	173/17913	3.18199e-08	4.27785e-07	2.10785e-07	TP53INP1/HMGA2/AURKB/MYC/BMF/CDC25A/SIRT1/AKT2/TP53/CDKN1A/CHEK1/RHOB/GRB2/TMEM109/PTGS2/CUL4B/NEDD4/CASP9/BAK1/MAPK14/DNM2/SNAI2/NIPBL/ATM/EP300/SFRP2/RAD51/YY1/PIK3R1/EGR1/FNTB/BCL2L1/PBK/HRAS/CREBBP/EIF2S1/POLD1/ZMPSTE24/YAP1/NAMPT/PTPRK/CLOCK/TGFB1/N4BP1/ERCC4/H2AFX/MDM2/MGMT/ATF4/FMR1/RDH11/TENT2/BAX/GADD45A/ECT2/DDB1/PCNA/BLM/CNGB1/ZBTB1/SAG/SFRP1/POLK/IFI16/TAF1/HSPA5/PDE6G/RP1/GNGT1/NOX4/…	155
GO:0051495	positive regulation of cytoskeleton organization	181/13004	205/17913	3.3905e-08	4.54838e-07	2.24115e-07	NTRK3/RHOA/TGFB3/CDKN1B/MET/CDC42/MECP2/ROCK2/RHOC/RAC1/PAK1/TGFBR1/CENPJ/HSPA1A/GRB2/TPM1/NRP1/HSPA1B/ARL2/SH3PXD2B/NF2/CFL2/GPSM2/NIN/ARPC1B/CCN2/GSN/SWAP70/SDC4/TAC1/ABL1/PROX1/PRKCE/ICAM1/PFN2/AKAP9/P2RX7/EDN1/HRAS/ID1/LIMCH1/ARPC5/JMY/CORO1A/MYOC/RICTOR/MTOR/VASP/WNT4/CCL26/NAV3/TSC1/NTF3/CCR7/TEK/PTK2B/MAPRE1/MAPT/PFN1/SMAD3/LPAR1/PSRC1/PFDN2/ABI2/SNX9/KIRREL1/SFRP1/LMOD3/RGCC/CCL24/EPHA1/S…	181
GO:0072522	purine-containing compound biosynthetic process	250/13004	291/17913	3.42006e-08	4.57819e-07	2.25583e-07	HIF1A/SNCA/HDAC4/PDHA2/STAT3/TP53/PPARA/TPI1/SLC35B3/MTAP/NUP93/SLC25A1/HACD2/ADPGK/ADSS/NT5E/HSD17B12/SLC25A13/POM121/PKM/ELOVL5/GPD1/IGF1/TMSB4X/GAPDH/ADCY6/NUP58/PGM1/PAPSS2/NME4/ELOVL1/AK2/ALDOA/SEH1L/DDIT4/IMPDH1/PNP/COX2/P2RX7/ADORA2B/ARNT/PPAT/ATP5F1B/TGFB1/IMPDH2/PPARGC1A/HK2/ELOVL6/PRKAA1/AMD1/NOS3/PFKP/NDC1/SHMT1/TECR/ADCY9/NPPC/HPRT1/MTHFD1/NUP54/PFKFB4/ALDOC/ACACA/TAZ/ACSL1/SCD/GUCY1A…	250
GO:0043414	macromolecule methylation	238/13004	276/17913	3.56617e-08	4.75337e-07	2.34216e-07	DNMT1/MYC/EZH2/MYB/SIRT1/MECP2/DNMT3A/WT1/DNMT3B/PRMT5/JARID2/FOS/PWP1/EHMT2/EHMT1/ASH2L/RAB6A/CTNNB1/MTRR/MRM1/BRCA1/BTG2/KDM1B/PHF19/SMAD4/ARID4B/PPM1D/SUZ12/EED/MTA2/SPI1/TET1/SMYD3/SMARCB1/NIBAN2/ZMPSTE24/ATRX/WDR82/NSUN4/SATB1/MBD2/WDR4/KDM3A/PIK3CA/MGMT/KMT5A/CBLL1/PRDM16/KMT5B/SETD7/TET3/RBBP5/NSD2/COPRS/HIST1H1D/BCOR/KDM4C/ZFP57/TET2/KMT2C/CMTR1/KMT2E/KMT2A/PCMTD1/SMYD1/ARID4A/PIWIL4/MOV1…	238
GO:1990778	protein localization to cell periphery	238/13004	276/17913	3.56617e-08	4.75337e-07	2.34216e-07	CDH1/WNT3A/AKT2/ROCK2/CAV1/ROCK1/LRP1/RAB34/PICALM/GOLGA7/GAK/EGFR/VTI1B/SQSTM1/PLK1/VAMP3/PRKCI/RHOG/VAMP2/GPSM2/F11R/FCHO2/TTC7A/ITGB1/LZTFL1/RAB11FIP2/ANK2/CLASP2/AP2M1/PRKCE/AR/IKBKB/CSK/LGALS3/AKT1/TMBIM1/PIK3R1/STX7/AGR2/EHD2/GORASP2/BCL2L1/EZR/HRAS/GRIN2A/PPP2R5A/ADAM10/LDLRAP1/NUMB/RDX/TMEM59/SEC23A/CNPY4/TMED2/EPHA2/RABEP1/CDH2/DAG1/TGFB1/SAPCD2/PTCH1/EPB41L3/GPC4/TNF/SMURF1/IFNG/TMEM88/…	238
GO:0045814	negative regulation of gene expression, epigenetic	95/13004	101/17913	3.65898e-08	4.86668e-07	2.39799e-07	DNMT1/HMGA1/EZH2/BMI1/SIRT1/MECP2/DNMT3A/H3F3B/DNMT3B/JARID2/ARID1A/PHF19/HIST1H3B/SMCHD1/CREBZF/HDAC1/PPM1D/SUZ12/EED/SPI1/HELLS/TET1/RRP8/MBD2/HMGB1/HDAC2/RBBP7/RESF1/HIST1H4I/HIST1H4L/UBR2/HIST1H3C/SIRT5/PHF8/ASF1A/KMT2D/EZH1/EPC1/SIN3A/H2AFY/RIF1/HIST1H4H/LHX2/BEND3/HIST2H3A/TASOR/HIST2H3D/HIST2H3C/CTBP1/MIER1/H1F0/HIST1H3J/HIST1H4K/HIST2H4A/HIST1H4A/HIST1H4D/HIST1H3G/HIST1H3E/HIST1H4J/HIST1H…	95
GO:0002696	positive regulation of leukocyte activation	261/13004	305/17913	3.80795e-08	5.05404e-07	2.4903e-07	RASGRP1/RUNX3/BCL2/RHOA/RUNX1/MEF2C/HES1/YES1/WNT3A/MYB/HLA-G/CDC42/APP/CEBPA/SOCS1/MSH2/MLH1/EFNB1/CDKN1A/INPP5D/FADD/BCL6/RAC1/PAK1/CBFB/ANXA1/TRAF6/CAV1/MAP3K8/BTK/FOXP3/TGFBR2/GRB2/THBS1/CTSC/AP3D1/AP3B1/IGF1/SOCS5/CD24/CD83/MAD2L2/SHLD2/AXL/TAC1/TLR4/ATP11C/CD276/CD40/PTPN11/PNP/IRS2/CD274/CSK/HSPD1/AKT1/VCAM1/PIK3R1/CYLD/CCL2/IL18/TNFSF11/RARA/CTLA4/XBP1/ADORA2B/IGF2/TFRC/TIRAP/EGR3/NFATC2/…	261
GO:0036294	cellular response to decreased oxygen levels	193/13004	220/17913	3.87037e-08	5.12598e-07	2.52575e-07	HIF1A/BCL2/CCNA2/MYC/E2F1/GATA6/BNIP3/SIRT1/EIF4EBP1/FOXO3/ROCK2/PTEN/TP53/IRAK1/DNMT3A/VEGFA/BACH1/PTGS2/HMOX1/NOTCH1/BMP7/ACAA2/EGLN3/P4HB/UBQLN1/CPEB2/DDAH1/BNIP3L/EP300/PRKCE/S100B/AKT1/TERT/ICAM1/CD34/PSME3/EGR1/CFLAR/MDM4/EDN1/ARNT/CASR/CREBBP/ZFP36L1/NAMPT/HIPK2/CPEB4/CUL2/MTOR/PPARGC1A/MPL/HIF1AN/SLC2A4/TSC1/MDM2/TWIST1/PRKAA1/EGLN2/SLC8A1/EPAS1/VHL/PMAIP1/SRC/ATF4/NFE2L2/CITED2/HYOU1/CAC…	193
GO:1990823	response to leukemia inhibitory factor	89/13004	94/17913	3.8897e-08	5.1298e-07	2.52763e-07	CREB1/KLF5/KLF4/SIRT1/SPRY2/JARID2/RARG/GNPNAT1/PARP16/ICAM1/EED/PTP4A3/TNFSF11/XBP1/TFRC/SOCS3/TLE4/NCL/MAT2A/HNRNPU/NFYB/EIF4A2/MYBL2/HK2/KDM3A/MSC/PAX6/SMAD7/PFKP/SRSF7/KAT6B/UBXN2A/KDM5B/SOX1/ILDR1/DTX1/NRP2/LRAT/NEFH/PLA2G10/PML/FGF4/LAPTM5/RFX2/CTH/INA/PDCD10/RIF1/EEF1E1/TWISTNB/GFPT2/VEGFC/ARID5B/SBNO2/TRIM25/B3GNT2/NR5A2/CTBP2/SYNGR1/SNX10/PCOLCE2/FZD4/EPS8/BCLAF1/SRM/RNMT/MTF2/BCAT2/PIGA…	89
GO:1990830	cellular response to leukemia inhibitory factor	89/13004	94/17913	3.8897e-08	5.1298e-07	2.52763e-07	CREB1/KLF5/KLF4/SIRT1/SPRY2/JARID2/RARG/GNPNAT1/PARP16/ICAM1/EED/PTP4A3/TNFSF11/XBP1/TFRC/SOCS3/TLE4/NCL/MAT2A/HNRNPU/NFYB/EIF4A2/MYBL2/HK2/KDM3A/MSC/PAX6/SMAD7/PFKP/SRSF7/KAT6B/UBXN2A/KDM5B/SOX1/ILDR1/DTX1/NRP2/LRAT/NEFH/PLA2G10/PML/FGF4/LAPTM5/RFX2/CTH/INA/PDCD10/RIF1/EEF1E1/TWISTNB/GFPT2/VEGFC/ARID5B/SBNO2/TRIM25/B3GNT2/NR5A2/CTBP2/SYNGR1/SNX10/PCOLCE2/FZD4/EPS8/BCLAF1/SRM/RNMT/MTF2/BCAT2/PIGA…	89
GO:0032886	regulation of microtubule-based process	176/13004	199/17913	3.91797e-08	5.15618e-07	2.54064e-07	SNCA/ERBB2/RHOA/STMN1/CDKN1B/MET/WNT3A/PLK2/MECP2/ROCK2/CCNF/CHEK1/RAC1/PAK1/CENPJ/HSPA1A/PDCD6IP/RHOT1/APC/PLK1/PHLDB2/HSPA1B/CHORDC1/ARL2/CTNNB1/CHMP2A/BRCA1/GPSM2/NIN/ABL1/MID1IP1/CLASP2/CCSAP/KLHL42/AKAP9/CYLD/INPP5J/KAT2B/SMC1A/ATAT1/GSK3B/AURKA/HNRNPU/RASSF1/NAV3/PRKAA1/MAPRE1/MAPT/DIXDC1/XPO1/PSRC1/SKA1/KIF11/BORA/TACC3/TAOK1/DYRK1A/HDAC6/MCPH1/CNIH2/NEFH/ARHGEF2/NUMA1/CLIP3/EFNA5/TRPV4/AN…	176
GO:0001659	temperature homeostasis	154/13004	172/17913	3.94646e-08	5.18274e-07	2.55372e-07	CXCR4/DRD1/UCP2/IGF1R/STAT3/JAK2/VEGFA/CAV1/OMA1/FOXO1/APC/EHMT1/PTGS2/NPR3/RHEB/CEBPB/NOTCH1/ADIPOR2/RB1/GJA1/NOVA1/TLR4/ADAM17/EGR1/ALMS1/IL18/THRA/TNFSF11/PRKAB1/IRF4/IL1A/ID1/HADH/DOCK7/FABP4/IL1B/NR1H3/PPARGC1A/ACVR2B/IL13/KDM3A/ELOVL6/ARNTL/TNF/EPAS1/ATF4/PRDM16/MAP2K6/DDIT3/LEPR/STAT6/TFE3/ACSL1/DBH/ABAT/SCD/NR1D1/ARRDC3/NTSR1/KDM6B/TSHR/IL4/CCR2/TRPM8/ZBTB7B/WNT10B/CD36/LPIN1/GRB10/YBX2/C…	154
GO:0043967	histone H4 acetylation	62/13004	63/17913	4.12531e-08	5.40623e-07	2.66384e-07	SIRT1/MUC1/ING4/JADE1/BRCA2/BRCA1/EP300/PHF20/SPI1/IRF4/SMARCB1/ZMPSTE24/NAA40/NCOA1/KAT6B/JADE3/LEF1/KAT6A/ARRB1/PER1/TRRAP/KMT2A/APBB1/TRIM16/MYOD1/MORF4L1/KANSL1/EPC1/NAA50/BEND3/KAT2A/KANSL2/EP400/CTBP1/HAT1/MEAF6/RUVBL1/BRD8/KANSL3/ACTL6A/AUTS2/DMAP1/IWS1/PIH1D1/HCFC1/RUVBL2/CHD5/USP22/KAT5/OGT/MSL3/WDR5/MCRS1/ING3/KAT7/MSL2/NAA60/ATG5/MSL1/JADE2/KANSL1L/YEATS4	62
GO:0048002	antigen processing and presentation of peptide antigen	167/13004	188/17913	4.19823e-08	5.49026e-07	2.70525e-07	HLA-G/KIF23/TRAF6/ACTR1A/SEC24D/SEC24A/VAMP3/SNAP23/DNM2/AP1M2/AP2M1/IKBKB/KIF2A/CAPZA1/PSME3/KLC1/RACGAP1/SEC23A/AP2A1/CTSL/CHUK/KIF22/AP1S1/AP1S2/TAP1/SH3GL2/SEC31A/KIF11/VAMP8/KIF15/KIF2C/DYNC1I1/NCF4/SEC24C/MARCH1/CTSF/HLA-DMA/ITGB5/ACE/SPTBN2/CTSD/HLA-DRB5/CD36/ERAP1/HLA-A/OSBPL1A/DCTN5/DYNLL2/PSMD9/CAPZB/SEC24B/AP1G1/CLTA/CLTC/PSME4/PSMB5/PSMD12/DCTN4/ITGAV/PSMA2/CALR/PYCARD/KIF26A/DCTN3/NC…	167
GO:0006164	purine nucleotide biosynthetic process	241/13004	280/17913	4.20743e-08	5.49078e-07	2.7055e-07	HIF1A/SNCA/HDAC4/PDHA2/STAT3/TP53/PPARA/TPI1/SLC35B3/NUP93/SLC25A1/HACD2/ADPGK/ADSS/HSD17B12/SLC25A13/POM121/PKM/ELOVL5/GPD1/IGF1/TMSB4X/GAPDH/ADCY6/NUP58/PGM1/PAPSS2/NME4/ELOVL1/AK2/ALDOA/SEH1L/DDIT4/IMPDH1/COX2/P2RX7/ADORA2B/ARNT/PPAT/ATP5F1B/TGFB1/IMPDH2/PPARGC1A/HK2/ELOVL6/PRKAA1/NOS3/PFKP/NDC1/TECR/ADCY9/NPPC/HPRT1/MTHFD1/NUP54/PFKFB4/ALDOC/ACACA/TAZ/ACSL1/SCD/GUCY1A2/ACSL3/RCVRN/ESRRB/GUCA2…	241
GO:0016241	regulation of macroautophagy	149/13004	166/17913	4.37657e-08	5.69959e-07	2.80839e-07	HIF1A/BNIP3/SIRT1/TP53/UVRAG/SNX6/ATP6V0A1/SPTLC1/PAFAH1B2/HMOX1/LAMTOR5/RHEB/ATP6V1C1/NEDD4/CALCOCO2/GAPDH/FYCO1/GNAI3/BNIP3L/TBK1/ATP6V1B2/CASP3/ATP6V0E1/AKT1/MAPK8/VPS26A/BECN1/PRKAB1/NPC1/RAB1B/LAMTOR3/LAMTOR2/MAP3K7/RAB5A/MTOR/MAPK3/KDR/TSC1/PRKAA1/SMURF1/PIK3CA/MTMR3/RB1CC1/LRRK2/CDC37/VPS35/PIP4K2C/SESN2/PIP4K2A/PRKN/ULK1/HDAC6/SNX32/ATP6V0D2/IL4/NUPR1/OPTN/LACRT/CHMP4B/SMCR8/RNF41/RAB12/S…	149
GO:0036503	ERAD pathway	76/13004	79/17913	4.62398e-08	5.99675e-07	2.95481e-07	WFS1/DERL1/CAV1/UBE2J1/HERPUD1/UBQLN1/UBXN1/HSP90B1/ERLIN2/SEL1L/EDEM3/EDEM1/NFE2L2/SYVN1/PRKN/DNAJB9/SDF2L1/HSPA5/EDEM2/YOD1/UBE2J2/ECPAS/UBQLN2/SEC61B/USP25/TRIM25/RNFT1/FOXRED2/NPLOC4/MAN1B1/DNAJC10/UBAC2/RHBDD1/USP14/CCDC47/BAG6/ERLIN1/TMUB2/AUP1/SVIP/DNAJB12/STUB1/FAF2/TRIM13/BRSK2/VCP/SGTA/UBXN8/TMUB1/RNF103/HM13/RNF139/RNF185/UBE2G2/USP19/UBXN6/RNF5/BCAP31/DERL2/TMEM129/STT3B/RCN3/USP13/MA…	76
GO:1900034	regulation of cellular response to heat	76/13004	79/17913	4.62398e-08	5.99675e-07	2.95481e-07	SIRT1/HSPA1A/NUP93/DNAJB1/HSPA1B/CHORDC1/POM121/NUP58/SEH1L/ATM/EP300/MAPK1/CD34/CAMK2G/GSK3B/CREBBP/MTOR/MAPK3/MAPT/IER5/NDC1/HSP90AB1/NUP54/HSPA1L/NUP210/NUP50/RPA2/DNAJB6/DNAJC2/BAG5/NUP42/NUP155/NUP62/BAG2/MAPKAPK2/AKT1S1/CCAR2/POM121C/NUP160/DNAJC7/RAE1/NUP98/CAMK2D/BAG4/NUP107/NUP43/YWHAE/RPA3/BAG3/HSF1/NUP153/HSPH1/HSP90AA1/AAAS/NUP35/NUP214/TPR/NUP133/RPA1/HSPB8/FKBP4/HSPA8/PTGES3/RANBP2/…	76
GO:0003279	cardiac septum development	105/13004	113/17913	4.65943e-08	6.0302e-07	2.97129e-07	JAG1/FGFRL1/BMPR2/HES1/ACVR1/GATA6/GATA4/SMO/TP53/SUFU/TGFBR1/TGFBR2/NRP1/NOTCH2/LUZP1/PLXND1/CCN1/NOTCH1/MATR3/PRDM1/SMAD6/BMP7/SOX4/DNM2/TRIP11/ANK2/HECTD1/PROX1/SMAD4/PDE2A/CRELD1/RARA/MDM4/RARB/ZFPM2/WNT5A/TGFBR3/ROBO2/FZD1/ROBO1/TGFB2/FGFR2/MDM2/ID2/SMAD7/NOS3/CITED2/FRS2/NSD2/EGLN1/SALL4/HEY1/LTBP1/DHRS3/FGF8/NRP2/VANGL2/TBX5/XIRP2/ADAMTS6/HEY2/SOX11/DCTN5/ZBTB14/HEG1/RBPJ/GATA3/TBX3/MAML1/…	105
GO:0001841	neural tube formation	94/13004	100/17913	4.75788e-08	6.13216e-07	3.02153e-07	HIF1A/RPS7/SUFU/TRAF6/ZEB2/RARG/ARID1A/BMP7/TRIM71/APAF1/SOX4/STK4/DVL2/SDC4/ABL1/MIB1/ST14/SFRP2/IFT52/RARA/KIF20B/FZD3/DLC1/WNT5A/TMED2/FZD1/SKI/TGFB1/TGFB2/RALA/VASP/PTCH1/SCRIB/TSC1/TWIST1/PRKACB/PFN1/MTHFD1/SALL4/TEAD2/SFRP1/GRHL3/VANGL2/TULP3/CTHRC1/IFT122/SHROOM3/SOX11/GLMN/BCL10/PHACTR4/SEC24B/STK3/LHX2/KAT2A/CC2D2A/PTK7/PLXNB2/NODAL/FOLR1/KDM2B/NPHP3/DEAF1/PRICKLE1/STIL/CFL1/MTHFR/FZD6/L…	94
GO:0006415	translational termination	94/13004	100/17913	4.75788e-08	6.13216e-07	3.02153e-07	MRPS27/MRPL20/MRPS33/MRPS24/PTCD3/MRPL19/MRPL42/MRPS9/MRPL4/MRPL28/C12orf65/EIF5A2/OGFOD1/MRPL16/MRPS34/MRPL18/TRMT112/MRPL44/MRPS14/MRPL49/MRPS11/MRPS12/APEH/MRPL13/MRPL50/MRPL43/MRPS26/MRPL10/MRPL12/OXA1L/MRPS2/JMJD4/MRPL58/MRPL17/MRPS5/MRPS28/N6AMT1/MRPS18B/MRPS15/MRPL22/GADD45GIP1/MRPS16/MRPL40/MRPL27/MRPS22/MRPS10/MRPS31/MRPL1/MRPL3/MRPS25/DAP3/MRRF/MRPS23/MRPL21/MRPS35/GFM2/MRPL47/EIF5A/MRP…	94
GO:0009743	response to carbohydrate	196/13004	224/17913	4.84325e-08	6.22931e-07	3.0694e-07	HIF1A/CYP7A1/RHOA/CDKN1B/UCP2/SRF/GATA4/FOXO3/PTEN/RAC1/PPP3CA/LRP1/TGFBR2/THBS1/TXN2/PTGS2/ITGA2/LPL/VAMP2/SPARC/GJA1/PTPRN2/SOX4/CCN2/RAB11FIP2/VSNL1/AACS/HNF4A/CASP3/PRKCE/LIN28A/IRS2/ICAM1/GLUL/RAF1/EGR1/XBP1/CASR/SMARCB1/ZFP36L1/ZNF236/NAMPT/TXNIP/TIAM1/ACVR1C/IL1B/SMAD2/TGFB1/PPARGC1A/ACVR2B/SMARCA4/TRA2B/EPHA5/FIS1/PRKAA1/SLC8A1/PIK3CA/RAP1B/RAP1A/PTK2B/GSTP1/CAT/NEUROD1/CFTR/SESN2/CDT1/HM…	196
GO:0072507	divalent inorganic cation homeostasis	345/13004	412/17913	4.87592e-08	6.25844e-07	3.08375e-07	SNCA/DRD1/BCL2/WFS1/S100A9/CCL1/BNIP3/APP/ESR1/JAK2/CAV1/PKD2/LRP1/VDR/CACNA1C/F2/EGFR/AP3D1/ANXA2/FGF2/CACNA2D1/SLC30A1/GNA13/CXCL12/GJA1/AGTR1/BAK1/HTR1B/CD24/HERPUD1/SLC25A23/SLC30A7/SWAP70/TAC1/ABL1/ANK2/ATP1A2/ITPR1/CD40/PRKCE/HSP90B1/GRIA1/P2RX7/TNFSF11/EDN1/CALM3/GRIN2A/CASR/PDGFRA/GTF2I/DMD/ATP2A2/WNT5A/TMCO1/MCU/CCL5/EDNRA/CCKBR/CORO1A/ATP2B1/HTR2C/CALM2/TGFB1/CCR1/IL13/FIS1/CCR7/TGM2/PI…	345
GO:0034612	response to tumor necrosis factor	244/13004	284/17913	4.93583e-08	6.32232e-07	3.11523e-07	BIRC3/HDAC4/COL1A1/SIRT1/CEBPA/FOXO3/STAT1/JAK2/CARD8/HSPA1A/THBS1/TNFSF9/PTGS2/HSPA1B/TRIM32/CLDN1/GPD1/TMSB4X/BRCA1/CRHBP/GBP3/RELA/ADAM9/MAPK14/TNFRSF21/GCH1/RFFL/ZFP36L2/DAB2IP/ADAM17/NFKB1/CD40/CASP3/IKBKB/MAPK1/AKT1/SELE/ICAM1/PSME3/VCAM1/CYLD/CCL2/TNFSF11/CXCL8/EDN1/TCL1A/ZFP36/TNFSF12/ADAM10/TNFRSF6B/ZFP36L1/CASP8/NPNT/CD40LG/FABP4/CHUK/CCL5/BIRC2/HAS2/AKAP12/TNFAIP3/MAPK3/PPARGC1A/PIAS3/…	244
GO:0006119	oxidative phosphorylation	120/13004	131/17913	5.06037e-08	6.46697e-07	3.1865e-07	SNCA/RHOA/CDK1/MECP2/MSH2/PPIF/NIPSNAP2/SLC25A23/ISCU/COX2/PDE12/ATP5F1B/UQCRFS1/SHMT2/FXN/NDUFB5/TAZ/NUPR1/ATP7A/UQCRQ/COX10/NDUFB6/NDUFA4/NDUFB10/CCNB1/NDUFS4/ATP5MG/UQCRC2/ATP5MC3/NDUFV3/NDUFAF1/NDUFB4/NDUFS7/NDUFA1/ABCD1/VCP/COX7A2L/NDUFS8/COQ9/STOML2/NDUFA5/PARK7/NDUFB1/MYOG/NDUFB11/COX8A/NDUFB2/NDUFA9/DLD/DNAJC15/SDHAF2/COA6/UQCC3/COX7B/ATP6/ND5/CYTB/ATP5F1A/COX1/ATP5PF/NDUFS5/UQCRC1/ND1/CO…	120
GO:0044773	mitotic DNA damage checkpoint	82/13004	86/17913	5.08999e-08	6.46697e-07	3.1865e-07	HMGA2/CDKN1B/CCND1/E2F1/CDK1/PLK2/MUC1/TP53/CDKN1A/CDC25C/CDK5RAP3/BTG2/SOX4/ATM/EP300/CNOT6/CNOT8/RBL2/CDK2/MDM4/FBXO31/CNOT4/AURKA/ARID3A/CNOT9/PRKDC/MDM2/FOXO4/E2F7/PPP1R10/FOXN3/TAOK2/BAX/GADD45A/DONSON/PCNA/BLM/TAOK1/PLK3/RGCC/PML/ATF2/CLSPN/RFWD3/RPA2/TNKS1BP1/XPC/CNOT10/ZNF385A/NBN/CCNB1/E2F4/CNOT11/MDC1/NOP53/SFN/E2F8/GIGYF2/PLAGL1/PRMT1/PIDD1/CRADD/SYF2/CNOT7/CNOT2/CNOT1/CNOT3/CASP2/RPL2…	82
GO:0045621	positive regulation of lymphocyte differentiation	88/13004	93/17913	5.09022e-08	6.46697e-07	3.1865e-07	RASGRP1/RUNX3/RHOA/RUNX1/MYB/HLA-G/SOCS1/INPP5D/BCL6/CBFB/ANXA1/BTK/FOXP3/TGFBR2/AP3D1/AP3B1/SOCS5/CD83/AXL/ATP11C/PNP/CYLD/IL18/RARA/XBP1/EGR3/NFKBIZ/ZAP70/TGFB1/DUSP10/IFNG/CD46/NLRP3/MMP14/SHH/ZBTB1/LGALS9/CD27/ZMIZ1/LILRB4/TESPA1/CCL19/IL4/IL7/ZBTB7B/ADAM8/NKAP/CD80/GATA3/MDK/GAS6/CD86/STAT5B/GLI2/RIPK2/IL15/IL2/ADA/PCID2/IL7R/IL12A/TOX/MALT1/GLI3/BAD/SYK/SART1/IL4R/ITPKB/RAG1/HLX/SASH3/NFKBI…	88
GO:1901800	positive regulation of proteasomal protein catabolic process	88/13004	93/17913	5.09022e-08	6.46697e-07	3.1865e-07	PLK2/CEBPA/CAV1/HSPA1A/DET1/PLK1/CSNK1D/SOCS5/HERPUD1/OSBPL7/DAB2IP/TRIB1/UBQLN1/PIAS1/MAPK9/FBXW7/AKT1/GSK3B/AURKA/SOCS4/EDEM1/CSNK1A1/MDM2/TRIB2/SMAD7/LRRK2/NFE2L2/FMR1/FAM122A/PRKN/PLK3/IL33/TAF1/NUPR1/DAB2/EDEM2/TMTC3/PSEN1/UBQLN2/DDRGK1/GCLC/BAG2/NUB1/RACK1/RNFT1/USP5/PSMD10/NOP53/UBE2V2/PRICKLE1/BBS7/RNF40/BAG6/HSPBP1/KEAP1/SIRT2/STUB1/PSMC1/PSMC6/PSMC4/VCP/CHFR/COP1/SGTA/PSMC2/PSMC5/SUMO1/…	88
GO:0019318	hexose metabolic process	208/13004	239/17913	5.12858e-08	6.50246e-07	3.20399e-07	PDHA2/SIRT1/AKT2/TP53/PPARA/IRS1/SLC45A3/TPI1/OMA1/FOXO1/SLC25A1/GPD2/ADPGK/SLC25A13/PKM/GPD1/IGF1/GAPDH/FAM3C/PGM1/MAPK14/B4GALT1/SERP1/PGM2/G6PD/ALDOA/G6PC3/INPPL1/EP300/NFE2L1/IRS2/AKT1/GALT/KAT2B/IGF2/CPT1A/GSK3B/ZMPSTE24/POMC/PPP1CA/MTOR/PPARGC1A/G6PC/HK2/FUT4/IGFBP5/PRKAA1/TNF/PIK3CA/PMAIP1/SRC/ATF4/RORC/PFKP/PHLDA2/DDB1/SESN2/C1QTNF2/MIDN/PPP1R3D/FBP2/PRKN/PFKFB4/ALDOC/BRAT1/HECTD4/LEPR/FO…	208
GO:0006310	DNA recombination	212/13004	244/17913	5.17943e-08	6.5536e-07	3.22919e-07	FEN1/RAD52/NABP1/MSH6/MSH2/MLH1/BCL6/CHEK1/RAD51C/FOXP3/TRIP13/BRCA2/BRCA1/SFPQ/MAD2L2/ACTR8/APEX2/SHLD2/INO80C/SWAP70/RNF138/SMCHD1/ATM/NCOA6/CD40/RAD51/MRE11/HSPD1/YY1/FUS/TFRC/MSH3/IL10/MMS22L/MMS19/CD40LG/PRKDC/TGFB1/ERCC4/H2AFX/TBX21/HMGB1/UNG/TCF3/TERF2IP/EXO1/LEF1/AUNIP/PSMC3IP/NSD2/POLQ/ZNF365/KPNA2/FANCM/MCM8/BLM/SETX/STAT6/MCMDC2/HFM1/UBR2/POLN/IL4/INO80B/EXD2/POLM/RADX/SPO11/HMGB3/SHOC…	212
GO:0003007	heart morphogenesis	216/13004	249/17913	5.20944e-08	6.57823e-07	3.24133e-07	HIF1A/JAG1/MEF2C/PIM1/FGFRL1/RTN4/BMPR2/HES1/ACVR1/GATA6/WNT3A/SOX9/SRF/GATA4/SMO/TP53/SUFU/TGFBR1/VEGFA/PDCD4/JUN/ZIC3/EFNA1/PKD2/TGFBR2/AXIN2/TPM1/NRP1/NOTCH2/ARID2/PLXND1/CTNNB1/NEDD4/DSP/DLL1/CCN1/NOTCH1/HAND2/SMAD6/GJA1/BMP7/SOX4/DVL2/SNAI2/NIPBL/MIB1/MED1/SFRP2/DKK1/PROX1/IFT52/SMAD4/PTK2/PPP1R13L/RARA/MDM4/RARB/ZFPM2/SNAI1/CRKL/ZMPSTE24/DLC1/YAP1/WNT5A/TMED2/TGFBR3/SIX1/LEFTY1/ROBO2/FZD1/H…	216
GO:0008361	regulation of cell size	139/13004	154/17913	5.23504e-08	6.5839e-07	3.24412e-07	NTRK3/CREB1/RHOA/CDK4/RTN4/BMPR2/WNT3A/BDNF/SRF/PTEN/RAC1/PAK1/VEGFA/RAB21/LRP1/RARG/NRP1/LRRC8A/IQGAP3/SLC12A2/KCNN4/IFRD1/LAMTOR5/CXCL12/MTPN/RYK/DNM2/CLCN3/SHTN1/ABL1/AKT3/POU4F2/FN1/AKT1/SEMA4D/MSN/P2RX7/EDN1/SPP1/GSK3B/RET/RDX/WNT5A/LRRC8C/TWF2/KCNMA1/MTOR/TSC1/ILK/RB1CC1/MAPT/TMEM123/VAV3/HSP90AB1/ULK2/PLXNA4/CLCN6/PLXNA3/SLC9A3R1/EFNA5/TRPV4/WNT3/MACF1/ATP7A/L1CAM/MAP2/NTN1/CTTN/WDR36/NDEL…	139
GO:0030705	cytoskeleton-dependent intracellular transport	139/13004	154/17913	5.23504e-08	6.5839e-07	3.24412e-07	HIF1A/RASGRP1/CDC42/APP/KIF23/RAB21/RHOT1/SOD1/SSNA1/AP3D1/AP3B1/PURA/SYNE2/RAB6A/RAB27B/MYO10/TUBA1A/SFPQ/FYCO1/BLOC1S6/TRIP11/RABL2B/MAP1A/AP3M2/TNPO1/IFT52/SNAPIN/HNRNPU/MAPT/SSX2IP/TUBA1B/KIF1B/DYNC1I1/KIF17/DLG2/COPG1/ARHGAP21/CNIH2/WDR19/NEFH/DYNLRB2/IFT81/DST/BORCS5/IFT122/WDR60/MAP2/ARL8A/CLUAP1/FLOT2/ARL8B/LRPPRC/LAMP1/SUN2/DYNLL2/NDEL1/SYBU/MREG/DYNC2H1/HSPB11/MAP1B/TCTEX1D2/SPAST/KIF5B…	139
GO:0019884	antigen processing and presentation of exogenous antigen	157/13004	176/17913	5.39583e-08	6.77247e-07	3.33704e-07	HLA-G/KIF23/TRAF6/ACTR1A/SEC24D/AP3D1/AP3B1/SEC24A/VAMP3/SNAP23/DNM2/AP1M2/AP2M1/IKBKB/KIF2A/CAPZA1/PSME3/KLC1/RACGAP1/SEC23A/AP2A1/CTSL/CHUK/KIF22/AP1S1/AP1S2/TAP1/SH3GL2/SEC31A/KIF11/VAMP8/KIF15/KIF2C/DYNC1I1/NCF4/SEC24C/CTSF/HLA-DMA/ITGB5/SPTBN2/CTSD/HLA-DRB5/CD36/HLA-A/OSBPL1A/DCTN5/DYNLL2/PSMD9/CAPZB/SEC24B/AP1G1/CLTA/CLTC/PSME4/PSMB5/PSMD12/DCTN4/ITGAV/PSMA2/CALR/KIF26A/DCTN3/NCF2/PSMD10/DY…	157
GO:0032259	methylation	285/13004	336/17913	5.85611e-08	7.33543e-07	3.61443e-07	DNMT1/MYC/EZH2/MYB/SIRT1/MECP2/DNMT3A/WT1/DNMT3B/MTAP/PRMT5/JARID2/FOS/PWP1/EHMT2/EHMT1/ASH2L/RAB6A/METTL7A/CTNNB1/TYMS/MTRR/MRM1/BRCA1/PRDM1/BTG2/KDM1B/PHF19/SMAD4/ARID4B/PPM1D/SUZ12/EED/MTA2/SPI1/TET1/SMYD3/SMARCB1/NIBAN2/ZMPSTE24/ATRX/MAT2A/WDR82/RRP8/SPOUT1/NSUN4/SATB1/MBD2/WDR4/KDM3A/PIK3CA/MGMT/KMT5A/CBLL1/PRDM16/KMT5B/SETD7/TET3/RBBP5/NSD2/COPRS/HIST1H1D/BCOR/GNMT/KDM4C/ZFP57/TET2/KMT2C/CM…	285
GO:0006282	regulation of DNA repair	104/13004	112/17913	5.98765e-08	7.47019e-07	3.68083e-07	HMGA2/RAD52/SIRT1/CDK9/CHEK1/AXIN2/EGFR/UBE2V1/BRCA1/CEBPG/MAD2L2/SHLD2/SMCHD1/RAD51/FUS/MMS19/PRKDC/OTUB1/H2AFX/TWIST1/MGMT/FOXM1/HMGB1/TERF2IP/AUNIP/NSD2/POLQ/ZNF365/PCNA/UBR5/APBB1/PRKCG/NPAS2/PML/FGF10/RADX/SPIRE1/RPA2/KDM1A/ACTR2/DEK/RIF1/TEX15/PPP4R2/UBE2N/RAD51AP1/FBH1/BABAM2/BABAM1/WRAP53/TRIP12/PARP9/TMEM161A/TERF2/UBE2V2/SLF2/USP1/KDM4D/SLF1/TIGAR/XRCC1/UBQLN4/KLHL15/CUL4A/PPP4C/FIGNL1/…	104
GO:0030968	endoplasmic reticulum unfolded protein response	104/13004	112/17913	5.98765e-08	7.47019e-07	3.68083e-07	BCL2L11/WFS1/DERL1/CCND1/ATF6/SRPRB/SRPRA/GFPT1/CDK5RAP3/DNAJB11/BAK1/HERPUD1/PARP16/CTDSP2/SERP1/TLN1/CREB3L2/DAB2IP/PTPN1/EP300/HSP90B1/PIK3R1/AGR2/ATF6B/CCL2/CXCL8/XBP1/TSPYL2/PLA2G4B/EIF2S1/SSR1/CREBRF/EDEM1/IGFBP1/ATF4/NFE2L2/BAX/HYOU1/SEC31A/TMEM33/PPP1R15B/TATDN2/SYVN1/DDIT3/CUL7/DNAJB9/HSPA5/FKBP14/FICD/EXTL3/DNAJC3/EIF2AK3/CTH/LMNA/YOD1/BFAR/HDGF/ASNS/SHC1/NCK2/CALR/TPP1/RACK1/STC2/ACADV…	104
GO:0033143	regulation of intracellular steroid hormone receptor signaling pathway	75/13004	78/17913	6.14493e-08	7.65112e-07	3.76998e-07	RHOA/RUNX1/SIRT1/PAK1/CBFB/ESR1/FOXP1/PHB/GPAM/PPP5C/UFL1/BRCA1/FOXA1/DDX5/MED1/EP300/HDAC1/AR/TP63/YAP1/CNOT9/CLOCK/NCOR2/SMARCA4/ARNTL/SRC/TCF21/KANK2/PER1/LATS1/SFRP1/HDAC6/LMO3/TAF1/WBP2/AXIN1/KDM5D/CYP7B1/DAB2/CRY2/KMT2D/BUD31/DDRGK1/RNF6/SKP2/PAGR1/CALR/NODAL/TRIM68/UFM1/PHB2/PIAS2/LBH/UFSP2/PARK7/PARP1/ISL1/NCOR1/CNOT2/CNOT1/ARRB2/HEYL/RNF14/CRY1/STRN3/ZBTB7A/RWDD1/CARM1/PRMT2/NR0B1/UBA5/Z…	75
GO:0006997	nucleus organization	109/13004	118/17913	6.30888e-08	7.8396e-07	3.86285e-07	RTN4/CDK1/PPP2R2A/ETS1/H3F3B/NUP93/SYNE1/TMEM43/PLK1/CHMP2A/SERBP1/NEK6/NEK9/SEH1L/NFE2L1/ATXN7/ZMPSTE24/HIPK2/KDM3A/NDC1/REEP3/PITPNB/DMPK/NUMA1/PML/BIN1/WBP2NL/NECTIN2/PARP11/LPIN1/GPER1/LMNA/CHMP4B/SUN2/NDEL1/HABP4/NUP155/NOLC1/POLR1B/VPS4B/PSME4/SRPK2/SF1/TARDBP/TBPL1/CHMP2B/GOLM1/SPAST/CCNB1/PRKCB/EMD/WRAP53/PES1/CTDNEP1/CNEP1R1/TOR1B/PAFAH1B1/TOR1AIP1/HMGB2/H3F3A/HIST1H2BA/NUP98/TNP1/VPS4A/…	109
GO:0001505	regulation of neurotransmitter levels	273/13004	321/17913	6.57385e-08	8.15262e-07	4.01708e-07	SNCA/DRD1/BACE1/MEF2C/KLF4/TLR2/ROCK2/RAC1/JAK2/CAV1/RIDA/RHOT1/PKD2/SLC38A1/PTGS2/SLC30A1/SLC25A32/VAMP2/PTPRN2/HTR1B/CYP1B1/BLOC1S6/ALDH9A1/DNM2/GCH1/LIN7C/TLR4/ATP1A2/SLC7A11/DDAH1/SLC44A1/AKT1/ICAM1/GLUL/CD34/PFN2/P2RX7/EDN1/CALM3/ADORA2B/GRIN2A/GSK3B/IL10/ATP2A2/SNAPIN/KHSRP/TICAM1/NF1/IL1B/MAOA/RGS2/PTX3/GRIN3A/RAB5A/MTOR/SYT1/STX1A/KLF2/SCRIB/TNF/RAP1B/IFNG/RAP1A/PTK2B/SHMT2/NOS3/LRRK2/SMA…	273
GO:2001022	positive regulation of response to DNA damage stimulus	87/13004	92/17913	6.65739e-08	8.23984e-07	4.06006e-07	HMGA2/MYC/SIRT1/SPRED1/EGFR/BRCA1/CEBPG/MAD2L2/SHLD2/DDX5/SMCHD1/ATM/FUS/MMS19/PRKDC/H2AFX/MGMT/FOXM1/PMAIP1/HMGB1/FMR1/PCNA/NACC2/APBB1/PRKCG/HIC1/NPAS2/FGF10/SPIRE1/NKX3-1/ACTR2/RIF1/EEF1E1/ZNF385A/SPRED2/UBE2N/FBH1/BABAM2/SKIL/BABAM1/WRAP53/PARP9/TMEM161A/CCAR2/UBE2V2/SLF2/KDM4D/SLF1/ANKRD1/BCLAF1/TIGAR/XRCC1/RAD9A/PAXIP1/DTX3L/PARP1/FAM168A/NSMCE4A/RPS3/TIMELESS/TRIM28/DDX11/DHX9/RPL26/PRKCD/…	87
GO:0097485	neuron projection guidance	186/13004	212/17913	6.71408e-08	8.29355e-07	4.08652e-07	CXCR4/ERBB2/BMPR2/TUBB3/WNT3A/BMPR1B/BDNF/APP/VEGFA/PTPRO/RELN/LRP1/GRB2/PDLIM7/NRP1/LYPLA2/CXCL12/BMP7/NFIB/RYK/SHC3/NCAM1/EGR2/PTPN11/MAPK7/SMAD4/IRS2/POU4F2/MAPK1/PTK2/PIK3R1/ALCAM/EZR/RPS6KA5/NECTIN1/NIBAN2/RET/FZD3/WNT5A/ROBO2/SIAH1/DAG1/DLX5/ROBO1/CSF1R/GAB2/MAPK3/VASP/PTCH1/EPHA5/ARTN/PIK3CD/PIK3CA/PAX6/EPHA4/CHL1/SRC/FOXD1/ENAH/NEO1/FRS2/LHX9/SEMA3B/SCN1B/APBB2/GRB7/GBX2/ARX/HOXA2/SHH/FGF…	186
GO:0031396	regulation of protein ubiquitination	173/13004	196/17913	7.18226e-08	8.85434e-07	4.36285e-07	MTA1/BIRC3/WFS1/RPS7/DERL1/BMI1/CDK9/PTEN/TGFBR1/TRAF6/CAV1/CDC14B/HSPA1A/UBE2S/PLK1/HSPA1B/GNL3L/UFL1/CDK5RAP3/NXN/BRCA1/SOX4/HERPUD1/MAD2L2/PTTG1IP/RASSF5/ABL1/UBQLN1/MAPK9/TRIB3/PRKCE/HDAC8/UBXN1/FBXW7/AKT1/MAGEA2/CUL3/MAD2L1/PELI1/TOPORS/DAXX/TICAM1/PDCD6/BIRC2/TNFAIP3/MTOR/XIAP/N4BP1/OTUB1/PTPN22/SMAD7/LRRK2/FOXF2/UBXN2A/SPRTN/AIMP2/UBE2C/FANCI/HSP90AB1/CDC20/FANCM/FBXO5/UBR5/ARRB1/PRKN/SASH…	173
GO:0032271	regulation of protein polymerization	160/13004	180/17913	7.24497e-08	8.91403e-07	4.39226e-07	SNCA/RHOA/STMN1/CDKN1B/MET/MECP2/RAC1/PAK1/HSPA1A/GRB2/HSPA1B/ARL2/CAPG/TMOD3/MTPN/TMSB4X/NIN/ARPC1B/GSN/PLEKHG2/PREX1/ABL1/RASA1/PRKCE/ICAM1/PFN2/AKAP9/INPP5J/KANK1/RDX/ARPC5/TWF1/JMY/TWF2/CORO1A/RICTOR/MTOR/VASP/CCL26/NAV3/CCR7/PTK2B/MAPRE1/MAPT/PFN1/PSRC1/ABI2/SNX9/LATS1/DYRK1A/KIRREL1/LMOD3/CCL24/TMOD4/SCIN/SPTBN5/LMOD1/NUMA1/VILL/CLIP3/HIP1R/PAK3/SPTBN2/SPTB/ANKRD53/BIN1/FCHSD1/TMOD2/PPP1R9A…	160
GO:0072659	protein localization to plasma membrane	206/13004	237/17913	7.4487e-08	9.12511e-07	4.49626e-07	CDH1/WNT3A/AKT2/ROCK2/ROCK1/LRP1/RAB34/PICALM/GOLGA7/GAK/EGFR/VTI1B/SQSTM1/VAMP3/PRKCI/RHOG/VAMP2/F11R/FCHO2/TTC7A/ITGB1/RAB11FIP2/ANK2/CLASP2/AP2M1/PRKCE/AR/IKBKB/CSK/LGALS3/AKT1/TMBIM1/PIK3R1/STX7/AGR2/EHD2/GORASP2/BCL2L1/EZR/PPP2R5A/LDLRAP1/NUMB/RDX/TMEM59/SEC23A/CNPY4/TMED2/EPHA2/CDH2/TGFB1/PTCH1/EPB41L3/TNF/SMURF1/IFNG/TMEM88/RAP1A/RAB13/ACTB/ATP1B1/PTPN9/VPS35/EXOC5/RER1/NSG1/VAMP8/CACNB3/J…	206
GO:0002244	hematopoietic progenitor cell differentiation	142/13004	158/17913	7.46041e-08	9.12511e-07	4.49626e-07	REST/BCL2/RUNX1/LMO2/HES1/MYB/SRF/ITCH/CDK6/TP53/ANLN/CBFB/HERC6/NOTCH1/KIT/SOX4/ADAR/ABL1/RBM47/PSME3/SPI1/SP7/YAP1/PRKDC/TP73/TCF12/TGFB1/FOXC1/HOXB3/FLT3/NFE2L2/TCF3/BVES/TENT2/TOP2A/SHH/ZBTB1/SFRP1/KMT2A/HEATR9/GATA1/ACE/STON2/INHBA/ZBTB24/PSMD9/SIN3A/PSEN1/PUS7/PSME4/FNIP1/FSTL3/MIXL1/PSMB5/PSMD12/LIG4/GATA3/PSMA2/PYGO1/DACT2/ESCO2/PTPRZ1/EIF2AK2/ACP6/DPF2/EML1/PSMD10/YTHDF2/PSME1/KRT75/AGPA…	142
GO:0002285	lymphocyte activation involved in immune response	142/13004	158/17913	7.46041e-08	9.12511e-07	4.49626e-07	MYB/MSH6/MSH2/MLH1/STAT3/TP53/BCL6/ANXA1/FOXP1/FOXP3/NOTCH2/DLL1/SOCS5/MAD2L2/SHLD2/SWAP70/ABL1/TLR4/RPS6/CD40/LGALS3/HSPD1/ICAM1/IL18/RARA/XBP1/IRF4/TFRC/IFNB1/IL10/NFKBIZ/IL6/CD40LG/CORO1A/TGFB1/MTOR/BCL3/EOMES/TSC1/IFNG/PTK2B/TBX21/SMAD7/HMGB1/RORC/UNG/CD46/EXO1/LEF1/NSD2/NLRP3/STAT6/IL27/LGALS9/UNC13D/JAK3/RORA/CCL19/LFNG/IL4/DOCK11/MFNG/ATP7A/ZC3H12A/ZBTB7B/FGL2/PLCG2/LAMP1/AP1G1/PSEN1/CD81/…	142
GO:0007611	learning or memory	214/13004	247/17913	7.51826e-08	9.17787e-07	4.52226e-07	HIF1A/DRD1/CREB1/FEN1/MEF2C/KRAS/PLK2/SRF/APP/ATXN1/MECP2/TLR2/PTEN/JUN/RELN/FOS/PICALM/EGFR/PTGS2/CEBPB/KIT/BTG2/CRHBP/SHC3/ITGB1/ARF4/TAC1/ITGA5/MAP1A/ATP1A2/SLC7A11/EGR2/PIAS1/MEIS2/CASP3/EP300/DKK1/S100B/MAPK1/GRIA1/THRA/SLC11A2/GRIN2A/HRH1/NF1/CPEB3/FOSL1/MTOR/NTRK2/LDLR/MAPT/PRKAR2B/PRNP/HMGCR/BHLHB9/PRKN/CHRNA7/HRH2/SERPINF1/KCNK4/DBH/PJA2/NEUROG1/ABCA7/DRD5/NTSR1/SLC17A7/PRKCG/BTBD9/TACR2…	214
GO:0035065	regulation of histone acetylation	51/13004	51/17913	7.84594e-08	9.54054e-07	4.70096e-07	SNCA/SIRT1/MUC1/CHEK1/LIF/SET/FOXP3/BRCA1/SNAI2/SMAD4/SPI1/RPS6KA5/SMARCB1/ZMPSTE24/EID1/IL1B/TGFB1/MAPK3/BRD7/PPARGC1A/TWIST1/ARRB1/KMT2A/ZNF451/WBP2/SDR16C5/SIN3A/NAP1L2/GATA3/RPS6KA4/KAT2A/MYOCD/NOC2L/CTBP1/CTCF/FLCN/PAXIP1/GATA2/SETD5/AUTS2/IWS1/ISL1/PIH1D1/RUVBL2/KAT7/SPHK2/ATG5/TAF7/PYGO2/PIWIL2/NOS1	51
GO:2000677	regulation of transcription regulatory region DNA binding	51/13004	51/17913	7.84594e-08	9.54054e-07	4.70096e-07	HMGA2/WNT3A/KLF4/TRAF6/LIF/CTNNB1/RB1/HAND2/IGF1/TMSB4X/MAD2L2/GTF2B/EP300/FBXW7/POU4F2/NIBAN2/ZMPSTE24/TGFB1/FOXC1/TWIST1/IFNG/PAX6/NEUROD1/DDIT3/HEY1/GATA1/TAF1/ZBTB7C/ENHO/HEY2/SOX11/SIN3A/PSEN1/DDRGK1/GATA3/LHX2/SRI/H1F0/HAND1/TRIM6/PARK7/POU4F1/PER2/PARP1/ZNF593/NSD1/ZBTB7A/DOT1L/MSX2/ZNF675/MSX1	51
GO:0071216	cellular response to biotic stimulus	181/13004	206/17913	7.87298e-08	9.55479e-07	4.70799e-07	RHOA/CDK4/MEF2C/BCL2L11/WFS1/IRAK2/TLR2/TP53/TRAF6/IRAK1/PDCD4/CARD8/BTK/CEBPB/AKAP8/LDOC1/APAF1/RELA/ADAM9/MAPK14/LITAF/AXL/PLSCR3/ABL1/DAB2IP/TLR4/TRIB1/NFKB1/CD40/PRKCE/ABCA1/CDK19/MAPK1/AKT1/MAPK8/ICAM1/CCL2/IL18/RARA/CXCL8/XBP1/SMC1A/ZFP36/GSK3B/VIM/TIRAP/ZMPSTE24/IL10/WNT5A/TMCO1/IL6/TICAM1/TXNIP/IL24/CCL5/IL1B/SERPINE1/TGFB1/MTDH/TNFAIP3/NR1H3/MAPK3/PPARGC1A/PTPN22/NFKBIA/TNF/GSTP1/SRC/HMG…	181
GO:0048706	embryonic skeletal system development	108/13004	117/17913	8.06092e-08	9.74496e-07	4.80169e-07	TGFB3/COL1A1/MEF2C/HOXA9/HOXA1/ACVR2A/TGFBR1/HOXA5/HOXB8/TGFBR2/CTNNB1/RDH10/HOXB5/BMP7/HOXD10/ZEB1/SP3/CHST11/HOXA7/RUNX2/HOXB7/WNT9B/MMP16/PDGFRA/WNT5A/SIX1/SMAD2/SULF1/FGFR2/SATB2/TWIST1/FGF9/SMAD3/DLX1/SULF2/MTHFD1/WNT9A/MMP14/TBX15/HOXA2/SHH/HOXA11/HOXC6/COL11A1/TAPT1/WDR19/TULP3/KIAA1217/MDFI/NKX3-2/HOXB1/WDR60/MYF5/DMRT2/SOX11/MBTD1/SIX4/SLC35D1/GNAS/PRRX1/DSCAML1/PBX1/HOXC9/SLC39A3/NODAL/…	108
GO:1900180	regulation of protein localization to nucleus	108/13004	117/17913	8.06092e-08	9.74496e-07	4.80169e-07	CDH1/CDK1/SMO/SUFU/LIF/RAN/F2/PTGS2/PLK1/RAB23/CDK5RAP3/NF2/NUP58/TRIM29/MAPK14/RASSF5/MDFIC/PIK3R2/MAPK1/AKT1/TERT/GLUL/PIK3R1/GSK3B/NF1/TGFB1/PKIA/IFNG/SRC/SMAD3/ECT2/NMD3/SESN2/UBR5/NUP54/NGFR/JUP/CABP1/SHH/TRIM40/LZTS2/LILRB4/ZC3H12A/TRIM8/CD36/EIF2AK3/AGTR2/CCT3/LMNA/STK11/CD2AP/SIN3A/FLNA/PSEN1/NOLC1/MAVS/RBM22/NUP62/CCT2/TARDBP/FERMT1/FYN/BYSL/DKC1/PARP9/CCT5/FBXO4/FLCN/CARD10/CCT6A/MFHAS1…	108
GO:0050890	cognition	245/13004	286/17913	8.12852e-08	9.80768e-07	4.83259e-07	HIF1A/DRD1/CREB1/FEN1/MEF2C/HOXA1/KRAS/PLK2/SRF/APP/ATXN1/MECP2/TLR2/PTEN/JUN/RELN/FOS/PICALM/EGFR/PTGS2/CEBPB/SLC1A4/KIT/MAGT1/BTG2/CRHBP/TTC8/SHC3/ITGB1/ARF4/TAC1/ITGA5/MAP1A/ATP1A2/SLC7A11/NIPBL/EGR2/PIAS1/MEIS2/CASP3/EP300/DKK1/S100B/MAPK1/GRIA1/DGCR2/THRA/SLC11A2/GRIN2A/HRH1/NF1/CPEB3/FOSL1/MTOR/NTRK2/TNF/CHL1/LDLR/CHRM1/MAPT/PRKAR2B/PRNP/HMGCR/BHLHB9/SOBP/PRKN/CHRNA7/HRH2/SERPINF1/KCNK4/DBH…	245
GO:0016073	snRNA metabolic process	74/13004	77/17913	8.16217e-08	9.82927e-07	4.84323e-07	NABP1/CDK9/SP1/POU2F2/POLR2C/CCNT2/POLR2K/GTF2B/CCNT1/TAF9/POLR2D/TAF8/MYOD1/GTF2E1/RPRD1B/RPRD1A/INTS6/INTS7/INTS4/INTS8/INTS10/POU2F1/INTS2/ICE2/POLR2J/POLR2L/POLR2B/POLR2I/RPRD2/NCBP1/RPAP2/ELL2/NCBP2/POLR2A/POLR2E/MEPCE/SRRT/TAF5/CDK7/GTF2A1/TAF6/ZNF143/INTS11/USB1/POLR2G/METTL16/GTF2A2/SNAPC5/POLR2H/POLR2F/ICE1/INTS5/CCNK/TOE1/INTS14/TUT1/INTS1/TAF11/INTS3/SNAPC4/GTF2F1/GTF2E2/PHAX/ELL/NABP2…	74
GO:0002478	antigen processing and presentation of exogenous peptide antigen	155/13004	174/17913	8.22397e-08	9.88461e-07	4.8705e-07	HLA-G/KIF23/TRAF6/ACTR1A/SEC24D/SEC24A/VAMP3/SNAP23/DNM2/AP1M2/AP2M1/IKBKB/KIF2A/CAPZA1/PSME3/KLC1/RACGAP1/SEC23A/AP2A1/CTSL/CHUK/KIF22/AP1S1/AP1S2/TAP1/SH3GL2/SEC31A/KIF11/VAMP8/KIF15/KIF2C/DYNC1I1/NCF4/SEC24C/CTSF/HLA-DMA/ITGB5/SPTBN2/CTSD/HLA-DRB5/CD36/HLA-A/OSBPL1A/DCTN5/DYNLL2/PSMD9/CAPZB/SEC24B/AP1G1/CLTA/CLTC/PSME4/PSMB5/PSMD12/DCTN4/ITGAV/PSMA2/CALR/KIF26A/DCTN3/NCF2/PSMD10/DYNC1H1/HLA-DQ…	155
GO:1903312	negative regulation of mRNA metabolic process	67/13004	69/17913	8.7775e-08	1.05296e-06	5.18832e-07	E2F1/CDK9/AXIN2/PTBP1/IGF2BP1/MAPK14/ELAVL1/SRSF10/BARD1/HNRNPD/HNRNPK/CCNT1/ZFP36/TIRAP/PABPC1/SRSF9/HNRNPU/MTOR/TOB1/MYD88/FMR1/SRSF7/ANGEL2/TENT4A/VIP/DYRK1A/CELF4/RBM46/TENT5C/SRSF12/PKP1/GDNF/YBX3/RBM42/SUPT5H/SECISBP2/SRSF6/TARDBP/RBM24/MAPKAPK2/YBX1/LARP1/SRSF4/RNF20/HNRNPA0/RNF40/SYNCRIP/TENT4B/HNRNPA2B1/CTR9/CIRBP/PAIP1/NELFE/RNPS1/DHX34/RBM10/THRAP3/SAP18/HNRNPC/U2AF2/NOCT/DHX9/C1QBP/RB…	67
GO:0043524	negative regulation of neuron apoptotic process	132/13004	146/17913	8.83558e-08	1.0579e-06	5.21263e-07	HIF1A/SNCA/GRN/BCL2/RHOA/TGFB3/MEF2C/SOD2/WFS1/KRAS/MECP2/MSH2/JAK2/JUN/ROCK1/SOD1/SET/LRP1/SNX6/NRP1/HMOX1/PRKCI/CEBPB/FGF20/BTG2/AXL/ERBB3/MAP3K12/RASA1/NR4A2/TERT/CCL2/BCL2L1/HRAS/NAIP/HIPK2/SIX1/CPEB4/CORO1A/PPARGC1A/NTRK2/ILK/PIK3CA/PTK2B/CHL1/KIF14/BAX/DLX1/HYOU1/HSP90AB1/BHLHB9/ARRB1/PRKN/FGF8/GDF5/TFAP2B/VSTM2L/PRKCG/SNCB/FOXQ1/MIR124-2/ADAM8/C5AR1/GDNF/SIX4/NES/PSEN1/GCLC/PDPK1/LIG4/FYN/…	132
GO:0044262	cellular carbohydrate metabolic process	221/13004	256/17913	8.94785e-08	1.06928e-06	5.26875e-07	SNCA/HDAC4/SIRT1/AKT2/MECP2/STAT3/PTEN/TP53/PPARA/IRS1/SLC45A3/PHKB/UGP2/FOXO1/GPD2/ABHD10/GYS1/IGF1/FAM3C/PGM1/B4GALT1/PGM2/DDIT4/EP300/PRKCE/NFE2L1/IRS2/AKT1/ENOSF1/ISYNA1/KAT2B/IGF2/GSK3B/HRH1/ZMPSTE24/IDH1/HAS2/POMC/NDST1/PPP1CA/MTOR/IMPA1/PPARGC1A/G6PC/HK2/IGFBP5/PTK2B/PMAIP1/SRC/RORC/STK40/IDH2/IPPK/IL6ST/PHLDA2/DDB1/SESN2/ITPKA/C1QTNF2/MIDN/PPP1R3D/IDUA/GNMT/PRKN/PFKFB4/LEPR/PTAFR/FOXA2/ND…	221
GO:0008654	phospholipid biosynthetic process	217/13004	251/17913	9.001e-08	1.07304e-06	5.28722e-07	PTEN/INPP5D/SPTLC1/GPAM/FGF2/FADS1/CDIPT/GPD1/CPNE3/MTMR6/ABHD5/ARF3/INPP5F/GPD1L/ATM/INPPL1/STARD10/MTMR12/SLC44A1/CPNE6/PIK3R2/PIK3R1/PIK3R4/ISYNA1/INPP5J/PLA2G4B/PLEKHA8/IDH1/FAR1/LCLAT1/SACM1L/SELENOI/PDGFB/PDGFA/PTPN13/HTR2C/RAB5A/IMPA1/PIGF/PIK3CD/PIK3CG/PIK3CA/MTMR3/CSNK2A1/FABP3/AGPAT3/PGAP1/PLEKHA1/STARD7/PIP4K2C/IDI1/AGPAT1/LPCAT1/PIP4K2A/PNPLA3/PIGN/TAZ/CHAT/PCYT2/MIR30C2/PIK3C2A/ACSL3…	217
GO:0006836	neurotransmitter transport	209/13004	241/17913	9.01363e-08	1.07304e-06	5.28722e-07	SNCA/DRD1/BACE1/MEF2C/RHOT1/BTK/SLC25A22/SLC38A1/SLC30A1/PRAF2/SNAP23/SLC25A13/VAMP2/PTPRN2/HTR1B/BLOC1S6/LIN7C/ATP1A2/SLC7A11/SLC44A1/GLUL/PFN2/P2RX7/TNFSF11/EDN1/CALM3/ADORA2B/GSK3B/ATP2A2/SNAPIN/NF1/HTR2C/RGS2/GRIN3A/RAB5A/SYT1/STX1A/SCRIB/RAP1B/RAP1A/LRRK2/FMR1/VAMP8/SYT12/PRKN/SLC6A12/LIN7A/ABAT/CHAT/GABRQ/SNCG/NTSR1/CHRM2/SLC17A7/SLC22A2/P2RX1/PRKCG/TRIM9/TACR2/SYP/CACNA1B/SLC6A16/PPFIA4/SL…	209
GO:0050867	positive regulation of cell activation	271/13004	319/17913	9.1275e-08	1.08452e-06	5.34382e-07	RASGRP1/RUNX3/BCL2/RHOA/RUNX1/MEF2C/HES1/YES1/WNT3A/MYB/HLA-G/CDC42/APP/CEBPA/SOCS1/MSH2/MLH1/EFNB1/CDKN1A/INPP5D/FADD/BCL6/RAC1/PAK1/CBFB/JAK2/ANXA1/TRAF6/CAV1/PDGFRB/MAP3K8/BTK/FOXP3/TGFBR2/GRB2/THBS1/CTSC/AP3D1/AP3B1/IGF1/SOCS5/CD24/CD83/MAD2L2/CCN2/SHLD2/AXL/TAC1/TLR4/ATP11C/CD276/CD40/PTPN11/PNP/IRS2/CD274/CSK/HSPD1/AKT1/VCAM1/PIK3R1/CYLD/CCL2/IL18/TNFSF11/RARA/CTLA4/XBP1/ADORA2B/IGF2/TFRC/T…	271
GO:0032496	response to lipopolysaccharide	252/13004	295/17913	9.14663e-08	1.08473e-06	5.34484e-07	SNCA/RHOA/CDK4/MEF2C/TAB2/IRAK2/TLR2/JAK2/TRAF6/IRAK1/PDCD4/CARD8/FOXP1/FOS/PTGS2/CLDN1/CEBPB/AKAP8/LDOC1/SPARC/SMAD6/GJA1/CASP9/RELA/ADAM9/MAPK14/LITAF/AXL/GCH1/PLSCR3/TAC1/ABL1/DAB2IP/TLR4/TRIB1/ADAM17/NFKB1/CD40/CASP3/PRKCE/ABCA1/CDK19/MAPK1/AKT1/MAPK8/SELE/ICAM1/VCAM1/CCL2/IL18/P2RX7/RARA/CXCL8/EDN1/XBP1/ZFP36/VIM/TIRAP/IL10/PELI1/ATP2A2/WNT5A/CASP8/IL6/TICAM1/CHUK/IL24/CCL5/IRAK3/IL1B/SERPIN…	252
GO:0051222	positive regulation of protein transport	337/13004	403/17913	9.37605e-08	1.10983e-06	5.4685e-07	HIF1A/RASGRP1/CDH1/ERBB2/TGFB3/CCL1/AKT2/TLR2/SMO/TP53/RAC1/PAK1/JAK2/BAP1/CARD8/GOLPH3L/PPM1A/LRP1/RAN/EGFR/ANP32B/SEC24A/PTGS2/PANX1/KCNN4/LPL/VAMP2/IGF1/GAPDH/GJA1/SOX4/ADAM9/STOM/MAPK14/SERP1/HPS4/ABL1/VSNL1/TLR4/AACS/MAPK11/ARIH2/PRKCE/IRS2/FBXW7/CADM1/PIK3R2/CD274/MAPK1/GLUL/CD34/PIK3R1/EZR/P2RX7/XBP1/HRAS/CASR/GSK3B/IL1A/KIF20B/IL10/WNT5A/MCU/IL6/FGB/FGA/FGG/CHUK/EDEM1/IL1B/IL1RAP/AKAP12/T…	337
GO:0051961	negative regulation of nervous system development	248/13004	290/17913	9.40395e-08	1.11102e-06	5.47439e-07	REST/NTRK3/JAG1/RHOA/RTN4/MEIS1/HES1/WNT3A/SOX2/PLK2/SOX9/APP/FOXO3/TLR2/STAT3/PTEN/TP53/NOTCH3/SUFU/PPP3CA/COL3A1/PTPRO/EFNA1/LRP1/NRP1/F2/GAK/CTSC/IFRD1/EIF4E/ARHGDIA/CTNNB1/ADGRG1/DLL1/NOTCH1/MYLIP/ADCY6/BMP7/PITX3/RYK/TNFRSF21/CERS2/CTDSP1/INPP5F/MIB1/MED1/ERBB4/DKK1/LIN28A/POU4F2/TERT/PTK2/LRP4/DPYSL3/INPP5J/DICER1/SPP1/NR2E1/GSK3B/VIM/ID1/KANK1/WNT5A/SNAPIN/IL6/THRB/NF1/TP73/ROBO2/IL1B/SKI/…	248
GO:0016482	cytosolic transport	127/13004	140/17913	9.44055e-08	1.11113e-06	5.47496e-07	RAB21/SNX6/GAK/VAMP3/RAB6A/ANKFY1/ANKRD27/STX10/MAP2K1/MAPK1/SRSF10/MSN/SNX1/CES1/EZR/VPS26A/BECN1/RDX/TMEM87A/AP2A1/ERC1/MON2/CORO1A/AP1S1/RAB5A/MAPK3/SRC/LRRK2/VPS35/PHETA2/GBF1/KIF1B/PRKN/FAM160A2/UBE2O/HOOK1/TMEM87B/SPAG9/DNAJC13/LMTK2/CORO7/EEA1/TBC1D17/DAB2/DOP1B/MAP2/RAB14/LAMP1/SNX12/SYBU/ARL1/AP1G1/ACTR2/TBC1D14/MYO1D/CLTC/STX5/KLHL20/YKT6/KIF5B/GCC2/VPS13C/CLN5/SNX16/KIF16B/EVI5/RBSN/VP…	127
GO:0072073	kidney epithelium development	127/13004	140/17913	9.44055e-08	1.11113e-06	5.47496e-07	BCL2/JAG1/CTNNBIP1/MYC/MEF2C/BASP1/HES1/SOX9/SMO/STAT1/VEGFA/WT1/SMAD5/PTPRO/LIF/PKD2/WNT1/FGF2/TACSTD2/SMAD1/PODXL/MYO1E/CTNNB1/DLL1/SMAD6/BMP7/CD24/IQGAP1/SDC4/FGFR1/SMAD4/CD34/HOXB7/RARA/RARB/WNK4/WNT9B/RET/YAP1/GZF1/NPNT/SIX1/ROBO2/SMAD2/TGFB1/GPC3/FGFR2/PTCH1/MTSS1/EFNB2/FOXC1/WNT4/ILK/EPHA4/CAT/SDC1/TCF21/SMAD7/FOXD1/SMAD3/WWTR1/KANK2/WNT7B/SHH/IRX2/HOXA11/SFRP1/FGF8/CXCR2/TFAP2B/LZTS2/BMP2…	127
GO:0002237	response to molecule of bacterial origin	263/13004	309/17913	9.82152e-08	1.1538e-06	5.68517e-07	SNCA/RHOA/CDK4/MEF2C/TAB2/IRAK2/TLR2/JAK2/TRAF6/IRAK1/PDCD4/CARD8/FOXP1/FOS/PTGS2/CLDN1/CEBPB/AKAP8/LDOC1/SPARC/SMAD6/GJA1/CASP9/CD24/RELA/ADAM9/MAPK14/LITAF/AXL/GCH1/PLSCR3/TAC1/ABL1/DAB2IP/TLR4/TRIB1/ADAM17/NFKB1/CD40/CASP3/PRKCE/ABCA1/CDK19/MAPK1/AKT1/MAPK8/SELE/ICAM1/VCAM1/CCL2/IL18/P2RX7/RARA/CXCL8/EDN1/XBP1/ZFP36/VIM/TIRAP/IL10/PELI1/ATP2A2/WNT5A/CASP8/IL6/TICAM1/CHUK/IL24/CCL5/IRAK3/IL1B/S…	263
GO:0071456	cellular response to hypoxia	184/13004	210/17913	9.90665e-08	1.16161e-06	5.72367e-07	HIF1A/BCL2/CCNA2/MYC/E2F1/GATA6/BNIP3/SIRT1/EIF4EBP1/FOXO3/ROCK2/PTEN/TP53/IRAK1/DNMT3A/VEGFA/BACH1/PTGS2/HMOX1/NOTCH1/BMP7/ACAA2/EGLN3/P4HB/UBQLN1/CPEB2/DDAH1/BNIP3L/EP300/PRKCE/S100B/AKT1/TERT/ICAM1/CD34/PSME3/EGR1/CFLAR/MDM4/EDN1/ARNT/CASR/CREBBP/ZFP36L1/HIPK2/CUL2/MTOR/PPARGC1A/MPL/HIF1AN/SLC2A4/MDM2/TWIST1/PRKAA1/EGLN2/SLC8A1/EPAS1/VHL/PMAIP1/SRC/NFE2L2/CITED2/HYOU1/EGLN1/ANGPT4/PLK3/SFRP1/S…	184
GO:0034332	adherens junction organization	122/13004	134/17913	9.9377e-08	1.16307e-06	5.73084e-07	CDH1/BCL2/RHOA/ROCK2/PTEN/RAC1/VEGFA/ROCK1/LRP1/THBS1/NRP1/CORO1C/PHLDB2/ITGA2/PTPRJ/CTNNB1/DSP/CTNND1/IQGAP1/SDC4/ABL1/NUMBL/CLASP2/CADM1/PTK2/VCL/NECTIN1/CORO2B/DLG5/LIMCH1/NUMB/RDX/ACTN1/DLC1/PTPRK/FERMT2/CDH2/MAPRE2/MYOC/CDH5/KDR/WNT4/TSC1/ANG/TEK/PTK2B/SRC/SMAD7/SMAD3/TAOK2/LIMS1/HIPK1/JUP/MMP14/RASSF8/SFRP1/CDH3/INAVA/AFDN/EFNA5/CDH11/MACF1/NECTIN2/PLEKHA7/LAMA5/DUSP22/CTTN/RAB8B/DUSP3/GPM6…	122
GO:0001890	placenta development	136/13004	151/17913	1.01849e-07	1.18976e-06	5.86236e-07	HIF1A/CDKN1B/BMPR2/HES1/CDX2/CEBPA/CCNF/CDKN1C/JUNB/SOD1/LIF/PKD2/VDR/GRB2/EGFR/ARID1A/PTGS2/CEBPB/CCN1/LDOC1/PRDM1/GJA1/BMP7/SP3/STK4/MAPK14/MAP2K1/MED1/RPS6/ST14/MAPK1/AKT1/PPARG/PTK2/ITGB8/IGF2/ARNT/SPP1/SNAI1/ZFP36L1/BIRC6/SOCS3/IL10/TMED2/CASP8/PDGFB/BIRC2/NCOA1/FOSL1/MAPK3/FGFR2/NR2F2/EOMES/ANG/EPAS1/E2F7/GCM1/PRDX3/KRT19/PHLDA2/GJB2/HSP90AB1/NSDHL/EGLN1/WNT7B/RSPO3/HEY1/CUL7/VASH1/CDX4/EPO…	136
GO:2000736	regulation of stem cell differentiation	107/13004	116/17913	1.02925e-07	1.20009e-06	5.91326e-07	REST/JAG1/RUNX1/LMO2/HES1/GATA6/WNT3A/MYB/SOX9/ITCH/GATA4/CDK6/STAT3/CBFB/SOX5/PWP1/NOTCH1/BMP7/ZFP36L2/ABL1/SOX6/PSME3/SP7/PDGFRA/YAP1/HNRNPU/TP73/TCF12/TGFB2/FOXC1/KDM3A/CDK13/NFE2L2/TCF3/KDM4C/TEAD2/KMT2A/ESRRB/GATA1/TBX5/GDNF/PSMD9/PUS7/PSME4/PSMB5/PSMD12/GATA3/PSMA2/RBM24/EIF2AK2/PSMD10/YTHDF2/PSME1/PRICKLE1/PSMD6/PSMD11/SEMA3C/DHX36/PSMC1/PSMC6/PSMD7/PSMB8/PSMC4/LBH/GATA2/TRIM6/PSMB7/NKX2-5…	107
GO:0032508	DNA duplex unwinding	73/13004	76/17913	1.08362e-07	1.26112e-06	6.214e-07	RAD23B/HMGA1/MCM2/GTF2H1/PURA/CUL4B/G3BP1/RAD51/MRE11/XPA/DDX3X/CHD4/ERCC3/CHD1/GINS2/DDB1/RECQL4/TOP2A/FANCM/MCM7/BLM/MCM6/MCM4/SETX/XPC/DDB2/GINS1/NBN/FBH1/ASCC3/GTF2H2/RAD54B/MCM9/BRIP1/TWNK/CUL4A/SUPV3L1/GTF2H3/DHX36/IGHMBP2/ERCC8/GINS4/MNAT1/UBB/DHX30/RUVBL1/CHD8/UBC/PARP1/CHD3/DDX1/UBA52/RUVBL2/ERCC2/XRCC6/DDX11/CDC45/DHX9/RTEL1/XRCC5/GTF2H4/CHD2/RPS27A/RBX1/CETN2/RAD50/GTF2H5/WRN/POT1/DNA2…	73
GO:0006644	phospholipid metabolic process	336/13004	402/17913	1.08701e-07	1.26271e-06	6.22183e-07	SNCA/GATA6/KLF4/MECP2/SOCS1/PTEN/INPP5D/IRS1/PDGFRB/SPTLC1/GPAM/FGF2/LPL/FADS1/CDIPT/KIT/GPD1/SOCS5/CPNE3/MTMR6/OSBPL8/ABHD5/HADHB/ARF3/INPP5F/DAB2IP/GPD1L/ATM/INPPL1/STARD10/MTMR12/SLC44A1/CPNE6/IP6K2/PIK3R2/PTK2/PIK3R1/PIK3R4/ISYNA1/INPP5J/PLA2G4B/PRDX6/PDGFRA/PLEKHA8/SOCS3/IDH1/GDE1/FAR1/LCLAT1/SACM1L/PNPLA6/SELENOI/PDGFB/PDGFA/PTPN13/CCKBR/SERINC3/SOCS2/HTR2C/TGFB1/CSF1R/RAB5A/IMPA1/PIGF/PIK3…	336
GO:2001235	positive regulation of apoptotic signaling pathway	158/13004	178/17913	1.09661e-07	1.2715e-06	6.26514e-07	BCL2/BCL2L11/BMF/RPS7/E2F1/S100A9/BNIP3/SIRT1/BMPR1B/PTEN/TP53/TIMP3/FADD/TGFBR1/JAK2/CAV1/MCL1/SOD1/YWHAQ/THBS1/CTSC/PPIF/MLLT11/SFPQ/BAK1/APAF1/FAS/TFAP4/STK4/GSN/DAB2IP/MAPK9/FAF1/BBC3/TNFSF10/FBXW7/MAPK8/CYLD/TP63/BCL2L1/PEA15/BECN1/IFNB1/GSK3B/TNFSF12/RET/PLAGL2/PPP3R1/CASP8/TP53BP2/NF1/TP73/PLAUR/SERINC3/SIAH1/PRKRA/PPP1CA/MMP9/MOAP1/PPP1R13B/FIS1/YWHAZ/PMAIP1/SMAD3/BAX/NACC2/DDIT3/SFRP1/LG…	158
GO:0045930	negative regulation of mitotic cell cycle	262/13004	308/17913	1.15849e-07	1.34075e-06	6.60634e-07	WEE1/BCL2/HMGA2/CDK4/AURKB/CDKN1B/EZH2/CCND1/E2F1/NABP1/CDK1/KLF4/PLK2/CDK6/MUC1/PTEN/TP53/CDKN1A/BCL6/CHEK1/CDC25C/PKD2/APC/EGFR/PLK1/TRIP13/CTNNB1/CDK5RAP3/JADE1/RB1/BRCA1/BMP7/BTG2/SOX4/CENPF/MAD2L2/BTG3/TOM1L1/CTDSP2/CTDSP1/ZFP36L2/ABL1/ATM/RPS6/EP300/CNOT6/CNOT8/PSME3/RBL2/GJC2/CDK2/CCL2/BCL2L1/CDKN2A/MDM4/HRAS/FBXO31/MAD2L1/SPDL1/ZFP36L1/CNOT4/FZD3/AURKA/ARID3A/IL10/ATRX/CNOT9/PRKDC/DUSP1/T…	262
GO:0045582	positive regulation of T cell differentiation	79/13004	83/17913	1.16225e-07	1.34262e-06	6.61556e-07	RASGRP1/RUNX3/RHOA/RUNX1/MYB/HLA-G/SOCS1/BCL6/CBFB/ANXA1/FOXP3/TGFBR2/AP3D1/AP3B1/SOCS5/CD83/PNP/CYLD/IL18/RARA/XBP1/EGR3/NFKBIZ/ZAP70/TGFB1/DUSP10/IFNG/CD46/NLRP3/SHH/ZBTB1/LGALS9/CD27/ZMIZ1/LILRB4/TESPA1/CCL19/IL4/IL7/ZBTB7B/ADAM8/NKAP/CD80/GATA3/MDK/CD86/STAT5B/GLI2/RIPK2/IL2/ADA/IL7R/IL12A/MALT1/GLI3/BAD/SYK/SART1/IL4R/ITPKB/RAG1/HLX/SASH3/NFKBID/BTN2A2/IL1RL2/VNN1/IHH/VSIR/ZBTB16/LILRB2/TNFS…	79
GO:0006006	glucose metabolic process	179/13004	204/17913	1.16498e-07	1.34328e-06	6.61881e-07	PDHA2/SIRT1/AKT2/TP53/PPARA/IRS1/SLC45A3/TPI1/OMA1/FOXO1/SLC25A1/GPD2/ADPGK/SLC25A13/PKM/GPD1/IGF1/GAPDH/FAM3C/PGM1/MAPK14/SERP1/PGM2/G6PD/ALDOA/G6PC3/INPPL1/EP300/NFE2L1/IRS2/AKT1/KAT2B/IGF2/CPT1A/GSK3B/ZMPSTE24/POMC/PPP1CA/MTOR/PPARGC1A/G6PC/HK2/IGFBP5/PRKAA1/TNF/PIK3CA/PMAIP1/SRC/ATF4/RORC/PFKP/PHLDA2/DDB1/SESN2/C1QTNF2/MIDN/PPP1R3D/FBP2/PRKN/ALDOC/BRAT1/HECTD4/LEPR/FOXA2/PGM5/PPP1R3B/NR1D1/TK…	179
GO:0032436	positive regulation of proteasomal ubiquitin-dependent protein catabolic process	66/13004	68/17913	1.17693e-07	1.35455e-06	6.67435e-07	PLK2/CEBPA/CAV1/HSPA1A/DET1/PLK1/CSNK1D/SOCS5/HERPUD1/TRIB1/UBQLN1/PIAS1/MAPK9/AKT1/GSK3B/AURKA/SOCS4/CSNK1A1/MDM2/TRIB2/SMAD7/LRRK2/NFE2L2/FAM122A/PRKN/PLK3/IL33/TAF1/DAB2/PSEN1/UBQLN2/DDRGK1/GCLC/NUB1/RACK1/USP5/PSMD10/NOP53/UBE2V2/PRICKLE1/BBS7/HSPBP1/KEAP1/SIRT2/STUB1/VCP/CHFR/COP1/SGTA/SUMO1/DVL1/GSK3A/RAD23A/CLU/DNAJB2/BCAP31/FBXO22/SUMO2/CSNK1E/GBA/RBX1/RCHY1/NKD2/SH3RF2/KLHL40/CBFA2T3	66
GO:0072503	cellular divalent inorganic cation homeostasis	328/13004	392/17913	1.22402e-07	1.40616e-06	6.92864e-07	SNCA/DRD1/BCL2/WFS1/S100A9/CCL1/BNIP3/APP/ESR1/JAK2/CAV1/PKD2/LRP1/VDR/CACNA1C/F2/AP3D1/ANXA2/FGF2/CACNA2D1/SLC30A1/GNA13/CXCL12/GJA1/AGTR1/BAK1/HTR1B/CD24/HERPUD1/SLC25A23/SLC30A7/SWAP70/TAC1/ABL1/ANK2/ATP1A2/ITPR1/CD40/PRKCE/HSP90B1/GRIA1/P2RX7/EDN1/CALM3/GRIN2A/CASR/PDGFRA/GTF2I/DMD/ATP2A2/WNT5A/TMCO1/MCU/CCL5/EDNRA/CCKBR/CORO1A/ATP2B1/HTR2C/CALM2/TGFB1/CCR1/IL13/FIS1/CCR7/TGM2/PIK3CG/SLC8A1/P…	328
GO:0043062	extracellular structure organization	324/13004	387/17913	1.29766e-07	1.48801e-06	7.33197e-07	MMP13/CDH1/EFEMP2/COL5A3/COL4A2/COL1A1/MMP1/PLOD3/WNT3A/SOX9/APP/COL1A2/ETS1/TNC/TGFBR1/ITGB3/WT1/PDCD6IP/COL3A1/CD44/LAMB3/LRP1/FMOD/THBS1/ITGB4/AGRN/PHLDB2/LAMC1/ITGA2/FGF2/SDCBP/MYO1E/LPL/HSD17B12/PXDN/CCN1/NOTCH1/RB1/SH3PXD2B/SPARC/COL4A1/BMP7/AGTR1/CYP1B1/CCN2/B4GALT1/F11R/ITGB1/FBLN2/SERPINB5/SDC4/NID1/LAMC2/ITGA5/ABL1/P4HB/CLASP2/FSCN1/IBSP/SFRP2/ABCA1/FBN1/FN1/PTK2/FBN2/ICAM1/CD34/VCAM1/I…	324
GO:0043484	regulation of RNA splicing	106/13004	115/17913	1.31328e-07	1.50317e-06	7.40664e-07	REST/MBNL2/HSPA1A/TIA1/PTBP2/PTBP1/DDX5/SRSF10/PIK3R1/RBM4/FUS/HNRNPK/PRDX6/SRSF9/MBNL1/RRP1B/HNRNPU/TRA2B/DDX17/RBFOX2/FMR1/SRSF7/HNRNPL/RBM8A/SETX/ESRP1/DYRK1A/AHNAK/CELF4/KHDRBS2/MIR124-2/SRSF12/MYOD1/SRSF3/SON/HABP4/TMBIM6/RBM42/MBNL3/RBM22/SRPK2/SRSF6/RBM24/WTAP/PTBP3/SRSF5/YTHDC1/HNRNPH1/ZNF326/SRSF4/SREK1/BRDT/PQBP1/HNRNPA1/NCBP1/KHDRBS3/CLK1/CLK4/POLR2A/NUP98/CLK3/HNRNPA2B1/ESRP2/SRPK1/RB…	106
GO:0045089	positive regulation of innate immune response	313/13004	373/17913	1.32385e-07	1.51248e-06	7.45254e-07	RASGRP1/BIRC3/RTN4/S100A9/KRAS/TAB2/HLA-G/IRAK2/ITCH/MUC1/TLR2/FADD/PAK1/ESR1/TRAF6/IRAK1/CAV1/HSPA1A/BTK/WDFY1/UNC93B1/UBE2V1/HSPA1B/MATR3/NRAS/SFPQ/RELA/POLR3G/RAB11FIP2/DAB2IP/TLR4/UBQLN1/NFKB1/MED1/TBK1/IKBKE/EP300/PRKCE/IKBKB/HSP90B1/CADM1/HSPD1/RAF1/PSME3/MAP3K1/PIK3R4/CYLD/CNPY3/HRAS/RPS6KA5/IRF4/IFNB1/BTRC/CREBBP/MUC17/TIRAP/PELI1/WNT5A/CTSL/CASP8/TICAM1/MAP3K7/FGB/FGA/FGG/CHUK/PRKDC/CCL5…	313
GO:0043112	receptor metabolic process	157/13004	177/17913	1.34778e-07	1.53701e-06	7.57338e-07	HIF1A/SNCA/WNT3A/ITCH/PPARA/ITGB3/VEGFA/CAV1/UVRAG/HOXA5/LRP1/GRB2/PICALM/ANXA2/SEC24A/VAMP3/SDCBP/NEDD4/MYLIP/HTR1B/DNM2/ITGB1/INPP5F/PTPN1/AP2M1/DKK1/HDAC1/ANKRD13B/PPARG/SELE/PIK3R4/GRIA1/SNX1/HNRNPK/EZR/CXCL8/EDN1/BECN1/TFRC/LDLRAP1/NUMB/IL10/AP2A1/TGFB1/FURIN/NR1H3/RAB5A/EFNB2/SCRIB/TNF/SMURF1/NTF3/SH3GL2/HDAC2/FMR1/BVES/PHETA2/NSG1/ECE1/ARRB1/ITGB2/HDAC6/NR1D1/CXCR2/CXCR1/RSPO1/LMTK2/GSG1L/…	157
GO:0050870	positive regulation of T cell activation	174/13004	198/17913	1.36599e-07	1.55494e-06	7.66172e-07	RASGRP1/RUNX3/RHOA/RUNX1/HES1/YES1/MYB/HLA-G/CDC42/SOCS1/EFNB1/FADD/BCL6/RAC1/PAK1/CBFB/ANXA1/TRAF6/CAV1/MAP3K8/FOXP3/TGFBR2/GRB2/AP3D1/AP3B1/IGF1/SOCS5/CD24/CD83/CD276/PTPN11/PNP/CD274/CSK/HSPD1/AKT1/VCAM1/PIK3R1/CYLD/CCL2/IL18/TNFSF11/RARA/CTLA4/XBP1/IGF2/TFRC/EGR3/NFKBIZ/IL6/CD40LG/CCL5/ZAP70/CORO1A/IL1B/TGFB1/DUSP10/EFNB2/IGFBP2/CCR7/PIK3CA/IFNG/SRC/HMGB1/CD46/FAM49B/IL6ST/NLRP3/SHH/ZBTB1/KLR…	174
GO:0009101	glycoprotein biosynthetic process	257/13004	302/17913	1.41602e-07	1.60633e-06	7.91494e-07	BCL2/PLOD3/BMPR2/BMPR1B/MUC1/UGDH/GALNT7/UBE2J1/CTNNB1/MAGT1/IGF1/CHSY1/MAN2A1/B4GALT1/TRIP11/CHST11/UST/PXYLP1/GALNT10/GALNT1/DDOST/TET1/NPC1/MUC17/CHST14/POGLUT3/TMEM59/MPDU1/EDEM3/CHPF2/ALG3/HBEGF/MUC4/NDST1/FUT4/CCR7/AGO2/TET3/A4GALT/TMTC1/SOAT1/GCNT2/ST6GALNAC1/SYVN1/CYTL1/ACOT8/GALNT16/GALNT12/GALNT5/TET2/MGAT4A/MAN1A1/MUC15/NDST3/COG3/CHST8/ABCA7/MUC3A/FUT9/FUT11/JAK3/CSGALNACT1/VANGL2/MUC…	257
GO:0021543	pallium development	148/13004	166/17913	1.41629e-07	1.60633e-06	7.91494e-07	HIF1A/DRD1/RHOA/EZH2/RTN4/WNT3A/BNIP3/SRF/CDK6/PTEN/SMO/COL3A1/ZEB2/RELN/LRP1/RAN/NRP1/EGFR/SYNE2/CTNNB1/IGF2BP1/ADGRG1/NF2/BTG2/CRK/DAB2IP/CASP3/PROX1/HDAC1/PEX13/RARA/ATAT1/NR2E1/GSK3B/CRKL/SLC38A2/NF1/CDH2/ROBO1/NCOA1/POU3F2/NTRK2/H2AFX/TRA2B/EOMES/EPHA5/TSC1/BTBD3/PAX6/SOCS7/NEUROD1/KIF14/DIXDC1/ID4/TENT2/BAX/DLX1/ASPM/WDR62/NPY/LHX6/ARX/ATP2B4/FGF8/BCL2A1/EMX2/NRP2/KDM6B/MCPH1/ATOH1/PLXNA3/S…	148
GO:0051216	cartilage development	161/13004	182/17913	1.43866e-07	1.62874e-06	8.02539e-07	HIF1A/MMP13/TRPS1/COL1A1/HMGA2/MEF2C/BMPR2/BMPR1B/SOX9/SRF/TGFBR1/HOXA5/SOX5/SMAD5/CD44/TGFBR2/TGFBI/RARG/AXIN2/FGF2/SMAD1/CTNNB1/TYMS/CCN1/HAND2/BMP7/NFIB/ZEB1/RELA/CCN2/CHSY1/MAPK14/TRIP11/CREB3L2/SNAI2/CHST11/MEF2D/HOXA3/SOX6/FGFR1/RUNX2/SFRP2/ITGB8/LOXL2/THRA/RARA/EDN1/RARB/SNAI1/ZMPSTE24/WNT5A/TGFB1/SULF1/BMP1/MAPK3/SATB2/TIMP1/FGF9/HOXB3/SMAD3/NPPC/SULF2/ESRRA/WNT9A/CYTL1/WNT7B/ROR2/HOXA11/…	161
GO:0090305	nucleic acid phosphodiester bond hydrolysis	230/13004	268/17913	1.45643e-07	1.64587e-06	8.1098e-07	FEN1/AGO1/GTF2H1/RIDA/RNASEL/MOV10/CUL4B/RPP38/POLD2/AGO3/APAF1/DFFB/G3BP1/APEX2/TDP1/CASP3/CNOT6/XPA/CNOT8/CPSF1/DICER1/DFFA/ZFP36/POLD1/ERCC3/ENDOD1/PDE12/RRP36/MGME1/NOB1/IL6/ERCC4/ANG/AGO2/HMGB1/PGAP1/BAX/RFC5/EXO1/RFC4/DDB1/FANCM/POLE/PCNA/TATDN2/DNASE1L3/EXD3/RNASE4/POLK/PNLDC1/XRN1/POLD4/ENDOU/DCP2/RNASE2/EXD2/PIWIL4/ZC3H12A/ISG20/SPO11/DCLRE1B/CIDEA/REV3L/EDC3/ZC3H12C/RPA2/AIFM1/PAM16/RAD…	230
GO:0030879	mammary gland development	125/13004	138/17913	1.48677e-07	1.67712e-06	8.26376e-07	HIF1A/STAT5A/CREB1/TGFB3/BCL2L11/HOXA9/RTN4/CCND1/WNT3A/SOX9/AKT2/SMO/ESR1/JAK2/VEGFA/CAV1/HOXA5/TGFBR2/VDR/IQGAP3/ITGA2/CEBPB/BRCA2/GJA1/MTX1/NOTCH4/MED1/ERBB4/AR/IRS2/USF2/COX2/MAPK1/AKT1/UMPS/TNFSF11/XBP1/CSF1/BTRC/DDR1/PPAT/WNT5A/NCOR2/EPHA2/SOCS2/TGFB1/ROBO1/CSF1R/NCOA1/FGFR2/PTCH1/HK2/WNT4/SCRIB/IGFBP5/ELF5/CYP19A1/MGMT/SRC/ID2/BAX/KDM5B/ARHGAP5/WNT7B/LATS1/STAT6/ETV5/SOSTDC1/KALRN/PML/WNT3…	125
GO:0033500	carbohydrate homeostasis	198/13004	228/17913	1.55305e-07	1.74872e-06	8.61656e-07	HIF1A/CYP7A1/WFS1/UCP2/SIRT1/SRF/CEBPA/GATA4/FOXO3/STAT3/RAC1/PPP3CA/IRS1/FOXO1/LRP1/ADIPOR2/FOXA1/PTPRN2/SOX4/SLC16A1/RAB11FIP2/PLSCR3/VSNL1/AACS/RPS6/HNF4A/PTPN11/PRKCE/LIN28A/IRS2/PIK3R2/AKT1/PPARG/ICAM1/RAF1/PIK3R1/CYB5R4/XBP1/CASR/SMARCB1/ZNF236/MCU/TIAM1/POMC/PPARGC1A/G6PC/PTCH1/SMARCA4/TRA2B/IGFBP5/SLC2A4/EPHA5/FIS1/PRKAA1/PIK3CA/PAX6/RAP1A/NEUROD1/CFTR/SESN3/SESN2/HMGCR/NGFR/ARRB1/MBD5/ER…	198
GO:0010948	negative regulation of cell cycle process	290/13004	344/17913	1.55636e-07	1.74929e-06	8.61936e-07	WEE1/BCL2/HMGA2/CDK4/AURKB/CDKN1B/EZH2/CCND1/E2F1/BMI1/CDK1/HLA-G/KLF4/PLK2/CDK9/CDK6/MUC1/PTEN/TP53/CDKN1A/BCL6/CCNF/CHEK1/CDC25C/CDC14B/LIF/PKD2/APC/EHMT2/EHMT1/PLK1/TRIP13/CDK5RAP3/CHMP2A/JADE1/RB1/BRCA1/BMP7/APAF1/BTG2/SOX4/E2F6/CENPF/TFAP4/MAD2L2/TOM1L1/CTDSP2/CTDSP1/ZFP36L2/DAB2IP/ATM/EP300/RAD51/FBXW7/CNOT6/MRE11/CNOT8/PSME3/SUZ12/EED/RBL2/GJC2/TERF1/CDK2/CCL2/KAT2B/CDKN2A/MDM4/SMC1A/FBXO3…	290
GO:0005996	monosaccharide metabolic process	237/13004	277/17913	1.65205e-07	1.85351e-06	9.13288e-07	PDHA2/SIRT1/AKT2/TP53/PPARA/IRS1/SLC45A3/TPI1/OMA1/FOXO1/SLC25A1/GPD2/ADPGK/ABHD10/SLC25A13/PKM/GPD1/IGF1/GAPDH/FAM3C/PGM1/MAPK14/B4GALT1/SERP1/PGM2/G6PD/ALDOA/G6PC3/INPPL1/EP300/PRKCE/NFE2L1/IRS2/AKT1/GALT/KAT2B/IGF2/CPT1A/GSK3B/ZMPSTE24/POMC/PPP1CA/MTOR/PPARGC1A/G6PC/HK2/FUT4/IGFBP5/PRKAA1/TNF/PIK3CA/PMAIP1/SRC/ATF4/RORC/PFKP/PHLDA2/DDB1/SESN2/C1QTNF2/MIDN/PPP1R3D/FBP2/PRKN/PFKFB4/ALDOC/BRAT1/H…	237
GO:0045333	cellular respiration	156/13004	176/17913	1.65531e-07	1.85383e-06	9.1345e-07	HIF1A/SNCA/PDHA2/CDK1/BNIP3/MECP2/GPD2/SLC25A13/SUCLG2/GPD1/SLC25A23/ISCU/COX2/IDH1/PPARGC1A/UQCRFS1/PIK3CA/SHMT2/CAT/FXN/IDH2/NOS2/PRDM16/NDUFB5/MTFR2/NNT/TAZ/OGDH/UQCRQ/COX10/FASTKD1/ALDH5A1/PNPT1/NDUFB6/NDUFA4/PRELID1/NDUFB10/CCNB1/NR4A3/CS/SUCLA2/NOP53/NDUFS4/AIFM2/LYRM7/IDE/SDHC/CYCS/UQCRC2/FLCN/MYBBP1A/PDHB/OXA1L/NDUFV3/FAHD1/NDUFAF1/ME3/NDUFB4/NDUFS7/NDUFA1/VCP/COX7A2L/NDUFS8/COQ9/NDUFA5/P…	156
GO:0034101	erythrocyte homeostasis	110/13004	120/17913	1.6788e-07	1.87676e-06	9.24748e-07	HIF1A/KLF13/SRF/CDK6/FOXO3/STAT3/ACVR2A/STAT1/INPP5D/BCL6/ETS1/JAK2/VEGFA/HSPA1A/HOXA5/SMAD5/MAFB/SFXN1/HMOX1/HSPA1B/KIT/TMOD3/RB1/CEBPG/SP3/MAPK14/AXL/ADAR/G6PD/ACVR1B/SOX6/MED1/RPS6/CASP3/NFE2L1/SPI1/THRA/SLC11A2/ARNT/ZFP36/ZFP36L1/NCAPG2/TGFBR3/HIPK2/KLF2/EPAS1/ID2/RBFOX2/SENP1/KMT2E/MPIG6B/GATA1/ADGRF5/ARID4A/AMPD3/SH2B3/BPGM/RHAG/INHBA/ACIN1/ISG15/IREB2/GATA3/EPO/PTBP3/STAT5B/DMTN/HMGB2/PRDX…	110
GO:0106106	cold-induced thermogenesis	129/13004	143/17913	1.72737e-07	1.92416e-06	9.48104e-07	CXCR4/UCP2/IGF1R/JAK2/VEGFA/CAV1/OMA1/APC/EHMT1/NPR3/RHEB/CEBPB/NOTCH1/ADIPOR2/RB1/GJA1/NOVA1/TLR4/ADAM17/ALMS1/IL18/THRA/PRKAB1/IRF4/ID1/HADH/DOCK7/FABP4/NR1H3/PPARGC1A/ACVR2B/IL13/KDM3A/ELOVL6/ARNTL/EPAS1/ATF4/PRDM16/MAP2K6/DDIT3/LEPR/STAT6/TFE3/ACSL1/DBH/SCD/NR1D1/ARRDC3/KDM6B/TSHR/IL4/CCR2/TRPM8/ZBTB7B/WNT10B/CD36/LPIN1/GRB10/YBX2/CIDEA/STK11/PRKAB2/KDM1A/RBPJ/GNAS/GATM/LGR4/LAMA4/PTH2R/ACADL…	129
GO:0120161	regulation of cold-induced thermogenesis	129/13004	143/17913	1.72737e-07	1.92416e-06	9.48104e-07	CXCR4/UCP2/IGF1R/JAK2/VEGFA/CAV1/OMA1/APC/EHMT1/NPR3/RHEB/CEBPB/NOTCH1/ADIPOR2/RB1/GJA1/NOVA1/TLR4/ADAM17/ALMS1/IL18/THRA/PRKAB1/IRF4/ID1/HADH/DOCK7/FABP4/NR1H3/PPARGC1A/ACVR2B/IL13/KDM3A/ELOVL6/ARNTL/EPAS1/ATF4/PRDM16/MAP2K6/DDIT3/LEPR/STAT6/TFE3/ACSL1/DBH/SCD/NR1D1/ARRDC3/KDM6B/TSHR/IL4/CCR2/TRPM8/ZBTB7B/WNT10B/CD36/LPIN1/GRB10/YBX2/CIDEA/STK11/PRKAB2/KDM1A/RBPJ/GNAS/GATM/LGR4/LAMA4/PTH2R/ACADL…	129
GO:1905475	regulation of protein localization to membrane	160/13004	181/17913	1.76229e-07	1.95956e-06	9.65545e-07	ERBB2/BCL2/E2F1/WNT3A/AKT2/TP53/PAK1/LRP1/YWHAQ/PICALM/EGFR/VTI1B/SQSTM1/PRKCI/RHOG/STOM/GSN/ITGB1/LZTFL1/RAB11FIP2/KCNE1/SLC7A11/AP2M1/PRKCE/AR/CSK/LGALS3/AKT1/MAPK8/TMBIM1/PIK3R1/STX7/AGR2/LRP4/TP63/BCL2L1/EZR/HRAS/PPP2R5A/CRKL/ADAM10/LDLRAP1/NUMB/TMEM59/CNPY4/PPP3R1/CASP8/TP53BP2/EPHA2/TP73/CDH2/DAG1/TGFB1/PPP1R13B/FIS1/GPC4/TNF/IFNG/RAP1A/YWHAZ/PMAIP1/ACTB/PTPN9/RER1/PRNP/VAMP8/CACNB3/PRKN/MM…	160
GO:0070302	regulation of stress-activated protein kinase signaling cascade	193/13004	222/17913	1.85572e-07	2.05979e-06	1.01493e-06	RASGRP1/MYC/IGF1R/ITCH/APP/PAK1/TRAF6/VEGFA/PDCD4/ZEB2/FOXO1/HACD3/EGFR/ZNF622/SDCBP/HIPK3/HAND2/FAS/CCN2/DVL2/MDFIC/MAP3K12/DAB2IP/TLR4/PTPN1/MAP3K2/MAP2K1/MAP3K3/SFRP2/DKK1/MAPK1/AKT1/CYLD/MAPK8IP1/EZR/TNFSF11/PBK/EDN1/HRAS/TIRAP/ZMPSTE24/WNT5A/DAXX/HIPK2/CD40LG/MAP3K7/MAP3K10/TIAM1/MAP3K9/FZD7/IL1B/MAP3K11/DUSP1/TGFB2/MAPK3/DUSP10/PTPN22/TNF/CCR7/PTK2B/GSTP1/EPHA4/FOXM1/RB1CC1/HMGB1/TAOK2/GADD…	193
GO:0042593	glucose homeostasis	197/13004	227/17913	1.86831e-07	2.07007e-06	1.02e-06	HIF1A/CYP7A1/WFS1/UCP2/SIRT1/SRF/CEBPA/GATA4/FOXO3/STAT3/RAC1/PPP3CA/IRS1/FOXO1/LRP1/ADIPOR2/FOXA1/PTPRN2/SOX4/SLC16A1/RAB11FIP2/PLSCR3/VSNL1/AACS/RPS6/HNF4A/PTPN11/PRKCE/LIN28A/IRS2/PIK3R2/AKT1/PPARG/ICAM1/RAF1/PIK3R1/CYB5R4/XBP1/CASR/SMARCB1/ZNF236/MCU/TIAM1/POMC/PPARGC1A/G6PC/PTCH1/SMARCA4/TRA2B/IGFBP5/SLC2A4/EPHA5/FIS1/PRKAA1/PIK3CA/PAX6/RAP1A/NEUROD1/CFTR/SESN3/SESN2/HMGCR/NGFR/ARRB1/MBD5/ER…	197
GO:0098732	macromolecule deacylation	83/13004	88/17913	1.93613e-07	2.14141e-06	1.05515e-06	REST/HDAC4/SIRT1/SPRED1/TP53/BCL6/VEGFA/FOXP3/PHB/LYPLA2/RCOR1/AKAP8/SFPQ/NIPBL/EP300/HDAC1/MAPK8/PRKD2/SKI/TGFB1/PRKAA1/IFNG/MAPT/LRRK2/HDAC2/ABHD17B/BEX4/NACC2/PER1/DYRK1A/HDAC6/KDM5A/SREBF1/SDR16C5/SIRT5/SIRT7/ZBTB7B/MORF4L1/SIN3A/SAP30L/SPRED2/ABHD17C/FRY/C6orf89/CCAR2/ABHD12/CTBP1/MIER1/SAP30/SIRT2/CAMK2D/SMARCAD1/PRKAA2/SIRT4/PPT2/NEK3/TADA3/ING2/PPT1/HDAC5/PER2/NOTUM/FNTA/BAZ2A/MIER2/HDAC7…	83
GO:0070498	interleukin-1-mediated signaling pathway	94/13004	101/17913	1.95145e-07	2.15454e-06	1.06162e-06	TAB2/IRAK2/TRAF6/IRAK1/MAP3K8/UBE2V1/SQSTM1/RELA/NFKB1/MAP3K3/IKBKB/PSME3/EGR1/IL1R1/RPS6KA5/BTRC/IL1A/PELI1/IL6/MAP3K7/CHUK/IRAK3/IL1B/IL1RAP/MAPK3/NFKBIA/TAB3/MYD88/PELI2/FBXW11/TOLLIP/PSMD9/OTUD4/PSME4/PSMB5/PSMD12/PSMA2/UBE2N/RPS6KA4/PSMD10/PSME1/RIPK2/TNIP2/NOD2/PSMD6/IRAK4/PSMD11/PSMC1/PSMC6/PSMD7/PSMB8/PSMC4/UBB/IL1R2/PSMB7/PSMD5/ST18/PSMD1/UBC/PSMC2/CUL1/SKP1/UBA52/PSMC5/PSMB2/PSMD3/PSMD4…	94
GO:0002218	activation of innate immune response	270/13004	319/17913	1.96669e-07	2.16753e-06	1.06802e-06	BIRC3/RTN4/S100A9/KRAS/TAB2/IRAK2/ITCH/MUC1/TLR2/FADD/PAK1/ESR1/TRAF6/IRAK1/CAV1/HSPA1A/BTK/WDFY1/UNC93B1/UBE2V1/HSPA1B/MATR3/NRAS/SFPQ/RELA/RAB11FIP2/DAB2IP/TLR4/UBQLN1/NFKB1/TBK1/IKBKE/EP300/PRKCE/IKBKB/HSP90B1/HSPD1/RAF1/PSME3/MAP3K1/PIK3R4/CYLD/CNPY3/HRAS/RPS6KA5/IRF4/BTRC/CREBBP/MUC17/TIRAP/PELI1/CTSL/CASP8/TICAM1/MAP3K7/FGB/FGA/FGG/CHUK/PRKDC/IRAK3/BIRC2/TNFAIP3/NR1H3/MUC4/XIAP/PTPN22/IRF1/…	270
GO:0001933	negative regulation of protein phosphorylation	346/13004	416/17913	2.02277e-07	2.22541e-06	1.09654e-06	NTRK3/SNCA/MYC/CDKN1B/KLF4/SIRT1/SPRED1/IGF1R/ITCH/CEBPA/SOCS1/LATS2/PTEN/CDKN1A/TIMP3/SPRY2/CDKN1C/CAV1/PDCD4/JUN/RGS3/LIF/EFNA1/FOXO1/APC/PHB/SNX6/PWP1/CORO1C/PLK1/MLLT1/CHORDC1/CDK5RAP1/PTPRJ/PPP5C/CDK5RAP3/HIPK3/RB1/NF2/SMAD6/BMP7/BAK1/SOCS5/RNF149/TFAP4/CTDSP2/ZBED3/CTDSP1/INPP5F/ADAR/ABL1/DAB2IP/TLR4/TRIB1/PTPN1/GPD1L/TRIB3/DDIT4/CASP3/SFRP2/DKK1/SMAD4/PIK3R2/CSK/AKT1/SEMA4D/CYLD/PRKAR2A/MA…	346
GO:0032543	mitochondrial translation	114/13004	125/17913	2.07503e-07	2.26936e-06	1.1182e-06	MRPS27/MRPL20/GFM1/CDK5RAP1/MRPS33/MRPS24/PTCD3/NSUN4/SHMT2/MRPL19/MRPL42/MRPS9/MRPL4/MRPL28/RPUSD4/LRPPRC/MRPL16/MRPS34/MRPL18/MRPL44/MRPS14/MRPL49/RCC1L/MALSU1/MRPS11/MRPS12/MRPL13/MRPL50/MRPL43/MRPS26/MRPL10/GATB/MRPL12/OXA1L/MRPS2/ALKBH1/MRPL58/MRPL17/MRPS5/GATC/DARS2/MRPS28/MRPS18B/MRPS15/MRPL22/GADD45GIP1/TSFM/MRPS16/MRPL40/UQCC1/MRPL27/MRPS22/MRPS10/TRMT10C/MRPS31/MRPL1/FASTKD2/MRPL3/EARS2…	114
GO:0051170	import into nucleus	114/13004	125/17913	2.07503e-07	2.26936e-06	1.1182e-06	CDH1/DRD1/STAT3/SMO/TP53/CDKN1A/SUFU/PPP3CA/GEMIN2/RAN/PTGS2/KPNA3/IPO4/RAB23/GEMIN7/NUP58/PTTG1IP/MAPK14/HTATIP2/MDFIC/TNPO1/MED1/PIK3R2/MAPK1/AKT1/PIK3R1/NF1/TXNIP/GEMIN4/TGFB1/PKIA/ARNTL/NFKBIA/FGF9/IFNG/LRRK2/PPP1R10/SMAD3/ECT2/KPNA2/UBR5/NUP54/JUP/CABP1/SHH/PML/BACH2/ZC3H12A/CD36/AGTR2/SNRPD1/LMNA/APPL1/FLNA/GEMIN5/PSEN1/NOLC1/MAVS/RBM22/NUP62/TARDBP/FERMT1/MMP12/SMN1/SNRPB/SNRPF/PRKAG1/RPL2…	114
GO:2001251	negative regulation of chromosome organization	114/13004	125/17913	2.07503e-07	2.26936e-06	1.1182e-06	DNMT1/SNCA/HMGA1/AURKB/SIRT1/MCM2/H3F3B/DNMT3B/JARID2/SET/FOXP3/APC/PLK1/GNL3L/TRIP13/BRCA1/CENPF/MAD2L2/ATM/TERF1/SPI1/TET1/MAD2L1/SMARCB1/SPDL1/ATRX/HNRNPU/DUSP1/SKI/OTUB1/KDM3A/ERCC4/TWIST1/SRC/TERF2IP/NDC80/CDC20/TOP2A/FBXO5/CDT1/ESPL1/UBR5/BCOR/KDM4C/USP44/ZNF451/XRN1/KDM5A/DCP2/SDR16C5/TNKS2/PHF8/SLX4/ASF1A/TTK/SIN3A/KDM1A/H2AFY/ZNF207/NBN/CCNB1/TRIP12/TERF2/DYNC1LI1/NOC2L/CTBP1/HNRNPA1/ANA…	114
GO:0022037	metencephalon development	99/13004	107/17913	2.07728e-07	2.26936e-06	1.1182e-06	BCL2/GLI1/EZH2/MECP2/SMO/TP53/PAK1/WNT1/PTBP2/SERPINE2/DLL1/MTPN/ARCN1/CRK/ABL1/MAP2K1/PTPN11/PROX1/HNRNPD/CRKL/NCOA1/PPARGC1A/FOXC1/SCRIB/NEUROD1/LPAR1/KIF14/ZNF365/KCNC1/ABAT/KLHL1/RORA/NEUROD2/SPTBN2/HSPA5/ATP7A/HOXB1/WHRN/AGTR2/NLGN4X/UQCRQ/CDK5R2/SEC24B/PSEN1/CDK5/MDK/AARS/KAT2A/PHOX2A/GLI2/FZD4/XRCC1/RPGRIP1L/CLP1/AGTPBP1/CDK5R1/GNPAT/NCSTN/SEMA4C/ATIC/COX1/GART/CKB/NANOS1/ND4/HERC1/MYH10/C…	99
GO:0055074	calcium ion homeostasis	324/13004	388/17913	2.20979e-07	2.4099e-06	1.18745e-06	SNCA/DRD1/BCL2/WFS1/CCL1/BNIP3/APP/ESR1/JAK2/CAV1/PKD2/LRP1/VDR/CACNA1C/F2/ANXA2/FGF2/CACNA2D1/SLC30A1/GNA13/CXCL12/GJA1/AGTR1/BAK1/HTR1B/CD24/HERPUD1/SLC25A23/SWAP70/TAC1/ABL1/ANK2/ATP1A2/ITPR1/CD40/PRKCE/HSP90B1/GRIA1/P2RX7/TNFSF11/EDN1/CALM3/GRIN2A/CASR/PDGFRA/GTF2I/DMD/ATP2A2/WNT5A/TMCO1/MCU/CCL5/EDNRA/CCKBR/CORO1A/ATP2B1/HTR2C/CALM2/TGFB1/CCR1/IL13/FIS1/CCR7/TGM2/PIK3CG/SLC8A1/PTK2B/FASLG/HM…	324
GO:1902115	regulation of organelle assembly	163/13004	185/17913	2.2705e-07	2.46748e-06	1.21582e-06	NTRK3/RHOA/MEF2C/PLK2/CENPJ/HSPA1A/PDCD6IP/PLK1/HSPA1B/SYNE2/SDCBP/ATG3/CHMP2A/BRCA1/GPSM2/G3BP1/GSN/DNM2/SDC4/CDK10/MAPK9/FSCN1/PROX1/CCSAP/SMAD4/CNOT6/MSN/CYLD/KAT2B/EZR/EDN1/SMC1A/BECN1/RAB1B/RDX/DZIP1/HNRNPU/IL1RAP/RAB5A/PRKAA1/TNF/MTMR3/SRC/SDC1/LRRK2/SEPTIN7/CCP110/PIP4K2C/PIP4K2A/SDCCAG8/ULK1/AKAP13/TAPT1/KCTD17/IL5/ADAMTS16/ARHGEF2/NUMA1/NUPR1/MARK4/RP1/CHMP4B/SMC3/G3BP2/RNF4/SMCR8/ATMIN/…	163
GO:1902905	positive regulation of supramolecular fiber organization	163/13004	185/17913	2.2705e-07	2.46748e-06	1.21582e-06	RHOA/TGFB3/CDKN1B/MET/CDC42/APP/MECP2/ROCK2/RHOC/RAC1/PAK1/TGFBR1/HSPA1A/GRB2/TPM1/NRP1/HSPA1B/ARL2/RB1/SH3PXD2B/NF2/CFL2/NIN/ARPC1B/CCN2/GSN/SWAP70/SDC4/TAC1/ABL1/PROX1/PRKCE/ICAM1/PFN2/AKAP9/EDN1/ID1/LIMCH1/ARPC5/JMY/CORO1A/MYOC/RICTOR/MTOR/VASP/WNT4/CCL26/NAV3/TSC1/CCR7/PTK2B/MAPRE1/MAPT/PFN1/SMAD3/LPAR1/PSRC1/ABI2/SNX9/KIRREL1/SFRP1/LMOD3/RGCC/CCL24/EPHA1/SCIN/LMOD1/NUMA1/HIP1R/PPM1E/TRPV4/AN…	163
GO:0009267	cellular response to starvation	123/13004	136/17913	2.33474e-07	2.53289e-06	1.24804e-06	BCL2/BMPR2/UCP2/SIRT1/TP53/CDKN1A/JUN/FOXO1/EHMT2/FADS1/SESN1/FAS/GAS2L1/SEH1L/MAPK1/MAPK8/GLUL/PPM1D/PIK3R4/KLF10/XBP1/BECN1/WNT9B/TNRC6A/EIF2S1/SLC38A2/RRP8/CPEB4/DAP/MTOR/MAPK3/WNT4/MAP1LC3B/PRKAA1/MTMR3/PMAIP1/LRRK2/ATF4/NFE2L2/SESN3/SESN2/MAX/WDR59/SFRP1/DEPDC5/FOXA3/IFI16/SREBF2/SREBF1/PIK3C2B/HSPA5/ZC3H12A/CADPS2/INHBB/MAP1LC3A/PDK4/ZFYVE1/PCSK9/EIF2AK3/DSC2/MYOD1/USP33/BMT2/SH3GLB1/STK24/…	123
GO:0006790	sulfur compound metabolic process	291/13004	346/17913	2.35336e-07	2.54866e-06	1.25581e-06	STAT5A/SNCA/PDHA2/SP1/SLC35B3/UGDH/MTAP/SOD1/FMOD/SLC25A1/HACD2/TXN2/GSTM4/HSD17B12/MTRR/CIAO2A/SUCLG2/ELOVL5/CHSY1/PAPSS2/B4GALT1/ELOVL1/CHST11/UST/G6PD/SLC7A11/ISCU/NFE2L1/PIPOX/GGT5/SULT1A1/CHST14/IDH1/THEM4/MAT2A/CIAO1/CHPF2/GGCT/FAR1/MMS19/NDST1/ELOVL6/DGAT1/AMD1/GSTP1/SULT1E1/FXN/NFE2L2/TST/MCCC2/TECR/ADI1/GLO1/SLC35D2/MPST/MTHFD1/IDUA/GNMT/ACOT8/ACOT4/PCYOX1/ACACA/EGFLAM/ACOT6/ACSL1/NDST3/…	291
GO:0008064	regulation of actin polymerization or depolymerization	132/13004	147/17913	2.44936e-07	2.64803e-06	1.30478e-06	RHOA/GRB2/CAPG/CXCL12/TMOD3/MTPN/TMSB4X/CFL2/ARPC1B/GSN/SWAP70/PLEKHG2/PREX1/RASA1/PRKCE/ICAM1/PFN2/KANK1/RDX/ARPC5/TWF1/JMY/TWF2/CORO1A/RICTOR/MTOR/VASP/CCL26/CCR7/PTK2B/PFN1/ABI2/SNX9/LATS1/KIRREL1/SH3BP1/LMOD3/CCL24/TMOD4/SCIN/SPTBN5/LMOD1/VILL/HIP1R/PAK3/SPTBN2/SPTB/PLEKHH2/BIN1/FCHSD1/TMOD2/PPP1R9A/SPIRE1/CCL11/CTTN/LIMA1/CYFIP1/NCKAP1/HAX1/CORO1B/ACTR2/ARPC3/SPTBN1/AVIL/ARF6/NCK2/SPTA1/PYCA…	132
GO:2001237	negative regulation of extrinsic apoptotic signaling pathway	93/13004	100/17913	2.51172e-07	2.71075e-06	1.33568e-06	BCL2/ACVR1/FADD/TGFBR1/HSPA1A/MCL1/THBS1/NRP1/HMOX1/HSPA1B/TNFRSF10A/IGF1/BRCA1/SGK3/FAS/RELA/SNAI2/RFFL/SFRP2/TNFSF10/MAPK7/AR/LGALS3/AKT1/TERT/ICAM1/RAF1/TMBIM1/PSME3/CFLAR/BCL2L1/STRADB/PEA15/IL1A/BIRC6/YAP1/TNFRSF10B/CASP8/FGB/FGA/FGG/IL1B/SERPINE1/TNFAIP3/TNF/GSTP1/FASLG/SRC/RB1CC1/NOS3/GATA1/ARHGEF2/FGF10/IL7/MAP2K5/ITPRIP/GDNF/LMNA/CTTN/ZMYND11/CTNNA1/GCLC/ITGAV/SH3RF1/FYN/UNC5B/ITGA6/PRDX…	93
GO:0035601	protein deacylation	82/13004	87/17913	2.52437e-07	2.71501e-06	1.33778e-06	REST/HDAC4/SIRT1/SPRED1/TP53/BCL6/VEGFA/FOXP3/PHB/LYPLA2/RCOR1/AKAP8/SFPQ/NIPBL/EP300/HDAC1/MAPK8/PRKD2/SKI/TGFB1/PRKAA1/IFNG/MAPT/LRRK2/HDAC2/ABHD17B/BEX4/NACC2/PER1/DYRK1A/HDAC6/KDM5A/SREBF1/SDR16C5/SIRT5/SIRT7/ZBTB7B/MORF4L1/SIN3A/SAP30L/SPRED2/ABHD17C/FRY/C6orf89/CCAR2/ABHD12/CTBP1/MIER1/SAP30/SIRT2/CAMK2D/SMARCAD1/PRKAA2/SIRT4/NEK3/TADA3/ING2/PPT1/HDAC5/PER2/NOTUM/FNTA/BAZ2A/MIER2/HDAC7/AKAP…	82
GO:0060606	tube closure	82/13004	87/17913	2.52437e-07	2.71501e-06	1.33778e-06	RPS7/SUFU/TRAF6/ZEB2/RARG/ARID1A/TRIM71/APAF1/DVL2/SDC4/ABL1/ST14/SFRP2/RARA/KIF20B/FZD3/DLC1/WNT5A/TMED2/FZD1/SKI/TGFB1/TGFB2/RALA/VASP/PTCH1/SCRIB/TSC1/TWIST1/PRKACB/PFN1/MTHFD1/SALL4/TEAD2/SFRP1/GRHL3/VANGL2/TULP3/CTHRC1/FGF10/IFT122/SHROOM3/GLMN/BCL10/PHACTR4/SEC24B/LHX2/KAT2A/CC2D2A/PTK7/PLXNB2/FOLR1/KDM2B/NPHP3/DEAF1/PRICKLE1/STIL/MTHFR/FZD6/LIAS/ALX1/ADM/GRHL2/PRKACA/SEMA4C/MTHFD1L/TSC2/PA…	82
GO:0042177	negative regulation of protein catabolic process	113/13004	124/17913	2.61864e-07	2.81154e-06	1.38535e-06	SNCA/RPS7/TIMP3/SUFU/ROCK1/EFNA1/PHB/WNT1/EGFR/ANXA2/SERPINE2/UBE2J1/SDCBP/CYP51A1/CDK5RAP3/RELA/MAD2L2/MAP1A/DAB2IP/UBXN1/MDM4/PBK/GRIN2A/MAD2L1/IL10/HIPK2/IRAK3/FURIN/FHIT/N4BP1/TIMP1/EPHA4/CSNK2A1/SMAD3/NOS2/TAF9/VPS35/HSP90AB1/SENP1/HMGCR/SHH/TRIM40/PRKCG/MGAT3/TAF1/PML/F13B/CST3/YOD1/SNX12/STYX/BAG5/FLNA/PSEN1/CTSA/DDRGK1/ALAD/FYN/USP25/NRG1/RPL23/CCAR2/AZIN1/NOP53/SMARCC1/UBAC2/CSNK2A2/USP1…	113
GO:0006354	DNA-templated transcription, elongation	98/13004	106/17913	2.65846e-07	2.84451e-06	1.40159e-06	EZH2/CDK9/GTF2H1/MLLT1/POLR2C/CCNT2/POLR2K/NELFCD/HMGN1/CCNT1/ERCC3/HNRNPU/POLR2D/AFF4/TAF1D/CTDP1/SHH/EAPP/ZMYND11/TCEA1/CDC73/SUPT5H/POLR1B/CD3EAP/ELOB/TWISTNB/TAF1A/POLR2J/ELP2/MLLT3/POLR2L/POLR2B/CCAR2/GTF2H2/ZNF326/UBTF/ELP1/POLR2I/WDR61/EAF1/NCBP1/EAF2/ELL2/ELOA/NCBP2/POLR2A/POLR2E/SUPT4H1/CTR9/THOC5/CDK7/DDX39B/GTF2H3/POLR2G/BRD4/RTF1/PAF1/NELFE/MNAT1/POLR2H/POLR2F/TSFM/ELOA2/POU4F1/ADRM1/…	98
GO:0098693	regulation of synaptic vesicle cycle	98/13004	106/17913	2.65846e-07	2.84451e-06	1.40159e-06	SNCA/DRD1/BACE1/PTEN/ROCK1/HTR1B/PFN2/CALM3/ADORA2B/GSK3B/ATP2A2/SNAPIN/CDH2/GRIN3A/RAB5A/SYT1/STX1A/SLC2A4/RAP1B/RAP1A/LRRK2/FMR1/BSN/CHRM2/SLC17A7/P2RX1/PRKCG/BTBD9/SYP/RAPGEF4/SYN1/RAB3B/APBA2/NCS1/SYT4/CYFIP1/CDK5/VPS18/RIMS3/RIMS4/CHRNA5/PRKCB/DNM3/NLGN3/GIT1/DNAJC5/SYT9/SH3GL1/DGKI/CACNB2/BRSK2/RAB3A/CSPG5/CDK5R1/RAB3GAP1/PREPL/PLD1/CASK/DVL1/STX1B/DNM1/DNM1L/GIPC1/GRIPAP1/ADRA1A/ADCY1/BRSK…	98
GO:0032872	regulation of stress-activated MAPK cascade	191/13004	220/17913	2.68959e-07	2.87289e-06	1.41557e-06	RASGRP1/MYC/IGF1R/ITCH/APP/PAK1/TRAF6/VEGFA/PDCD4/ZEB2/FOXO1/HACD3/EGFR/ZNF622/SDCBP/HIPK3/HAND2/FAS/CCN2/DVL2/MDFIC/MAP3K12/DAB2IP/TLR4/PTPN1/MAP3K2/MAP2K1/MAP3K3/SFRP2/DKK1/MAPK1/AKT1/CYLD/MAPK8IP1/EZR/TNFSF11/PBK/EDN1/HRAS/TIRAP/WNT5A/DAXX/HIPK2/CD40LG/MAP3K7/MAP3K10/TIAM1/MAP3K9/FZD7/IL1B/MAP3K11/DUSP1/TGFB2/MAPK3/DUSP10/PTPN22/TNF/CCR7/PTK2B/GSTP1/EPHA4/FOXM1/RB1CC1/HMGB1/TAOK2/GADD45A/HMGCR…	191
GO:0043280	positive regulation of cysteine-type endopeptidase activity involved in apoptotic process	108/13004	118/17913	2.6983e-07	2.87726e-06	1.41773e-06	REST/SNCA/RHOA/MYC/BCL2L11/S100A9/WNT3A/SIRT1/FADD/JAK2/CARD8/ANP32B/TNFRSF10A/CCN1/CASP9/BAK1/APAF1/FAS/TFAP4/CCN2/GSN/EGLN3/TNFSF10/HSPD1/PPARG/DDX3X/DAPK1/DLC1/TNFRSF10B/CASP8/PDCD6/DAP/ACVR1C/DIABLO/ROBO1/CASP8AP2/FIS1/TNF/FASLG/PMAIP1/HMGB1/MAPT/SMAD3/BAX/SENP1/NLRP3/NGFR/ARRB1/NLRC4/LGALS9/P2RX1/LCK/NLRP1/HIP1R/PML/CTSD/NLRP2/EIF2AK3/GPER1/BCL10/F3/AIFM1/NKX3-1/ARL6IP5/CTSH/RACK1/PYCARD/MTC…	108
GO:0010721	negative regulation of cell development	268/13004	317/17913	2.70496e-07	2.87945e-06	1.41881e-06	REST/NTRK3/BCL2/JAG1/RHOA/RTN4/MEIS1/HES1/WNT3A/SOX2/PLK2/SOX9/APP/FOXO3/STAT3/PTEN/TP53/PPARA/NOTCH3/PAK1/PPP3CA/COL3A1/PTPRO/EFNA1/LRP1/NRP1/F2/GAK/CORO1C/IFRD1/EIF4E/ARHGDIA/TACSTD2/CTNNB1/ADGRG1/DLL1/NOTCH1/MYLIP/IGF1/ADCY6/BMP7/PITX3/RYK/CERS2/CTDSP1/INPP5F/G6PD/MIB1/MED1/ERBB4/DKK1/LIN28A/SMAD4/FBXW7/FBN1/POU4F2/TERT/PTK2/YY1/LRP4/DPYSL3/INPP5J/DICER1/SPP1/NR2E1/GSK3B/VIM/ID1/KANK1/WNT5A/SN…	268
GO:0033260	nuclear DNA replication	47/13004	47/17913	2.83656e-07	3.01439e-06	1.4853e-06	FEN1/BCL6/PRIM1/POLA2/POLE4/POLE3/POLD2/BRCA2/FGFR1/RAD51/TERF1/POLD1/CDC7/ZMPSTE24/ATRX/GMNN/RFC5/POLA1/RFC4/POLE/PCNA/CDT1/POLE2/POLD4/DACH1/RPA2/RTF2/RFC3/TERF2/SLBP/RFC2/DBF4B/ATAD5/POLD3/WIZ/RPA3/RPA1/RTEL1/TIPIN/UPF1/RFC1/CHEK2/DNA2/AICDA/INO80/PRIM2/NUGGC	47
GO:0060348	bone development	166/13004	189/17913	2.88587e-07	3.06157e-06	1.50854e-06	MMP13/RHOA/TGFB3/COL1A1/MEF2C/BMPR2/MEIS1/BMPR1B/SOX9/SRF/TP53/SMAD5/FOXP1/TGFBR2/RARG/WNT1/AXIN2/PPIB/NOTCH2/ANXA2/SMAD1/RAB23/KIT/IGF1/SH3PXD2B/SPARC/GJA1/INSIG2/CHSY1/PAPSS2/TRIP11/MEF2D/INPPL1/MED1/PTPN11/RUNX2/EP300/SFRP2/FBXW7/FBN1/SEMA4D/TNFSF11/RARA/RARB/FLI1/MMP16/ZMPSTE24/PLXNB1/HAS2/MYOC/SKI/TGFB1/SULF1/DLX5/FGFR2/FOXC1/TWIST1/TEK/VKORC1/ALPL/FOXN3/WASF2/SBDS/NSD2/NPPC/SULF2/PIP4K2A/RI…	166
GO:0016051	carbohydrate biosynthetic process	170/13004	194/17913	2.98469e-07	3.16103e-06	1.55755e-06	SNCA/SIRT1/AKT2/PPARA/IRS1/TPI1/UGP2/FOXO1/SLC25A1/GPD2/SLC25A13/GYS1/GPD1/IGF1/GAPDH/FAM3C/PGM1/B4GALT1/PGM2/CHST11/G6PD/ALDOA/G6PC3/NFKB1/EP300/IRS2/AKT1/ISYNA1/KAT2B/IGF2/GSK3B/HRH1/CHST14/MPDU1/AP2A1/PDGFB/HAS2/TGFB1/NDST1/PPP1CA/MTOR/IMPA1/PPARGC1A/G6PC/PTK2B/ATF4/DDB1/SESN2/C1QTNF2/PPP1R3D/FBP2/ST6GALNAC1/ALDOC/LEPR/PTAFR/NDST3/CHST8/PPP1R3B/NR1D1/PPP1R3C/NTSR1/PC/CSGALNACT1/ESRRB/B3GNT4/GA…	170
GO:0044282	small molecule catabolic process	336/13004	404/17913	3.06415e-07	3.23699e-06	1.59498e-06	CYP7A1/AKT2/PTEN/TP53/PPARA/IRS1/TPI1/RIDA/CD44/GPD2/BCKDHB/ADPGK/TXN2/FGF2/ABHD10/NT5E/CEMIP2/MTRR/PKM/GAPDH/PGM1/ACAA2/HADHB/PGM2/ENTPD4/ALDOA/DDAH1/PNP/IRS2/PIPOX/PEX13/AKT1/GLUL/BCAT1/ENTPD3/ENOSF1/GALT/BDH2/ENTPD1/CYP24A1/CPT1A/PRODH/SULT1A1/HADH/ACADM/PPAT/NT5C3A/NUDT19/ECI2/TGFB1/MTOR/IMPA1/HK2/FUT4/TWIST1/NUDT1/SULT1E1/NOS3/PON1/PFKP/NOS2/CROT/SCP2/TST/SHMT1/MCCC2/HPRT1/SESN2/MPST/APOBEC3…	336
GO:0002064	epithelial cell development	174/13004	199/17913	3.06679e-07	3.23699e-06	1.59498e-06	HIF1A/CXCR4/JAG1/PLOD3/MET/KLF5/SOX9/CDK6/ROCK2/SMO/CDKN1A/ESR1/ROCK1/HOXA5/SOD1/RARG/RHEB/PODXL/MYO1E/CTNNB1/CLDN1/TYMS/FNDC3A/DLL1/PRDM1/GJA1/FOXA1/B4GALT1/F11R/IQGAP1/TJP2/NOTCH4/FGFR1/HNF4A/ST14/PROX1/AR/IKBKB/ICAM1/ARID4B/MSN/PDE2A/TP63/TJP1/EZR/RARA/XBP1/RARB/GSK3B/VIM/ID1/RDX/WNT5A/ATRX/VEZF1/SPDEF/CLOCK/ONECUT2/EPHA2/PDGFB/IL1B/CDH5/SCRIB/ARNTL/TNF/RAP1B/PAX6/RAP1A/SDC1/RAB13/PSAP/FRS2/AB…	174
GO:0051588	regulation of neurotransmitter transport	117/13004	129/17913	3.13135e-07	3.29956e-06	1.62581e-06	SNCA/DRD1/BACE1/MEF2C/RHOT1/SLC30A1/HTR1B/ATP1A2/PFN2/P2RX7/TNFSF11/CALM3/ADORA2B/GSK3B/ATP2A2/SNAPIN/NF1/HTR2C/RGS2/GRIN3A/RAB5A/SYT1/STX1A/RAP1B/RAP1A/LRRK2/FMR1/VAMP8/SYT12/PRKN/ABAT/SNCG/NTSR1/CHRM2/P2RX1/PRKCG/TACR2/SYP/CHRNB4/HTR1A/SLC6A4/SYN1/PPP1R9A/GPER1/RAB3B/APBA2/NCS1/GDNF/ARL6IP1/SYT4/GPM6B/PSEN1/CDK5/VPS18/ARL6IP5/RIMS3/RIMS4/SNX4/CRH/CHRNA5/MCTP1/PRKCB/DRD4/KCNC4/VAMP7/KCNMB4/FLOT1…	117
GO:0022613	ribonucleoprotein complex biogenesis	318/13004	381/17913	3.14852e-07	3.31205e-06	1.63197e-06	RPS7/SIRT1/PTEN/AGO1/GEMIN2/RNASEL/PRMT5/RBMXL1/RAN/PWP1/PTBP2/UTP15/GNL3L/CUL4B/MRM1/GEMIN7/AGO3/G3BP1/GCFC2/ADAR/ATM/RPS6/AGO4/CNOT6/EIF3J/SRSF10/PA2G4/GLUL/DDX3X/C1D/DICER1/SRSF1/EIF2S1/SRSF9/RRP36/FRG1/RRP8/NOB1/NSUN4/GEMIN4/TSC1/PRKAA1/DDX17/AGO2/WDR77/MAPT/EIF3K/TAF9/SBDS/PSIP1/XPO1/EIF3I/HSP90AB1/NMD3/DDX21/TICRR/USP39/DDX6/CELF2/SETX/GRB7/PELP1/ISG20/SRSF12/RNU1-1/SNRPD1/UTP25/WDR36/G3BP2…	318
GO:0071559	response to transforming growth factor beta	206/13004	239/17913	3.18187e-07	3.3415e-06	1.64647e-06	RUNX3/CREB1/RHOA/TGFB3/COL4A2/COL1A1/MEF2C/ACVR1/NLK/YES1/SIRT1/SOX9/COL1A2/ROCK2/TP53/TGFBR1/CDKN1C/CAV1/HSPA1A/JUN/COL3A1/ROCK1/SOX5/SMAD5/PPM1A/FMOD/TGFBR2/FOS/WNT1/THBS1/SNX6/SMAD1/SDCBP/PDE3A/CLDN1/SMAD6/ZEB1/APAF1/ADAM9/DNM2/F11R/CHST11/ARHGEF18/ZFP36L2/CRK/ADAM17/SOX6/EP300/MAPK7/SMAD4/FBN1/PTK2/FBN2/BAMBI/PDE2A/CFLAR/EDN1/NR3C1/CREBBP/CRKL/ID1/ZFP36L1/CGN/PTPRK/WNT5A/FERMT2/TGFBR3/HIPK2/O…	206
GO:1903039	positive regulation of leukocyte cell-cell adhesion	186/13004	214/17913	3.21563e-07	3.37128e-06	1.66115e-06	RASGRP1/RUNX3/RHOA/RUNX1/HES1/YES1/MYB/HLA-G/CDC42/SOCS1/EFNB1/FADD/BCL6/ETS1/RAC1/PAK1/CBFB/ANXA1/TRAF6/IRAK1/CAV1/CD44/MAP3K8/FOXP3/TGFBR2/GRB2/AP3D1/AP3B1/IGF1/SOCS5/CD24/CD83/RELA/CD276/PTPN11/PNP/CD274/CSK/HSPD1/AKT1/ICAM1/VCAM1/PIK3R1/CYLD/CCL2/IL18/TNFSF11/RARA/CTLA4/XBP1/IGF2/TFRC/EGR3/NFAT5/NFKBIZ/IL6/CD40LG/CCL5/ZAP70/CORO1A/HAS2/IL1B/TGFB1/DUSP10/EFNB2/IGFBP2/TNF/CCR7/PIK3CA/IFNG/SRC/I…	186
GO:0001843	neural tube closure	81/13004	86/17913	3.28916e-07	3.43682e-06	1.69344e-06	RPS7/SUFU/TRAF6/ZEB2/RARG/ARID1A/TRIM71/APAF1/DVL2/SDC4/ABL1/ST14/SFRP2/RARA/KIF20B/FZD3/DLC1/WNT5A/TMED2/FZD1/SKI/TGFB1/TGFB2/RALA/VASP/PTCH1/SCRIB/TSC1/TWIST1/PRKACB/PFN1/MTHFD1/SALL4/TEAD2/SFRP1/GRHL3/VANGL2/TULP3/CTHRC1/IFT122/SHROOM3/GLMN/BCL10/PHACTR4/SEC24B/LHX2/KAT2A/CC2D2A/PTK7/PLXNB2/FOLR1/KDM2B/NPHP3/DEAF1/PRICKLE1/STIL/MTHFR/FZD6/LIAS/ALX1/ADM/GRHL2/PRKACA/SEMA4C/MTHFD1L/TSC2/PAX2/ARH…	81
GO:0034446	substrate adhesion-dependent cell spreading	81/13004	86/17913	3.28916e-07	3.43682e-06	1.69344e-06	CDC42/RAC1/ITGB3/EFNA1/NRP1/CORO1C/LAMC1/VAMP3/TACSTD2/DOCK5/MERTK/DNM2/AXL/PREX1/CRK/ABL1/FN1/PTK2/CRKL/KANK1/FERMT2/FGB/FGA/FGG/FZD7/HAS2/MYOC/SRCIN1/ILK/NEDD9/TEK/SRC/ITGA4/PDPN/LIMS1/KIF14/BVES/UNC13D/EPHA1/EFNA5/OLFM4/LAMA5/LAMB1/FLNA/ANTXR1/RREB1/RCC2/ITGAV/CALR/GBP1/MDK/DMTN/ACTN4/PARVA/MELTF/FZD4/RAB1A/RADIL/SRGAP2/PEAK1/CIB1/CSPG5/TRIOBP/ARHGEF7/AKIP1/DOCK1/RAC3/C1QBP/ITGA8/WASHC2C/MYADM…	81
GO:0009301	snRNA transcription	69/13004	72/17913	3.34865e-07	3.4873e-06	1.71831e-06	NABP1/CDK9/SP1/POU2F2/POLR2C/CCNT2/POLR2K/GTF2B/CCNT1/TAF9/POLR2D/TAF8/MYOD1/GTF2E1/RPRD1B/RPRD1A/INTS6/INTS7/INTS4/INTS8/INTS10/POU2F1/INTS2/ICE2/POLR2J/POLR2L/POLR2B/POLR2I/RPRD2/NCBP1/RPAP2/ELL2/NCBP2/POLR2A/POLR2E/SRRT/TAF5/CDK7/GTF2A1/TAF6/ZNF143/INTS11/POLR2G/GTF2A2/SNAPC5/POLR2H/POLR2F/ICE1/INTS5/CCNK/INTS14/INTS1/TAF11/INTS3/SNAPC4/GTF2F1/GTF2E2/PHAX/ELL/NABP2/TBP/USPL1/ZC3H8/INTS12/TAF13…	69
GO:0050772	positive regulation of axonogenesis	69/13004	72/17913	3.34865e-07	3.4873e-06	1.71831e-06	NTRK3/RHOA/BMPR2/WNT3A/BDNF/SRF/PAK1/VEGFA/ZEB2/LRP1/NRP1/ARHGDIA/CXCL12/NIN/SHTN1/MAP2K1/POU4F2/FN1/SEMA4D/TWF2/TIAM1/ROBO2/ROBO1/NTRK2/ILK/MAPT/NGFR/EFNA5/WNT3/MACF1/SLITRK1/L1CAM/NTN1/NDEL1/STK11/LIMK1/CYFIP1/TRAK1/RAB11A/MAP1B/TNFRSF12A/SKIL/TUBB2B/RUFY3/DISC1/CDH4/IST1/PAFAH1B1/GDI1/ADNP/NEFL/MEGF8/METRN/GOLGA4/SEMA5A/RND2/TRPC5/ISLR2/ZFYVE27/SEMA7A/AMIGO1/SLIT2/STK25/CDKL5/MAP3K13/TRPV2/SHO…	69
GO:0006476	protein deacetylation	75/13004	79/17913	3.46628e-07	3.60378e-06	1.77571e-06	REST/HDAC4/SIRT1/SPRED1/TP53/BCL6/VEGFA/FOXP3/PHB/RCOR1/AKAP8/SFPQ/NIPBL/EP300/HDAC1/MAPK8/PRKD2/SKI/TGFB1/PRKAA1/IFNG/MAPT/LRRK2/HDAC2/BEX4/NACC2/PER1/DYRK1A/HDAC6/KDM5A/SREBF1/SDR16C5/SIRT5/SIRT7/ZBTB7B/MORF4L1/SIN3A/SAP30L/SPRED2/FRY/C6orf89/CCAR2/CTBP1/MIER1/SAP30/SIRT2/CAMK2D/SMARCAD1/PRKAA2/SIRT4/NEK3/TADA3/ING2/HDAC5/PER2/FNTA/BAZ2A/MIER2/HDAC7/AKAP8L/RBM14/ELK4/SPHK2/SUDS3/HDAC10/PRKD1/JD…	75
GO:0000375	RNA splicing, via transesterification reactions	292/13004	348/17913	3.52355e-07	3.65722e-06	1.80204e-06	REST/GEMIN2/PNN/TIA1/PRMT5/RBMXL1/PTBP2/PTBP1/POLR2C/GEMIN7/SFPQ/GCFC2/POLR2K/DHX15/DDX5/NOVA1/ELAVL1/SRSF10/HNRNPD/CPSF1/RBM4/FUS/HNRNPK/SRSF2/SRSF1/PCBP1/PRPF38A/PRDX6/CASC3/PABPC1/SRSF9/PAPOLA/HNRNPM/PRPF40A/FRG1/HNRNPU/KHSRP/GEMIN4/TRA2B/DDX17/WDR77/CDK13/RBFOX2/FMR1/SRSF7/DDX39A/POLR2D/CSTF1/HNRNPL/PSIP1/PRPF40B/RBM8A/USP39/CELF2/SETX/DYRK1A/CELF4/KHDRBS2/MIR124-2/SRSF12/MYOD1/RNU1-1/CSTF2T/…	292
GO:0030198	extracellular matrix organization	281/13004	334/17913	3.55484e-07	3.68358e-06	1.81503e-06	MMP13/CDH1/EFEMP2/COL5A3/COL4A2/COL1A1/MMP1/PLOD3/WNT3A/SOX9/APP/COL1A2/ETS1/TNC/TGFBR1/ITGB3/WT1/COL3A1/CD44/LAMB3/LRP1/FMOD/THBS1/ITGB4/AGRN/PHLDB2/LAMC1/ITGA2/FGF2/MYO1E/HSD17B12/PXDN/CCN1/NOTCH1/RB1/SH3PXD2B/SPARC/COL4A1/CYP1B1/CCN2/B4GALT1/F11R/ITGB1/FBLN2/SERPINB5/NID1/LAMC2/ITGA5/ABL1/CLASP2/FSCN1/IBSP/SFRP2/FBN1/FN1/PTK2/FBN2/ICAM1/VCAM1/ITGB8/LOXL2/HPN/CFLAR/SPP1/NR2E1/DDR1/ADAM10/MMP16/…	281
GO:0072525	pyridine-containing compound biosynthetic process	130/13004	145/17913	3.78177e-07	3.89883e-06	1.92109e-06	HIF1A/HDAC4/STAT3/TP53/PPARA/TPI1/NUP93/ADPGK/PTGS2/PSAT1/POM121/PKM/GPD1/IGF1/GAPDH/NUP58/PARP16/PGM1/ALDOA/SEH1L/DDIT4/PNP/P2RX7/ARNT/NAMPT/PPARGC1A/HK2/PRKAA1/PFKP/IDH2/NDC1/PDXK/NUP54/PFKFB4/ALDOC/ESRRB/QPRT/GAPDHS/OGDH/NUPR1/ZBTB20/NUP210/GCK/OGDHL/PARP10/BPGM/NUP50/NUP42/NUP155/FOXK1/NUP62/NMNAT2/NMNAT1/PRKAG1/ALDOB/PARP9/NNMT/PFKFB2/FOXK2/POM121C/NUP160/NMRK2/NUDT12/RAE1/ECD/TIGAR/LDHA/ME1…	130
GO:0032388	positive regulation of intracellular transport	177/13004	203/17913	3.78582e-07	3.89883e-06	1.92109e-06	CDH1/ERBB2/AKT2/SMO/TP53/PAK1/BAP1/RAB21/PPM1A/RAN/ANXA2/ANP32B/PTGS2/NEDD4/VAMP2/STOM/MAPK14/HPS4/ARIH2/FBXW7/PIK3R2/MAPK1/PIK3R1/MSN/EHD2/EZR/HRAS/ADORA2B/GSK3B/KIF20B/LDLRAP1/RDX/EHD1/EDEM1/IL1B/TGFB1/GAB2/SYT1/IL13/MDM2/FIS1/PRKAA1/IFNG/CHRM1/SMAD3/SCP2/PCNT/ECT2/PRNP/VAMP8/RAC2/UBR5/CACNB3/PRKN/JUP/HSPA1L/ITGB2/MLC1/SHH/PLK3/CDH3/SEC16B/NUMA1/SREBF2/ZC3H12A/DAB2/EDEM2/TMEM30B/MAP2/RAPGEF3/PD…	177
GO:0044783	G1 DNA damage checkpoint	62/13004	64/17913	3.78758e-07	3.89883e-06	1.92109e-06	CDKN1B/CCND1/E2F1/CDK1/PLK2/MUC1/TP53/CDKN1A/CDC25C/BTG2/SOX4/ATM/EP300/CNOT6/CNOT8/RBL2/CDK2/MDM4/FBXO31/CNOT4/AURKA/ARID3A/CNOT9/PRKDC/MDM2/E2F7/BAX/GADD45A/PCNA/PLK3/RGCC/PML/RFWD3/RPA2/TNKS1BP1/CNOT10/ZNF385A/CCNB1/E2F4/CNOT11/SFN/E2F8/GIGYF2/PLAGL1/PRMT1/PIDD1/CRADD/CNOT7/CNOT2/CNOT1/CNOT3/CASP2/RPL26/RPS27L/WAC/GTSE1/CNOT6L/CARM1/TFDP1/TFDP2/CHEK2/TRIAP1	62
GO:0046782	regulation of viral transcription	62/13004	64/17913	3.78758e-07	3.89883e-06	1.92109e-06	REST/HMGA2/CDK9/SP1/JUN/TRIM32/POLR2C/TFAP4/MDFIC/POLR2K/NELFCD/GTF2B/EP300/HDAC1/HPN/CCNT1/ZFP36/SMARCB1/CHD1/RRP1B/CCL5/SMARCA4/POLR2D/LEF1/RSF1/POU2F3/CTDP1/TRIM8/SUPT5H/NUCKS1/TARDBP/IFITM3/MID2/POLR2J/POLR2L/POLR2B/POLR2I/POLR2A/POLR2E/TRIM14/SUPT4H1/TARBP2/TRIM13/POLR2G/NELFE/POLR2H/INPP5K/POLR2F/TAF11/GTF2F1/DHX9/TRIM27/NELFB/PSMC3/TRIM11/SNW1/CCL3/ZNF639/TRIM31/TRIM21/GTF2F2/CCL4	62
GO:0014020	primary neural tube formation	86/13004	92/17913	3.80062e-07	3.90581e-06	1.92453e-06	HIF1A/RPS7/SUFU/TRAF6/ZEB2/RARG/ARID1A/BMP7/TRIM71/APAF1/DVL2/SDC4/ABL1/ST14/SFRP2/RARA/KIF20B/FZD3/DLC1/WNT5A/TMED2/FZD1/SKI/TGFB1/TGFB2/RALA/VASP/PTCH1/SCRIB/TSC1/TWIST1/PRKACB/PFN1/MTHFD1/SALL4/TEAD2/SFRP1/GRHL3/VANGL2/TULP3/CTHRC1/IFT122/SHROOM3/GLMN/BCL10/PHACTR4/SEC24B/LHX2/KAT2A/CC2D2A/PTK7/PLXNB2/NODAL/FOLR1/KDM2B/NPHP3/DEAF1/PRICKLE1/STIL/CFL1/MTHFR/FZD6/LIAS/ALX1/ADM/GRHL2/PRKACA/SEMA4C…	86
GO:0071560	cellular response to transforming growth factor beta stimulus	201/13004	233/17913	3.84211e-07	3.94195e-06	1.94234e-06	CREB1/RHOA/TGFB3/COL4A2/COL1A1/MEF2C/ACVR1/NLK/YES1/SIRT1/SOX9/COL1A2/TP53/TGFBR1/CDKN1C/CAV1/HSPA1A/JUN/COL3A1/SOX5/SMAD5/PPM1A/FMOD/TGFBR2/FOS/WNT1/THBS1/SNX6/SMAD1/SDCBP/PDE3A/CLDN1/SMAD6/ZEB1/APAF1/ADAM9/DNM2/F11R/CHST11/ARHGEF18/ZFP36L2/CRK/ADAM17/SOX6/EP300/MAPK7/SMAD4/FBN1/PTK2/FBN2/BAMBI/PDE2A/CFLAR/EDN1/NR3C1/CREBBP/CRKL/ID1/ZFP36L1/CGN/PTPRK/WNT5A/FERMT2/TGFBR3/HIPK2/ONECUT2/NPNT/MAP3K7…	201
GO:0006874	cellular calcium ion homeostasis	313/13004	375/17913	3.87488e-07	3.96905e-06	1.95569e-06	SNCA/DRD1/BCL2/WFS1/CCL1/BNIP3/APP/ESR1/JAK2/CAV1/PKD2/LRP1/VDR/CACNA1C/F2/ANXA2/FGF2/CACNA2D1/SLC30A1/GNA13/CXCL12/GJA1/AGTR1/BAK1/HTR1B/CD24/HERPUD1/SLC25A23/SWAP70/TAC1/ABL1/ANK2/ATP1A2/ITPR1/CD40/PRKCE/HSP90B1/GRIA1/P2RX7/EDN1/CALM3/GRIN2A/CASR/PDGFRA/GTF2I/DMD/ATP2A2/WNT5A/TMCO1/MCU/CCL5/EDNRA/CCKBR/CORO1A/ATP2B1/HTR2C/CALM2/TGFB1/CCR1/IL13/FIS1/CCR7/TGM2/PIK3CG/SLC8A1/PTK2B/FASLG/HMGB1/ATP1…	313
GO:0006984	ER-nucleus signaling pathway	46/13004	46/17913	3.91116e-07	3.99964e-06	1.97076e-06	BCL2L11/WFS1/TP53/ATF6/HERPUD1/INSIG2/PTPN1/FBXW7/HSP90B1/ERLIN2/AGR2/ATF6B/CCL2/CXCL8/XBP1/GSK3B/EIF2S1/ATP2A2/TMCO1/IGFBP1/ATF4/NFE2L2/TMEM33/PPP1R15B/DDIT3/INSIG1/HSPA5/ZBTB7B/EIF2AK3/ASNS/ATG10/NCK2/CALR/CCDC47/ERLIN1/ATF3/EIF2A/MBTPS2/SCAP/MBTPS1/ARHGEF10L/BOK/PPP1R15A/PTPN2/SELENOS/NCK1	46
GO:0019216	regulation of lipid metabolic process	334/13004	402/17913	4.07237e-07	4.15768e-06	2.04864e-06	CYP7A1/REST/SNCA/CREB1/CDK4/KLF4/SIRT1/AKT2/SP1/SOCS1/PPARA/IRS1/CAV1/PDGFRB/SLC45A3/CREBL2/SOD1/RAN/VDR/F2/PTGS2/GPAM/FGF2/TXNRD1/FADS1/CYP51A1/RDH10/CCN1/KIT/ELOVL5/ADIPOR2/RB1/BRCA1/AGTR1/SOCS5/FITM2/INSIG2/TNFRSF21/ABHD5/SNAI2/DAB2IP/MID1IP1/CHD9/NFKB1/NCOA6/MED1/TRIB3/HNF4A/PROX1/PRKCE/ABCA1/NFE2L1/IRS2/FBXW7/AKT1/PPARG/PTK2/PIK3R1/EGR1/RBL2/PIK3R4/ERLIN2/THRA/CPT1A/PPP2R5A/SNAI1/CREBBP/LDLR…	334
GO:0021549	cerebellum development	91/13004	98/17913	4.15209e-07	4.23215e-06	2.08533e-06	GLI1/EZH2/MECP2/SMO/TP53/PAK1/WNT1/PTBP2/SERPINE2/DLL1/MTPN/ARCN1/CRK/ABL1/MAP2K1/PTPN11/PROX1/HNRNPD/CRKL/NCOA1/PPARGC1A/FOXC1/NEUROD1/LPAR1/KIF14/ZNF365/KCNC1/ABAT/KLHL1/RORA/NEUROD2/SPTBN2/HSPA5/ATP7A/WHRN/AGTR2/NLGN4X/UQCRQ/CDK5R2/PSEN1/CDK5/MDK/AARS/GLI2/FZD4/XRCC1/RPGRIP1L/CLP1/AGTPBP1/CDK5R1/GNPAT/NCSTN/SEMA4C/ATIC/COX1/GART/CKB/NANOS1/ND4/HERC1/MYH10/COQ8B/RERE/SDF4/B4GALT2/CPLANE1/PTPRS/…	91
GO:0045580	regulation of T cell differentiation	125/13004	139/17913	4.17976e-07	4.2534e-06	2.0958e-06	RASGRP1/ERBB2/RUNX3/RHOA/RUNX1/MYB/HLA-G/SOCS1/BCL6/CBFB/ANXA1/SOD1/FOXP3/TGFBR2/AP3D1/AP3B1/PRDM1/ZEB1/SOCS5/CD83/ABL1/PNP/CYLD/IL18/RARA/CTLA4/XBP1/IRF4/IFNB1/EGR3/NFATC2/NFKBIZ/ZAP70/TGFB1/DUSP10/IRF1/IFNG/TBX21/SMAD7/HMGB1/CD46/FANCA/NLRP3/FANCD2/SOX13/SHH/ZBTB1/IL27/LGALS9/DTX1/JAK3/SLC46A2/CD27/ZMIZ1/LILRB4/TESPA1/CCL19/SPINK5/IL4/CCR2/IL7/ZC3H12A/ZBTB7B/ADAM8/CARD11/NKAP/CD80/PRELID1/GATA3…	125
GO:0022406	membrane docking	134/13004	150/17913	4.19499e-07	4.26194e-06	2.10001e-06	CDK1/ACTR1A/CENPJ/CEP63/ROCK1/SSNA1/VTI1B/PLK1/VAMP3/SNAP29/CSNK1D/TUBA1A/BLOC1S6/VPS45/ICAM1/VCAM1/MSN/AKAP9/ALMS1/EZR/CEP72/CKAP5/SYT1/STX1A/CAV2/MAPRE1/TUBB4B/CFTR/BVES/HAUS3/EXOC5/PRKAR2B/CCP110/PCNT/ESYT2/CEP41/VAMP8/HAUS8/SDCCAG8/PDZD8/MARK4/NINL/C2CD3/AHI1/STXBP2/CEP83/RAB11A/YKT6/NEK2/HAUS6/DCTN3/TUBB4A/NDE1/CC2D2A/PEX16/RAB8A/ESYT1/DYNC1H1/RABEPK/RALB/SFI1/SYTL2/STXBP3/CTBP2/KIF24/NEDD1/…	134
GO:0048704	embryonic skeletal system morphogenesis	80/13004	85/17913	4.28276e-07	4.34404e-06	2.14047e-06	TGFB3/MEF2C/HOXA1/TGFBR1/HOXA5/HOXB8/TGFBR2/CTNNB1/RDH10/HOXB5/BMP7/HOXD10/ZEB1/CHST11/HOXA7/RUNX2/HOXB7/WNT9B/MMP16/PDGFRA/SIX1/SMAD2/FGFR2/SATB2/TWIST1/SMAD3/MTHFD1/WNT9A/MMP14/TBX15/HOXA2/HOXA11/COL11A1/WDR19/TULP3/MDFI/HOXB1/WDR60/MYF5/SOX11/SIX4/GNAS/PRRX1/DSCAML1/HOXC9/SLC39A3/NODAL/TFAP2A/SLC39A1/FLVCR1/OSR1/PCGF2/MEGF8/GRHL2/EIF4A3/DLG1/MTHFD1L/TBX1/GLI3/DLX2/HOXC11/HOXA6/IFT140/MED12/FUZ…	80
GO:0051262	protein tetramerization	147/13004	166/17913	4.3162e-07	4.37085e-06	2.15367e-06	SNCA/SOD2/IGF1R/TP53/PKD2/ANXA2/PKM/KCNJ2/NUP58/HIST1H3B/ALDOA/RRM1/LRP4/CD247/TP63/PPAT/RRM2/DCTPP1/TP73/CCL5/IMPDH2/VASP/SHMT2/CAT/SHMT1/TK1/HPRT1/RCC1/HMGCR/NUP54/GNMT/HIST1H4I/KCNC1/HIST1H4L/ACACA/CNGB1/CD79A/TRPM4/HIST1H3C/CDA/PKD2L1/GLS/AQP5/TRPM8/AQP10/MAT1A/SBF2/CTH/PDSS1/ACACB/CBR4/ALDH1A2/ALDH5A1/TRPM7/HIST1H4H/ALDH1A3/ACADL/RYR3/APPL2/HSD17B10/CRTC3/KRT10/TRPM6/HSD17B8/TRPA1/HIST3H3/CP…	147
GO:0006733	oxidoreduction coenzyme metabolic process	168/13004	192/17913	4.39352e-07	4.43521e-06	2.18538e-06	HIF1A/HDAC4/STAT3/TP53/PPARA/TPI1/NUP93/GPD2/ADPGK/PTGS2/NT5E/POM121/PKM/GPD1/IGF1/RPIA/GAPDH/NUP58/PARP16/PGM1/PGM2/G6PD/ALDOA/SEH1L/GPD1L/DDIT4/PNP/P2RX7/ARNT/NAMPT/IDH1/PPARGC1A/HK2/PRKAA1/PFKP/IDH2/NDC1/TP53I3/HMGCR/NUP54/PFKFB4/ALDOC/ESRRB/QPRT/GAPDHS/OGDH/NUPR1/ZBTB20/H6PD/NUP210/GCK/OGDHL/CD38/PARP10/BPGM/PDSS1/NUP50/PDHX/NUP42/NUP155/FOXK1/NUP62/NMNAT2/RPE/NMNAT1/SHPK/PRKAG1/ALDOB/PARP9/N…	168
GO:0010811	positive regulation of cell-substrate adhesion	101/13004	110/17913	4.39397e-07	4.43521e-06	2.18538e-06	CDC42/CDK6/RAC1/JAK2/VEGFA/ROCK1/NRP1/ARL2/PTPRJ/HSD17B12/DOCK5/CCN1/UTRN/DNM2/IQGAP1/PREX1/SDC4/NID1/CRK/ITGA5/ABL1/PRKCE/FN1/AGR2/CSF1/GSK3B/CRKL/NPNT/FGB/FGA/FGG/HAS2/MYOC/DAG1/KDR/WNT4/TSC1/ILK/CCR7/NEDD9/TEK/PTK2B/SMAD3/LIMS1/JUP/SFRP1/EGFLAM/UNC13D/CCL25/EPHA1/SMOC2/OLFM4/VTN/CD36/CCL28/FLNA/CDH13/RREB1/FERMT1/EPB41L5/CALR/MDK/ITGA3/DISC1/DMTN/ITGA6/THY1/RSU1/NINJ1/CIB1/CSPG5/TRIOBP/ARHGEF7…	101
GO:0002312	B cell activation involved in immune response	68/13004	71/17913	4.43371e-07	4.4537e-06	2.1945e-06	MSH6/MSH2/MLH1/BCL6/FOXP3/NOTCH2/DLL1/MAD2L2/SHLD2/SWAP70/ABL1/TLR4/CD40/HSPD1/XBP1/TFRC/IFNB1/IL10/CD40LG/TGFB1/BCL3/PTK2B/TBX21/UNG/EXO1/NSD2/STAT6/LFNG/IL4/DOCK11/MFNG/PLCG2/RIF1/DOCK10/LIG4/NBN/IL27RA/LGALS1/ATAD5/IL2/PLCL2/TNFSF13/ADA/PAXIP1/ITM2A/CD28/GPR183/CCR6/BATF/ERCC1/SUPT6H/RNF168/TP53BP1/THOC1/EXOSC6/RNF8/FCGR2B/CLCF1/PARP3/SHLD1/ITFG2/CD19/TNFSF4/AICDA/NKX2-3/APLF/PTPRC/C17orf99	68
GO:0042795	snRNA transcription by RNA polymerase II	68/13004	71/17913	4.43371e-07	4.4537e-06	2.1945e-06	NABP1/CDK9/SP1/POU2F2/POLR2C/CCNT2/POLR2K/GTF2B/CCNT1/TAF9/POLR2D/TAF8/MYOD1/GTF2E1/RPRD1B/RPRD1A/INTS6/INTS7/INTS4/INTS8/INTS10/POU2F1/INTS2/ICE2/POLR2J/POLR2L/POLR2B/POLR2I/RPRD2/NCBP1/RPAP2/ELL2/NCBP2/POLR2A/POLR2E/SRRT/TAF5/CDK7/GTF2A1/TAF6/ZNF143/INTS11/POLR2G/GTF2A2/SNAPC5/POLR2H/POLR2F/ICE1/INTS5/CCNK/INTS14/INTS1/TAF11/INTS3/SNAPC4/GTF2F1/GTF2E2/PHAX/ELL/NABP2/TBP/ZC3H8/INTS12/TAF13/SNAPC…	68
GO:0060998	regulation of dendritic spine development	68/13004	71/17913	4.43371e-07	4.4537e-06	2.1945e-06	MEF2C/PLK2/PTEN/EFNA1/RELN/PDLIM5/CAPRIN2/DLG5/ADAM10/CAPRIN1/TIAM1/CPEB3/SRCIN1/MTOR/EPHA4/LRRK2/HDAC2/LPAR1/FMR1/ITPKA/ABI2/BHLHB9/KALRN/PAK3/SRGAP2C/LZTS3/PPP1R9A/SHANK1/LRP8/PSEN1/CDK5/ACTR2/DBN1/EEF2K/ARF6/MAPK6/DNM3/CUX2/DISC1/LLPH/NLGN3/OPA1/PAFAH1B1/IL2/CFL1/C21orf91/ASAP1/DHX36/CDK5R1/UBE3A/ARF1/ZMYND8/BAIAP2/ITSN1/DNM1L/SDK1/ARHGAP33/NEURL1/ARC/CAMK2B/CDKL5/SIPA1L1/PTPRS/APOE/FOXO6/FSTL…	68
GO:0050768	negative regulation of neurogenesis	231/13004	271/17913	4.54664e-07	4.5598e-06	2.24677e-06	REST/NTRK3/JAG1/RHOA/RTN4/MEIS1/HES1/WNT3A/SOX2/PLK2/SOX9/APP/FOXO3/STAT3/PTEN/TP53/NOTCH3/PPP3CA/COL3A1/PTPRO/EFNA1/LRP1/NRP1/F2/GAK/IFRD1/EIF4E/ARHGDIA/CTNNB1/ADGRG1/DLL1/NOTCH1/MYLIP/ADCY6/BMP7/PITX3/RYK/CERS2/CTDSP1/INPP5F/MIB1/MED1/ERBB4/DKK1/LIN28A/POU4F2/TERT/PTK2/LRP4/DPYSL3/INPP5J/DICER1/SPP1/NR2E1/GSK3B/VIM/ID1/KANK1/WNT5A/SNAPIN/IL6/THRB/NF1/TP73/IL1B/SKI/TGFB1/DUSP10/EFNB2/TSC1/MDM2/T…	231
GO:0031960	response to corticosteroid	138/13004	155/17913	4.58805e-07	4.59394e-06	2.2636e-06	REST/NTRK3/BCL2/RHOA/COL1A1/BCL2L11/CCND1/KRAS/EIF4EBP1/FOXO3/CDKN1A/ANXA1/DNMT3B/FOXO1/RAN/FOS/EGFR/PTGS2/EIF4E/CLDN1/TYMS/SPARC/CASP9/HTR1B/TFAP4/ADAM9/CCN2/ZFP36L2/FOSB/DDIT4/CASP3/BGLAP/S100B/ICAM1/CFLAR/EDN1/CALM3/NR3C1/ZFP36/SMYD3/ZFP36L1/IL10/CREBRF/HNRNPU/IL6/ATP2B1/DUSP1/TRIM63/TGFB1/FOSL1/ERRFI1/IGFBP2/TNF/KLF9/GSTP1/SRC/FLT3/SDC1/ALPL/GJB2/PCNA/WNT7B/ABCA3/PTAFR/IL22/SERPINF1/AKAP13/BC…	138
GO:0071356	cellular response to tumor necrosis factor	227/13004	266/17913	4.69301e-07	4.68478e-06	2.30836e-06	BIRC3/HDAC4/COL1A1/SIRT1/CEBPA/FOXO3/STAT1/JAK2/CARD8/HSPA1A/THBS1/TNFSF9/HSPA1B/TRIM32/CLDN1/GPD1/TMSB4X/BRCA1/CRHBP/GBP3/RELA/MAPK14/TNFRSF21/RFFL/ZFP36L2/DAB2IP/ADAM17/NFKB1/CD40/IKBKB/MAPK1/AKT1/ICAM1/PSME3/VCAM1/CYLD/CCL2/TNFSF11/CXCL8/EDN1/TCL1A/ZFP36/TNFSF12/TNFRSF6B/ZFP36L1/CASP8/NPNT/CD40LG/FABP4/CHUK/CCL5/BIRC2/HAS2/AKAP12/TNFAIP3/MAPK3/PPARGC1A/PIAS3/KLF2/SLC2A4/NFKBIA/ILK/TNF/TRAF3/PT…	227
GO:0061351	neural precursor cell proliferation	129/13004	144/17913	4.6938e-07	4.68478e-06	2.30836e-06	HIF1A/RHOA/WNT3A/FOXO3/SMO/TP53/VEGFA/SOX5/ZEB2/FOXO1/WNT1/PTBP2/CTNNB1/IGF2BP1/ADGRG1/NF2/TRIM71/PITX3/BTG2/RYK/NUMBL/FGFR1/GNAI2/PROX1/RRM1/GJC2/NR2E1/RACGAP1/NUMB/FZD3/WNT5A/DOCK7/PSMG1/NF1/CDH2/TGFB1/FGFR2/POU3F2/ARTN/ILK/PAX6/ID2/LRRK2/KIF14/DIXDC1/ID4/FRS2/MELK/SHCBP1/ASPM/DAGLB/GBX2/ARX/SHH/NEUROD4/FGF8/EMX2/RORA/GPR37L1/ARHGEF2/DAGLA/CEND1/SLC6A4/C5AR1/CDON/ZNF503/NES/FLNA/KDM1A/CTNNA1/DB…	129
GO:0070936	protein K48-linked ubiquitination	54/13004	55/17913	4.74005e-07	4.72339e-06	2.32738e-06	ITCH/HACE1/CDC34/RFFL/ARIH2/PELI1/TOPORS/BIRC2/TNFAIP3/UBE2C/UBR5/SYVN1/PRKN/TTC3/RNF4/BFAR/UBE2D2/UBE2D3/UBE2H/RNF6/NMI/IFI27/SKP2/UBE2D1/TRIM38/UBE2R2/UBE2K/KLHL3/RNF34/UBE2B/UBE2Q2/TRIM44/UBE2E1/RNF187/UBE3A/NEDD4L/DTX3L/UBE2G1/UBE2A/RNF126/RNF216/RNF152/UBE2G2/RNF115/RNF5/UBE2E3/UBE2E2/FBXO38/ZNRF1/MARCH6/RNF146/RNF8/AMFR/UBE2D4	54
GO:0006399	tRNA metabolic process	142/13004	160/17913	4.95545e-07	4.93016e-06	2.42927e-06	OSGEPL1/RARS/HARS2/HARS/CDK5RAP1/NARS/TRMT1/RPP38/MARS2/CDKAL1/AARSD1/CPSF1/WDR4/QTRT2/AIMP2/PPA2/RPUSD4/FAM98B/LARS/PUS7/AIMP1/YARS/CARS/TPRKB/EEF1E1/EPRS/DTD1/GRSF1/PUS1/TSEN54/GTF3C6/PUS3/AARS/POP5/ELP2/FTSJ1/HSD17B10/NSUN2/DUS4L/GTF3C5/CPSF4/ELP1/RPP40/USP14/POP1/GTF3C1/GTF3C3/DUS1L/TSEN34/C2orf49/GATB/RARS2/CLP1/ALKBH1/WARS2/TYW5/SARS/PPA1/URM1/RPP14/GATC/DARS2/GTF3C4/TRMT2B/TRMT11/NARS2/POP…	142
GO:0031571	mitotic G1 DNA damage checkpoint	61/13004	63/17913	5.06714e-07	5.02525e-06	2.47612e-06	CDKN1B/CCND1/E2F1/CDK1/PLK2/MUC1/TP53/CDKN1A/CDC25C/BTG2/SOX4/ATM/EP300/CNOT6/CNOT8/RBL2/CDK2/MDM4/FBXO31/CNOT4/AURKA/ARID3A/CNOT9/PRKDC/MDM2/E2F7/BAX/GADD45A/PCNA/PLK3/RGCC/PML/RFWD3/RPA2/TNKS1BP1/CNOT10/ZNF385A/CCNB1/E2F4/CNOT11/SFN/E2F8/GIGYF2/PLAGL1/PRMT1/PIDD1/CRADD/CNOT7/CNOT2/CNOT1/CNOT3/CASP2/RPL26/RPS27L/GTSE1/CNOT6L/CARM1/TFDP1/TFDP2/CHEK2/TRIAP1	61
GO:0044819	mitotic G1/S transition checkpoint	61/13004	63/17913	5.06714e-07	5.02525e-06	2.47612e-06	CDKN1B/CCND1/E2F1/CDK1/PLK2/MUC1/TP53/CDKN1A/CDC25C/BTG2/SOX4/ATM/EP300/CNOT6/CNOT8/RBL2/CDK2/MDM4/FBXO31/CNOT4/AURKA/ARID3A/CNOT9/PRKDC/MDM2/E2F7/BAX/GADD45A/PCNA/PLK3/RGCC/PML/RFWD3/RPA2/TNKS1BP1/CNOT10/ZNF385A/CCNB1/E2F4/CNOT11/SFN/E2F8/GIGYF2/PLAGL1/PRMT1/PIDD1/CRADD/CNOT7/CNOT2/CNOT1/CNOT3/CASP2/RPL26/RPS27L/GTSE1/CNOT6L/CARM1/TFDP1/TFDP2/CHEK2/TRIAP1	61
GO:0007059	chromosome segregation	234/13004	275/17913	5.18749e-07	5.13644e-06	2.53091e-06	FEN1/AURKB/NCAPG/CDC42/MLH1/KIF23/RAD51C/UVRAG/CDC6/RAN/APC/AXIN2/PLK1/TRIP13/CTNNB1/CIAO2A/CHMP2A/AKAP8/RB1/BRCA1/SFPQ/CENPF/PRC1/MAD2L2/NEK6/SEH1L/NIPBL/ATM/UBE2I/AGO4/HDAC8/FBXW7/MRE11/DDX3X/CUL3/TERF1/SMC1A/BECN1/NR3C1/MAD2L1/MIS12/RACGAP1/SPDL1/ATRX/CIAO1/MMS19/HNRNPU/BIRC5/KIF22/DUSP1/MKI67/PDS5B/BUB1/CSNK2A1/NDC1/KIF14/SGO1/NCAPH2/HASPIN/PSRC1/NDC80/ECT2/SKA1/CDC20/BUB1B/NCAPH/CENPQ/CDCA2/…	234
GO:0006998	nuclear envelope organization	45/13004	45/17913	5.39274e-07	5.33121e-06	2.62688e-06	CDK1/PPP2R2A/NUP93/TMEM43/PLK1/CHMP2A/NEK6/NEK9/ZMPSTE24/REEP3/DMPK/PARP11/LPIN1/GPER1/LMNA/CHMP4B/SUN2/NDEL1/NUP155/TARDBP/SPAST/CCNB1/PRKCB/EMD/CTDNEP1/CNEP1R1/TOR1B/PAFAH1B1/TOR1AIP1/VPS4A/SUN1/CHMP7/VRK1/ANKLE2/PPP2R1A/REEP4/DCTN1/AKAP8L/PRKCA/PPP2CA/CCNB2/LEMD2/TOR1A/TMEM170A/BANF1	45
GO:0045665	negative regulation of neuron differentiation	175/13004	201/17913	5.51865e-07	5.44705e-06	2.68395e-06	REST/JAG1/RHOA/RTN4/MEIS1/HES1/WNT3A/SOX2/PLK2/SOX9/APP/FOXO3/PTEN/NOTCH3/PPP3CA/PTPRO/EFNA1/LRP1/NRP1/GAK/IFRD1/EIF4E/ARHGDIA/DLL1/MYLIP/ADCY6/BMP7/RYK/CERS2/CTDSP1/INPP5F/MIB1/MED1/DKK1/POU4F2/PTK2/LRP4/DPYSL3/INPP5J/SPP1/NR2E1/GSK3B/VIM/ID1/KANK1/WNT5A/SNAPIN/THRB/TP73/EFNB2/TSC1/MDM2/PAX6/EPHA4/ID2/LRRK2/HDAC2/LPAR1/PTPN9/DIXDC1/DLX1/ZNF365/ASPM/DDX6/NGFR/ULK2/HOXA2/SHH/DTX1/EIF4ENIF1/GPR37L1…	175
GO:0003205	cardiac chamber development	150/13004	170/17913	5.59691e-07	5.51556e-06	2.71771e-06	HIF1A/JAG1/MEF2C/FGFRL1/BMPR2/HES1/ACVR1/GATA6/SRF/GATA4/SMO/TP53/SUFU/TGFBR1/TGFBR2/TPM1/NRP1/NOTCH2/ARID1A/LUZP1/PLXND1/DSP/CCN1/NOTCH1/MATR3/HAND2/PRDM1/SMAD6/BMP7/SOX4/DNM2/TRIP11/ANK2/HECTD1/MED1/SFRP2/PROX1/SMAD4/PPP1R13L/PDE2A/CRELD1/RARA/MDM4/RARB/ZFPM2/ZMPSTE24/WNT5A/TGFBR3/ROBO2/FZD1/TGFB1/ROBO1/TGFB2/FGFR2/FOXC1/MDM2/TEK/ID2/SMAD7/NOS3/CITED2/FRS2/NSD2/TNNI1/EGLN1/UBE4B/SALL4/HEY1/LTBP…	150
GO:0045931	positive regulation of mitotic cell cycle	137/13004	154/17913	5.65592e-07	5.56493e-06	2.74204e-06	CCND2/CDK4/CCND1/HES1/CDK1/CCNE1/EIF4EBP1/APP/MECP2/PDGFRB/RAD51C/CDC6/EGFR/EIF4E/PKN2/CUL4B/TMOD3/RB1/IGF1/BRCA2/FOXA1/ABL1/ADAM17/CDK10/FGFR1/MEIS2/PTPN11/AKT1/TERT/DDX3X/CUL3/EDN1/BECN1/IGF2/IL1A/CDC7/DTL/MAD2L1/KIF20B/RDX/AURKA/HNRNPU/PDGFB/IL1B/TGFB1/MDM2/PPP1R10/UBE2C/NDC80/CDCA5/FBXO5/CDT1/ESPL1/EREG/KMT2E/STOX1/FGF8/NEUROG1/RGCC/SMOC2/NUMA1/LRP5/FGF10/WNT10B/DUSP3/SIN3A/NKX3-1/ASNS/H2AFY/…	137
GO:0010970	transport along microtubule	128/13004	143/17913	5.8213e-07	5.70963e-06	2.81334e-06	HIF1A/RASGRP1/CDC42/APP/KIF23/RAB21/RHOT1/SOD1/SSNA1/AP3D1/AP3B1/PURA/SYNE2/RAB6A/RAB27B/SFPQ/FYCO1/BLOC1S6/TRIP11/RABL2B/MAP1A/AP3M2/TNPO1/IFT52/SNAPIN/HNRNPU/MAPT/SSX2IP/KIF1B/DYNC1I1/KIF17/DLG2/COPG1/ARHGAP21/CNIH2/WDR19/NEFH/DYNLRB2/IFT81/DST/BORCS5/IFT122/WDR60/MAP2/ARL8A/CLUAP1/FLOT2/ARL8B/LRPPRC/LAMP1/SUN2/DYNLL2/NDEL1/SYBU/MREG/DYNC2H1/HSPB11/MAP1B/TCTEX1D2/SPAST/KIF5B/TUB/BLOC1S2/KIF13A/…	128
GO:0099111	microtubule-based transport	128/13004	143/17913	5.8213e-07	5.70963e-06	2.81334e-06	HIF1A/RASGRP1/CDC42/APP/KIF23/RAB21/RHOT1/SOD1/SSNA1/AP3D1/AP3B1/PURA/SYNE2/RAB6A/RAB27B/SFPQ/FYCO1/BLOC1S6/TRIP11/RABL2B/MAP1A/AP3M2/TNPO1/IFT52/SNAPIN/HNRNPU/MAPT/SSX2IP/KIF1B/DYNC1I1/KIF17/DLG2/COPG1/ARHGAP21/CNIH2/WDR19/NEFH/DYNLRB2/IFT81/DST/BORCS5/IFT122/WDR60/MAP2/ARL8A/CLUAP1/FLOT2/ARL8B/LRPPRC/LAMP1/SUN2/DYNLL2/NDEL1/SYBU/MREG/DYNC2H1/HSPB11/MAP1B/TCTEX1D2/SPAST/KIF5B/TUB/BLOC1S2/KIF13A/…	128
GO:0006892	post-Golgi vesicle-mediated transport	73/13004	77/17913	5.9637e-07	5.81274e-06	2.86414e-06	RAB34/GOLGA7/GAK/VAMP3/SCAMP1/ANKFY1/SNAP23/VAMP2/RP2/DNM2/CSK/SCAMP3/AP2A1/MON2/RABEP1/EXOC5/GBF1/VAMP8/RAB26/ACSL3/CORO7/MACF1/DOP1B/OPTN/RAB14/LAMP1/GOPC/SCAMP2/GOLPH3/VPS35L/AP1G1/KLHL20/SPTBN1/VPS13C/RACK1/GGA2/KIF16B/RAB31/KIF13A/KRT18/RBSN/MYO1B/CCDC22/SEC16A/VAMP7/SORT1/EHD3/RAB10/GGA3/LLGL1/MYO5A/ARL3/ARFRP1/GOLGA4/VPS13A/STEAP2/STX4/ARFGEF2/SCFD1/LYPLA1/AP1AR/PKDCC/CNST/SORL1/GGA1/ANK3/…	73
GO:0043044	ATP-dependent chromatin remodeling	73/13004	77/17913	5.9637e-07	5.81274e-06	2.86414e-06	PTMA/ARID1A/HDAC1/MTA2/CHD4/SMARCB1/SMARCD2/MBD2/NASP/SMARCA4/ACTB/HDAC2/MIS18BP1/RBBP7/GATAD2B/OIP5/CENPU/CENPQ/RSF1/HIST1H4I/HIST1H4L/SMARCA1/SMARCE1/PSME4/HIST1H4H/ANP32E/MBD3/SPTY2D1/SMARCC1/CENPO/CENPA/CENPK/CENPI/HJURP/KNL1/HIST1H4K/HIST2H4A/HIST1H4A/HIST1H4D/HIST1H4J/HIST1H4C/HIST1H4F/HIST2H4B/HIST1H4E/SMARCC2/HIST1H4B/HIST1H2BA/HIST4H4/TNP1/SMARCAD1/TNP2/RUVBL1/MIS18A/ACTL6A/CHD8/CENPN/CH…	73
GO:0061418	regulation of transcription from RNA polymerase II promoter in response to hypoxia	73/13004	77/17913	5.9637e-07	5.81274e-06	2.86414e-06	HIF1A/TP53/VEGFA/BACH1/NOTCH1/EGLN3/EP300/PSME3/EGR1/ARNT/CREBBP/CUL2/HIF1AN/EGLN2/EPAS1/VHL/NFE2L2/CITED2/EGLN1/STOX1/PSMD9/RBPJ/PSME4/ELOB/PSMB5/PSMD12/PSMA2/EPO/LIMD1/PSMD10/HIGD1A/HIF3A/PSME1/PSMD6/SIRT2/CA9/PSMD11/PSMC1/PSMC6/PSMD7/PSMB8/PSMC4/UBB/PSMB7/PSMD5/PSMD1/UBC/PSMC2/UBA52/PSMC5/PSMB2/PSMD3/PSMD4/PSMB6/PSMD13/PSMD8/PSMF1/PSMD2/PSMB3/PSMA7/PSMA3/PSMA4/PSMA6/PSMB1/RPS27A/PSMD14/PSMC3/R…	73
GO:0071260	cellular response to mechanical stimulus	73/13004	77/17913	5.9637e-07	5.81274e-06	2.86414e-06	HDAC4/COL1A1/BNIP3/SOX9/FADD/CHEK1/RAC1/EGFR/PTGS2/ITGA2/TNFRSF10A/MTPN/KCNJ2/GJA1/BAK1/FAS/TLR4/ATP1A2/NFKB1/MAP3K2/CD40/PTPN11/AKT1/MAPK8/MAP3K1/PDE2A/TNFRSF10B/SLC38A2/CASP8/IL1B/DAG1/TGFB1/MAPK3/IL13/CASP8AP2/IRF1/MMP7/MYD88/GADD45A/ATP1A1/KCNK4/BCL10/HABP4/MAP3K14/GCLC/CNN2/RIPOR2/TLR3/BMP6/SLC9A1/MAP2K4/ANKRD1/LTBR/AGT/CRADD/BAG3/ENG/SLC2A1/BAD/CASP2/GOT1/CYBA/TNFRSF1A/PTGER4/TLR7/CASP5/TLR…	73
GO:0007266	Rho protein signal transduction	141/13004	159/17913	6.08993e-07	5.92652e-06	2.92021e-06	RHOA/STMN1/MET/COL1A2/ARHGEF3/ROCK2/BCL6/RAC1/PDGFRB/COL3A1/ROCK1/RHOB/HACD3/NRP1/ARHGDIA/RHOG/ADGRG1/AGTR1/TNFAIP1/ARHGEF1/ITGB1/PLEKHG2/SHTN1/PREX1/ARHGEF18/ABL1/ABCA1/ARHGAP29/RAF1/CUL3/KANK1/DLC1/FARP1/CHUK/TIAM1/MYOC/ROBO1/ARHGEF6/PDPN/LPAR1/VAV3/ECT2/KANK2/ARHGAP5/NGFR/ARRB1/ARHGEF28/PLEKHG1/DNMBP/ARHGEF4/FGD2/AKAP13/VANGL2/FGD3/ARHGEF37/ARHGEF2/PRAG1/PLEKHG3/PTH/KALRN/PLEKHG4/RASIP1/PREX2/…	141
GO:0007272	ensheathment of neurons	114/13004	126/17913	6.17872e-07	5.98492e-06	2.94898e-06	CXCR4/NTRK3/ERBB2/AKT2/TLR2/PTEN/SOD1/RARG/CTSC/CTNNB1/UGT8/TNFRSF21/ANK2/EGR2/S100B/AKT1/DICER1/RARA/RARB/KLK6/NF1/MYRF/MYOC/SKI/DAG1/TGFB1/WASF3/MTOR/POU3F2/EPB41L3/NTRK2/TSC1/QKI/PARD3/ILK/PSAP/LPAR1/KIF14/ID4/DHH/SH3TC2/NAB1/CD9/NDRG1/B4GALT6/NAB2/B4GALT5/TENM4/SBF2/FIG4/EIF2AK3/MPP5/EIF2B5/EIF2B2/ARHGEF10/SERINC5/CNTNAP1/PRX/PTPRZ1/NRG1/GPC1/OLIG2/ADGRG6/XK/FAM126A/SIRT2/MYO5A/EIF2B4/ABCD1/S…	114
GO:0008366	axon ensheathment	114/13004	126/17913	6.17872e-07	5.98492e-06	2.94898e-06	CXCR4/NTRK3/ERBB2/AKT2/TLR2/PTEN/SOD1/RARG/CTSC/CTNNB1/UGT8/TNFRSF21/ANK2/EGR2/S100B/AKT1/DICER1/RARA/RARB/KLK6/NF1/MYRF/MYOC/SKI/DAG1/TGFB1/WASF3/MTOR/POU3F2/EPB41L3/NTRK2/TSC1/QKI/PARD3/ILK/PSAP/LPAR1/KIF14/ID4/DHH/SH3TC2/NAB1/CD9/NDRG1/B4GALT6/NAB2/B4GALT5/TENM4/SBF2/FIG4/EIF2AK3/MPP5/EIF2B5/EIF2B2/ARHGEF10/SERINC5/CNTNAP1/PRX/PTPRZ1/NRG1/GPC1/OLIG2/ADGRG6/XK/FAM126A/SIRT2/MYO5A/EIF2B4/ABCD1/S…	114
GO:0030010	establishment of cell polarity	114/13004	126/17913	6.17872e-07	5.98492e-06	2.94898e-06	WEE1/RHOA/HES1/CDC42/ROCK2/PAK1/SPRY2/ROCK1/PLK1/PRKCI/GPSM2/MYH9/GSN/SHTN1/UST/RAB11FIP2/CRK/FSCN1/PTK2/MSN/GSK3B/CRKL/MAD2L1/KIF20B/SPDL1/KANK1/WNT5A/DOCK7/RICTOR/SAPCD2/CDH5/SCRIB/PARD3/CCR7/RAP1B/PAX6/PTK2B/NDC80/HSP90AB1/CYTH1/GBF1/SDCCAG8/SHH/SH3BP1/MCPH1/MISP/CCL19/ARHGEF2/NUMA1/SLC9A3R1/CYTH3/FGF10/MARK4/MYO18A/FRMD4B/MAP2/FLOT2/STK11/MPP5/RNF41/GOLPH3/WWC1/MAP1B/FERMT1/NSFL1C/ARF6/GATA3/…	114
GO:0016052	carbohydrate catabolic process	162/13004	185/17913	6.29159e-07	6.0848e-06	2.9982e-06	HIF1A/HDAC4/STAT3/TP53/PPARA/TPI1/PHKB/NUP93/GPD2/ADPGK/ABHD10/POM121/PKM/GPD1/IGF1/GAPDH/NUP58/PGM1/PGM2/ALDOA/SEH1L/DDIT4/ENOSF1/GALT/P2RX7/ARNT/PPP1CA/PPARGC1A/G6PC/HK2/FUT4/PRKAA1/PFKP/NDC1/NAGA/NUP54/PPP1R3D/PFKFB4/ALDOC/MANBA/PYGM/PYGB/PPP1R3B/TKTL1/FUT9/ESRRB/TREH/GAPDHS/OGDH/NUPR1/ZBTB20/LRP5/NUP210/GCK/OGDHL/BPGM/GK5/NUP50/GLB1/AGL/NEU1/NUP42/NUP155/FOXK1/NUP62/PYGL/FUT1/GK/NEU4/PRKAG1/A…	162
GO:0030901	midbrain development	84/13004	90/17913	6.34575e-07	6.1182e-06	3.01465e-06	RHOA/BASP1/HES1/WNT3A/CDC42/WNT1/YWHAQ/SMAD1/CTNNB1/CSNK1D/PITX3/RYK/G6PD/FGFR1/NR4A2/SFRP2/DKK1/CALM3/WNT9B/DLG5/FZD3/WNT5A/FZD1/CALM2/NDRG2/ZNF148/FGFR2/FGF9/ACTB/SYNGR3/SHH/SFRP1/KDM7A/CXCR2/TAF1/WNT3/HSPA5/LRP6/UQCRQ/GNB4/INA/RAD1/YWHAH/S100A1/KAT2A/CNP/PHOX2A/WLS/KDM2B/CALM1/SEC16A/CCDC14/WNT2/OTX2/SIRT2/EN2/FZD6/YWHAE/MAPKAP1/ATP5PF/COX6B1/CKB/GLUD1/SYPL2/ZNF430/CSNK1E/SOS1/ATP5PB/SUDS3/GDF…	84
GO:0044774	mitotic DNA integrity checkpoint	84/13004	90/17913	6.34575e-07	6.1182e-06	3.01465e-06	HMGA2/CDKN1B/CCND1/E2F1/CDK1/PLK2/MUC1/TP53/CDKN1A/CDC25C/CDK5RAP3/BTG2/SOX4/ATM/EP300/CNOT6/CNOT8/RBL2/CDK2/MDM4/FBXO31/CNOT4/AURKA/ARID3A/CNOT9/PRKDC/MDM2/FOXO4/E2F7/PPP1R10/FOXN3/TAOK2/BAX/GADD45A/DONSON/TICRR/PCNA/BLM/TAOK1/PLK3/RGCC/PML/ATF2/CLSPN/RFWD3/RPA2/TNKS1BP1/XPC/CNOT10/ZNF385A/NBN/CCNB1/E2F4/CNOT11/MDC1/NOP53/SFN/E2F8/GIGYF2/PLAGL1/PRMT1/PIDD1/CRADD/NAE1/SYF2/CNOT7/CNOT2/CNOT1/CNOT3…	84
GO:0030832	regulation of actin filament length	132/13004	148/17913	6.41223e-07	6.15998e-06	3.03524e-06	RHOA/GRB2/CAPG/CXCL12/TMOD3/MTPN/TMSB4X/CFL2/ARPC1B/GSN/SWAP70/PLEKHG2/PREX1/RASA1/PRKCE/ICAM1/PFN2/KANK1/RDX/ARPC5/TWF1/JMY/TWF2/CORO1A/RICTOR/MTOR/VASP/CCL26/CCR7/PTK2B/PFN1/ABI2/SNX9/LATS1/KIRREL1/SH3BP1/LMOD3/CCL24/TMOD4/SCIN/SPTBN5/LMOD1/VILL/HIP1R/PAK3/SPTBN2/SPTB/PLEKHH2/BIN1/FCHSD1/TMOD2/PPP1R9A/SPIRE1/CCL11/CTTN/LIMA1/CYFIP1/NCKAP1/HAX1/CORO1B/ACTR2/ARPC3/SPTBN1/AVIL/ARF6/NCK2/SPTA1/PYCA…	132
GO:0050770	regulation of axonogenesis	132/13004	148/17913	6.41223e-07	6.15998e-06	3.03524e-06	NTRK3/RHOA/RTN4/BMPR2/WNT3A/BDNF/SRF/PTEN/PAK1/VEGFA/RAB21/PTPRO/ZEB2/EFNA1/LRP1/NRP1/IFRD1/ARHGDIA/CXCL12/NIN/RYK/DNM2/SHTN1/UST/ABL1/MAP2K1/POU4F2/FN1/PTK2/SEMA4D/LRP4/SPP1/GSK3B/RET/WNT5A/TWF2/TIAM1/ROBO2/ROBO1/POU3F2/NTRK2/ILK/EPHA4/MAPT/NGFR/ULK2/PLXNA4/PLXNA3/EFNA5/KIF13B/WNT3/MACF1/SLITRK1/L1CAM/MAP2/NTN1/CTTN/WDR36/NDEL1/STK11/SPART/LIMK1/CYFIP1/PSEN1/CDK5/TRAK1/RNF6/RAB11A/MAP1B/TNFRSF12…	132
GO:0000377	RNA splicing, via transesterification reactions with bulged adenosine as nucleophile	288/13004	344/17913	6.42858e-07	6.15998e-06	3.03524e-06	REST/GEMIN2/PNN/TIA1/PRMT5/RBMXL1/PTBP2/PTBP1/POLR2C/GEMIN7/SFPQ/GCFC2/POLR2K/DHX15/DDX5/NOVA1/ELAVL1/SRSF10/HNRNPD/CPSF1/RBM4/FUS/HNRNPK/SRSF2/SRSF1/PCBP1/PRPF38A/PRDX6/CASC3/PABPC1/SRSF9/PAPOLA/HNRNPM/PRPF40A/FRG1/HNRNPU/GEMIN4/TRA2B/DDX17/WDR77/CDK13/RBFOX2/FMR1/SRSF7/DDX39A/POLR2D/CSTF1/HNRNPL/PSIP1/PRPF40B/RBM8A/USP39/CELF2/SETX/DYRK1A/CELF4/KHDRBS2/MIR124-2/SRSF12/MYOD1/RNU1-1/CSTF2T/SNRPD1…	288
GO:0000398	mRNA splicing, via spliceosome	288/13004	344/17913	6.42858e-07	6.15998e-06	3.03524e-06	REST/GEMIN2/PNN/TIA1/PRMT5/RBMXL1/PTBP2/PTBP1/POLR2C/GEMIN7/SFPQ/GCFC2/POLR2K/DHX15/DDX5/NOVA1/ELAVL1/SRSF10/HNRNPD/CPSF1/RBM4/FUS/HNRNPK/SRSF2/SRSF1/PCBP1/PRPF38A/PRDX6/CASC3/PABPC1/SRSF9/PAPOLA/HNRNPM/PRPF40A/FRG1/HNRNPU/GEMIN4/TRA2B/DDX17/WDR77/CDK13/RBFOX2/FMR1/SRSF7/DDX39A/POLR2D/CSTF1/HNRNPL/PSIP1/PRPF40B/RBM8A/USP39/CELF2/SETX/DYRK1A/CELF4/KHDRBS2/MIR124-2/SRSF12/MYOD1/RNU1-1/CSTF2T/SNRPD1…	288
GO:0097479	synaptic vesicle localization	123/13004	137/17913	6.47227e-07	6.19233e-06	3.05118e-06	SNCA/DRD1/BACE1/PTEN/AP3D1/AP3B1/CTNNB1/VAMP2/HTR1B/BLOC1S6/DNM2/AP3M2/PFN2/P2RX7/CALM3/ADORA2B/GSK3B/ATP2A2/SNAPIN/CDH2/GRIN3A/RAB5A/SYT1/STX1A/SCRIB/SLC2A4/RAP1B/RAP1A/LRRK2/FMR1/SYT12/PRKN/LIN7A/CHRM2/P2RX1/PRKCG/CNIH2/TRIM9/SYP/CADPS2/SYN1/MAP2/APBA2/NCS1/SYT4/PSEN1/CDK5/VPS18/RIMS3/RIMS4/CHRNA5/BLOC1S2/RAB27A/PRKCB/NLGN3/RIMS2/CTBP2/BLOC1S5/AP3M1/GIT1/DNAJC5/SYT9/SYNJ1/PIP5K1C/AP3S1/DGKI/TME…	123
GO:0045619	regulation of lymphocyte differentiation	145/13004	164/17913	6.48555e-07	6.19554e-06	3.05276e-06	RASGRP1/ERBB2/RUNX3/RHOA/RUNX1/MYB/HLA-G/SOCS1/INPP5D/BCL6/CBFB/ANXA1/SOD1/BTK/FOXP3/TGFBR2/AP3D1/AP3B1/PRDM1/ZEB1/SOCS5/CD83/AXL/ZFP36L2/ABL1/ATP11C/PNP/CYLD/IL18/RARA/CTLA4/XBP1/IRF4/IFNB1/ZFP36L1/EGR3/NFATC2/NFKBIZ/ZAP70/TGFB1/DUSP10/IRF1/IFNG/TBX21/ID2/SMAD7/HMGB1/CD46/FANCA/NLRP3/FANCD2/SOX13/MMP14/SHH/ZBTB1/SFRP1/IL27/LGALS9/DTX1/JAK3/SLC46A2/CD27/ZMIZ1/LILRB4/TESPA1/CCL19/SPINK5/IL4/CCR2/I…	145
GO:0046486	glycerolipid metabolic process	320/13004	385/17913	6.58594e-07	6.28182e-06	3.09527e-06	SIRT1/MECP2/PTEN/INPP5D/CAV1/PDGFRB/GPAM/FGF2/LPL/CDIPT/GPD1/FITM2/INSIG2/CPNE3/MTMR6/OSBPL8/ABHD5/HADHB/ARF3/INPP5F/GPD1L/ATM/INPPL1/PTPN11/STARD10/MTMR12/SLC44A1/CPNE6/FBXW7/IP6K2/PIK3R2/PIK3R1/PIK3R4/INPP5J/CPT1A/PLA2G4B/PRDX6/PLEKHA8/SEL1L/GDE1/FAR1/LCLAT1/SACM1L/PNPLA6/SELENOI/FABP4/PDGFB/PDGFA/PTPN13/SERINC3/HTR2C/NR1H3/CSF1R/RAB5A/IMPA1/G6PC/PIGF/DGAT1/ANG/PIK3CD/PIK3CG/PIK3CA/MTMR3/CAT/LD…	320
GO:0007044	cell-substrate junction assembly	89/13004	96/17913	6.84348e-07	6.50756e-06	3.20651e-06	BCL2/RHOA/KRT5/ROCK2/PTEN/RAC1/VEGFA/ROCK1/LAMB3/LRP1/THBS1/NRP1/ITGB4/CORO1C/PHLDB2/LAMC1/ITGA2/PTPRJ/TLN1/IQGAP1/SDC4/LAMC2/ITGA5/ABL1/CLASP2/FN1/PTK2/PLEC/CORO2B/LIMCH1/ACTN1/DLC1/PTPRK/FERMT2/MYOC/KDR/WNT4/TSC1/TEK/PTK2B/SRC/SMAD3/TAOK2/LIMS1/MMP14/SFRP1/EFNA5/MACF1/LAMA5/DUSP22/TNS1/CTTN/DUSP3/GPM6B/PDPK1/RCC2/TESK2/PIP5K1A/AJUBA/EPB41L5/COL17A1/GREM1/CD151/KRT14/SLC9A1/DMTN/ITGA6/THY1/PEAK1…	89
GO:0030219	megakaryocyte differentiation	89/13004	96/17913	6.84348e-07	6.50756e-06	3.20651e-06	RUNX1/MEF2C/MEIS1/SRF/AGO1/CBFB/H3F3B/THBS1/MOV10/ASH2L/KIT/AGO3/SP3/HIST1H3B/MED1/AGO4/PTPN11/EP300/HDAC1/KAT2B/FLI1/TNRC6A/CNOT4/IL11/WASF2/RBBP5/PIP4K2A/HIST1H4I/KMT2C/HIST1H4L/KMT2E/MPIG6B/KMT2A/HIST1H3C/SCIN/GATA1/LOX/SH2B3/KMT2D/SIN3A/ZNF385A/HIST1H4H/NR4A3/THPO/TNRC6C/HIST2H3A/DPY30/HIST2H3D/HIST2H3C/TNRC6B/HMGB2/HIST1H3J/HIST1H4K/HIST2H4A/HIST1H4A/HIST1H4D/HIST1H3G/HIST1H3E/HIST1H4J/HIST1…	89
GO:0050684	regulation of mRNA processing	99/13004	108/17913	7.08547e-07	6.72742e-06	3.31484e-06	REST/CDK9/TIA1/PTBP1/DDX5/SRSF10/BARD1/RBM4/HNRNPK/CCNT1/PRDX6/ZFP36L1/SRSF9/PAPOLA/HNRNPU/CPEB3/TRA2B/DDX17/RBFOX2/FMR1/SRSF7/HNRNPL/RBM8A/DYRK1A/CELF4/KHDRBS2/MIR124-2/SRSF12/MYOD1/SRSF3/SON/RBM42/CDC73/SUPT5H/SRPK2/SRSF6/CCNB1/RBM24/WTAP/CPSF4/YTHDC1/SRSF4/SREK1/HNRNPA1/RNF20/CPSF6/NCBP1/KHDRBS3/RNF40/NCBP2/NUP98/HNRNPA2B1/CPSF7/CTR9/SRPK1/DHX36/RBM5/SNRNP70/PAF1/NELFE/METTL16/HSF1/RBM15B/AHCY…	99
GO:0007612	learning	127/13004	142/17913	7.21401e-07	6.80802e-06	3.35455e-06	HIF1A/DRD1/CREB1/KRAS/SRF/APP/ATXN1/MECP2/TLR2/JUN/RELN/FOS/PTGS2/KIT/BTG2/ITGB1/ARF4/TAC1/MAP1A/ATP1A2/SLC7A11/PIAS1/MEIS2/DKK1/GRIN2A/HRH1/NF1/FOSL1/MTOR/NTRK2/PRKAR2B/HMGCR/PRKN/HRH2/DBH/DRD5/NTSR1/TACR2/ADAM2/SORCS3/KALRN/BCHE/NEUROD2/ATP8A1/GRM5/ADGRB3/NLGN4Y/SHANK1/NLGN4X/OPRK1/CDK5/ACTR2/GMFB/CRH/RGS14/CLDN5/FYN/TAFA2/CTNS/ADCY3/RIN1/NLGN3/NPTN/UBA6/CNTNAP2/ATAD1/DEAF1/LGMN/CLN3/SYNJ1/AGT/…	127
GO:0019359	nicotinamide nucleotide biosynthetic process	127/13004	142/17913	7.21401e-07	6.80802e-06	3.35455e-06	HIF1A/HDAC4/STAT3/TP53/PPARA/TPI1/NUP93/ADPGK/PTGS2/POM121/PKM/GPD1/IGF1/GAPDH/NUP58/PARP16/PGM1/ALDOA/SEH1L/DDIT4/PNP/P2RX7/ARNT/NAMPT/PPARGC1A/HK2/PRKAA1/PFKP/IDH2/NDC1/NUP54/PFKFB4/ALDOC/ESRRB/QPRT/GAPDHS/OGDH/NUPR1/ZBTB20/NUP210/GCK/OGDHL/PARP10/BPGM/NUP50/NUP42/NUP155/FOXK1/NUP62/NMNAT2/NMNAT1/PRKAG1/ALDOB/PARP9/NNMT/PFKFB2/FOXK2/POM121C/NUP160/NMRK2/NUDT12/RAE1/ECD/TIGAR/LDHA/ME1/GPI/NUP98/…	127
GO:0019363	pyridine nucleotide biosynthetic process	127/13004	142/17913	7.21401e-07	6.80802e-06	3.35455e-06	HIF1A/HDAC4/STAT3/TP53/PPARA/TPI1/NUP93/ADPGK/PTGS2/POM121/PKM/GPD1/IGF1/GAPDH/NUP58/PARP16/PGM1/ALDOA/SEH1L/DDIT4/PNP/P2RX7/ARNT/NAMPT/PPARGC1A/HK2/PRKAA1/PFKP/IDH2/NDC1/NUP54/PFKFB4/ALDOC/ESRRB/QPRT/GAPDHS/OGDH/NUPR1/ZBTB20/NUP210/GCK/OGDHL/PARP10/BPGM/NUP50/NUP42/NUP155/FOXK1/NUP62/NMNAT2/NMNAT1/PRKAG1/ALDOB/PARP9/NNMT/PFKFB2/FOXK2/POM121C/NUP160/NMRK2/NUDT12/RAE1/ECD/TIGAR/LDHA/ME1/GPI/NUP98/…	127
GO:0072006	nephron development	127/13004	142/17913	7.21401e-07	6.80802e-06	3.35455e-06	BCL2/JAG1/CTNNBIP1/MYC/MEF2C/BASP1/HES1/SOX9/SMO/STAT1/NOTCH3/VEGFA/PDGFRB/WT1/PTPRO/LIF/PKD2/WNT1/FGF2/TACSTD2/PODXL/MYO1E/CTNNB1/DLL1/BMP7/CD24/IQGAP1/NID1/SMAD4/CD34/EGR1/CFLAR/HOXB7/WNK4/WNT9B/PDGFRA/RET/YAP1/GZF1/NPNT/IL6R/PDGFB/SIX1/TGFB1/SULF1/GPC3/PTCH1/MTSS1/FOXC1/WNT4/ILK/TEK/TCF21/FOXD1/SULF2/WWTR1/SEC61A1/WNT7B/SHH/IRX2/HOXA11/FGF8/PLCE1/TFAP2B/LZTS2/BMP2/VANGL2/ADAMTS16/NPHS2/LAMA5/A…	127
GO:1905897	regulation of response to endoplasmic reticulum stress	78/13004	83/17913	7.24592e-07	6.8278e-06	3.3643e-06	BCL2L11/WFS1/SIRT1/ATF6/CAV1/HSPA1A/UBE2J1/TXNDC12/BAK1/HERPUD1/DAB2IP/PTPN1/UBQLN1/NFE2L1/UBXN1/PIK3R1/MAGEA3/AGR2/ATF6B/BCL2L1/XBP1/EDEM1/SERINC3/PMAIP1/LRRK2/NFE2L2/BAX/HYOU1/TMEM33/PPP1R15B/SYVN1/PRKN/DDIT3/DNAJB9/NUPR1/HSPA5/FICD/EDEM2/DNAJC3/EIF2AK3/RNF183/YOD1/BFAR/TMBIM6/UBQLN2/NCK2/USP25/RACK1/RNFT1/ERP29/UBAC2/OPA1/USP14/MANF/BAG6/GRINA/SVIP/BRSK2/PARK7/SGTA/COPS5/CLU/RNF185/UBE2G2/USP1…	78
GO:0072524	pyridine-containing compound metabolic process	161/13004	184/17913	7.63119e-07	7.17999e-06	3.53784e-06	HIF1A/HDAC4/STAT3/TP53/PPARA/TPI1/NUP93/GPD2/ADPGK/PTGS2/PSAT1/NT5E/POM121/PKM/GPD1/IGF1/RPIA/GAPDH/NUP58/PARP16/PGM1/PGM2/G6PD/ALDOA/SEH1L/GPD1L/DDIT4/PNP/P2RX7/ARNT/NAMPT/IDH1/PPARGC1A/HK2/PRKAA1/PFKP/IDH2/NDC1/TP53I3/PDXK/NUP54/PFKFB4/ALDOC/ESRRB/QPRT/GAPDHS/OGDH/NUPR1/ZBTB20/H6PD/NUP210/GCK/OGDHL/CD38/PARP10/BPGM/NUP50/PDHX/NUP42/NUP155/FOXK1/NUP62/NMNAT2/RPE/NMNAT1/SHPK/PRKAG1/ALDOB/PARP9/NN…	161
GO:0032606	type I interferon production	113/13004	125/17913	7.73762e-07	7.26716e-06	3.58079e-06	ITCH/TLR2/STAT1/IRAK1/LRRFIP1/TRIM32/CTNNB1/RELA/G3BP1/POLR3G/POLR2K/TLR4/NFKB1/TBK1/IKBKE/PTPN11/EP300/MRE11/HSPD1/YY1/DDX3X/CYLD/CREBBP/TIRAP/IL10/TICAM1/CHUK/PRKDC/TNFAIP3/PTPN22/IRF1/TRAF3/IRF5/MYD88/NFKB2/STAT6/IFI16/ZBTB20/PLCG2/TAX1BP1/MAVS/IRF7/ISG15/NMI/MMP12/TRIM38/DHX33/TRAIP/TRIM25/PYCARD/TLR3/NLRX1/POLR2L/NPLOC4/HERC5/PQBP1/RIPK2/RNF26/FLOT1/HMGB2/POLR2E/REL/POLR3E/DTX4/DHX36/LILRA4/…	113
GO:0002181	cytoplasmic translation	66/13004	69/17913	7.75878e-07	7.26716e-06	3.58079e-06	EIF4EBP1/CPEB2/LIN28A/EIF3J/DPH1/RBM4/CPEB3/MTOR/FMR1/EIF3K/EIF3I/TICRR/RPS29/JAKMIP1/EIF3G/EIF3E/YBX3/EIF3C/EIF3CL/RPL39/EIF3A/EIF3F/ZNF385A/RBM24/EIF3M/DPH5/AARS/EIF3B/EIF3L/EIF4G1/YTHDF2/DHX36/RPL6/EIF5/EEF2/RPL30/EIF3H/RPL31/RPS23/RPS28/RPL19/RPL36A/UNK/DENR/RPL13A/RPL18A/RPL18/RPL8/EIF3D/RPL11/RPL10A/RPS26/DHX9/RPL32/MCTS1/DPH7/RPL36/DPH2/RPL24/RPS21/CPEB1/DPH3/RPL41/DNAJC24/NCK1/METTL3	66
GO:1901264	carbohydrate derivative transport	66/13004	69/17913	7.75878e-07	7.26716e-06	3.58079e-06	SLC35A1/SLC35B3/SLC25A24/GJA1/GLTP/SLC25A23/SLC17A5/G6PC3/PRKCE/AGR2/SLC50A1/PLEKHA8/SLC35A4/G6PC/PSAP/SLC35D2/VAMP8/SLC37A1/SLC25A41/SLC29A3/LBP/SLC10A7/SLC35E2A/SLC17A3/PLA2G10/VLDLR/P2RY2/SLC37A2/GJB1/SLC33A1/SLC25A31/SLC35D1/SLC25A19/SLC29A1/SLC35A2/GUK1/SYTL2/SLC35A5/SLC35B4/SLC35B2/ADA/ABCD1/SLC28A1/SLC29A4/SLC25A6/SCARB1/RALBP1/SLC25A5/SLC25A4/SLC37A4/CYBA/SLC25A17/SLC29A2/NPC2/SLC35E2B/AT…	66
GO:0021954	central nervous system neuron development	72/13004	76/17913	7.81467e-07	7.30853e-06	3.60117e-06	DRD1/PTEN/ZEB2/NRP1/NFIB/BTG2/NIN/CRK/NR4A2/PTK2/NR2E1/CRKL/TSKU/SLC4A10/WNT5A/ROBO2/ROBO1/FGFR2/NTRK2/EPHA4/MAPT/HSP90AB1/HPRT1/NPY/SCN1B/LHX6/SOX1/GBX2/ARX/FGF8/PLXNA4/NRP2/RAPGEF2/PLXNA3/B4GALT6/CDH11/ATP7A/B4GALT5/MAP2/UQCRQ/NDEL1/ADARB1/CDK5/DCC/DISC1/C12orf57/GLI2/FBXO45/PAFAH1B1/ATF5/UBB/GATA2/MYCBP2/HSP90AA1/NANOS1/GBA2/ARHGAP35/RAC3/SALL3/SZT2/TCTN1/SLIT2/DRD2/ASCL1/EPHB1/GABRB1/CHRNB2/D…	72
GO:0008637	apoptotic mitochondrial changes	108/13004	119/17913	8.28643e-07	7.73814e-06	3.81285e-06	BCL2/BCL2L11/SOD2/BMF/E2F1/BNIP3/TP53/HSPA1A/JUN/RHOT1/YWHAQ/PPIF/MLLT11/ATG3/IGF1/BAK1/SLC35F6/TMEM14A/ACAA2/ERBB4/TNFSF10/AKT1/MAPK8/TP63/BCL2L1/GSK3B/THEM4/PPP3R1/GGCT/CASP8/TP53BP2/TP73/PLAUR/MMP9/HK2/MOAP1/PPP1R13B/FIS1/YWHAZ/PMAIP1/FXN/VPS35/BAX/TIMM50/PPP2CB/PRKN/HIP1R/AVP/ATF2/GPER1/BIK/LMNA/MFF/PAM16/GCLC/YWHAH/PRELID1/BLOC1S2/PYCARD/IFIT2/TMEM102/CCAR2/PSMD10/HIGD1A/AIFM2/SFN/OPA1/YWHAG…	108
GO:0042326	negative regulation of phosphorylation	374/13004	455/17913	8.37306e-07	7.80735e-06	3.84696e-06	NTRK3/SNCA/RHOA/HDAC4/MYC/CDKN1B/KLF4/SIRT1/SPRED1/IGF1R/ITCH/CEBPA/SOCS1/LATS2/STAT3/PTEN/CDKN1A/PPARA/TIMP3/SPRY2/CDKN1C/CAV1/PDCD4/JUN/RGS3/LIF/EFNA1/FOXO1/APC/PHB/SNX6/PWP1/CORO1C/PPIF/PLK1/MLLT1/CHORDC1/CDK5RAP1/PTPRJ/PPP5C/CDK5RAP3/HIPK3/RB1/NF2/SMAD6/BMP7/BAK1/SOCS5/RNF149/TFAP4/CTDSP2/ZBED3/CTDSP1/INPP5F/ADAR/ABL1/DAB2IP/TLR4/TRIB1/PTPN1/GPD1L/TRIB3/DDIT4/CASP3/SFRP2/DKK1/SMAD4/IRS2/PIK3R…	374
GO:1990845	adaptive thermogenesis	135/13004	152/17913	8.57532e-07	7.98401e-06	3.934e-06	CXCR4/UCP2/IGF1R/JAK2/VEGFA/CAV1/OMA1/APC/EHMT1/NPR3/RHEB/CEBPB/NOTCH1/ADIPOR2/RB1/GJA1/NOVA1/TLR4/ADAM17/ALMS1/IL18/THRA/PRKAB1/IRF4/ID1/HADH/DOCK7/HNRNPU/FABP4/NR1H3/PPARGC1A/ACVR2B/IL13/KDM3A/ELOVL6/ARNTL/EPAS1/ATF4/PRDM16/MAP2K6/DDIT3/LEPR/STAT6/TFE3/ACSL1/DBH/SCD/NR1D1/ARRDC3/KDM6B/TSHR/IL4/CCR2/TRPV4/TRPM8/ZBTB7B/WNT10B/CD36/LPIN1/GRB10/YBX2/CIDEA/STK11/PRKAB2/KDM1A/RBPJ/GNAS/GATM/BMP8A/LGR…	135
GO:0060993	kidney morphogenesis	88/13004	95/17913	8.77574e-07	8.15843e-06	4.01995e-06	BCL2/CTNNBIP1/MYC/BASP1/HES1/SOX9/SMO/STAT1/VEGFA/PDGFRB/WT1/LIF/PKD2/WNT1/FGF2/TACSTD2/CTNNB1/BMP7/SOX4/SMAD4/HOXB7/WNK4/WNT9B/ZMPSTE24/GZF1/NPNT/SIX1/TGFB1/GPC3/PTCH1/WNT4/ILK/TCF21/LRRK2/FOXD1/WWTR1/WNT7B/SHH/IRX2/HOXA11/FGF8/LZTS2/BMP2/VANGL2/GCNT3/ADAMTS16/FGF10/GCNT4/LAMA5/AGTR2/GDNF/AHI1/SIX4/WNT6/GCNT1/GATA3/FAT4/LGR4/FGF1/FRAS1/GREM1/PBX1/KLHL3/NPHP3/HNF1B/SALL1/OSR1/AGT/GREB1L/DLG1/GLI3…	88
GO:0006333	chromatin assembly or disassembly	156/13004	178/17913	9.00549e-07	8.35956e-06	4.11905e-06	HMGA2/HMGA1/SOX9/MCM2/TP53/H3F3B/SET/ARID2/ARID1A/ANP32B/IPO4/CHAF1A/HIST1H3B/SMCHD1/HDAC8/MTA2/TSPYL1/HELLS/CDKN2A/TSPYL2/SMYD3/SMARCB1/SMARCD2/ATRX/DAXX/NASP/H2AFX/SMARCA4/MIS18BP1/RBBP7/KAT6B/OIP5/CENPU/CHAF1B/CENPQ/ASF1B/HIST1H1D/RSF1/KAT6A/HIST1H4I/HIST1H4L/UBN1/HIST1H3C/PADI4/PARP10/ASF1A/BAHD1/H2AFY/SMARCE1/TSPYL4/HIST1H4H/NAP1L2/NAP1L1/SPTY2D1/HIST2H3A/H1FX/HIST1H1B/SMARCC1/HIST2H3D/NOC2L…	156
GO:0048675	axon extension	93/13004	101/17913	9.02491e-07	8.36514e-06	4.1218e-06	NTRK3/RTN4/BMPR2/WNT3A/SRF/PAK1/VEGFA/RAB21/LRP1/NRP1/IFRD1/CXCL12/RYK/DNM2/ITGB1/SHTN1/ABL1/POU4F2/FN1/VCL/ALCAM/GSK3B/WNT5A/TWF2/ILK/MAPT/HSP90AB1/PLXNA4/NRP2/PLXNA3/WNT3/MACF1/L1CAM/MAP2/RAPH1/NDN/NTN1/POU4F3/CTTN/WDR36/NDEL1/LIMK1/CYFIP1/CDK5/RNF6/RAB11A/MAP1B/C9orf72/LHX2/TNFRSF12A/RUFY3/DISC1/NLGN3/CDH4/PAFAH1B1/GDI1/ADNP/SLC9A6/SEMA3G/MEGF8/CDK5R1/GOLGA4/AUTS2/SPG11/SEMA5A/DPYSL2/USP9X/HSP…	93
GO:0048645	animal organ formation	59/13004	61/17913	9.05569e-07	8.38122e-06	4.12972e-06	MEF2C/PIM1/HES1/GATA6/WNT3A/WT1/TGFBR2/AXIN2/CTNNB1/RDH10/HAND2/BMP7/HOXA3/MAP2K1/FGFR1/DKK1/AR/MAPK1/TP63/WNT5A/SIX1/ROBO2/SULF1/ROBO1/MAPK3/FGFR2/CITED2/FRS2/SHH/HOXA11/FGF8/FGF10/GATA5/TBX5/NKX3-2/GDNF/RBPJ/FGF1/BMPR1A/NTF4/GLI2/FOLR1/WNT2/SPRY1/ISL1/GLI3/HOXC11/PAX2/LRP2/LEMD2/BMP4/SOX17/NOG/SMARCD3/WNT2B/PAX8/FOXH1/TBR1/EYA1	59
GO:1903037	regulation of leukocyte cell-cell adhesion	249/13004	295/17913	9.40772e-07	8.6878e-06	4.28079e-06	RASGRP1/ERBB2/RUNX3/RHOA/RUNX1/HES1/YES1/MYB/HLA-G/KLF4/CDC42/ITCH/SOCS1/EFNB1/PPARA/FADD/BCL6/ETS1/RAC1/PAK1/CBFB/ANXA1/TRAF6/IRAK1/CAV1/CD44/MAP3K8/FOXP3/TGFBR2/GRB2/AP3D1/AP3B1/CEBPB/CXCL12/IGF1/SOCS5/CD24/CD83/RELA/TNFRSF21/SDC4/CD276/PTPN11/CASP3/PNP/CD274/CSK/LGALS3/HSPD1/AKT1/ICAM1/VCAM1/PIK3R1/CYLD/CCL2/IL18/TNFSF11/RARA/CTLA4/XBP1/IGF2/TFRC/IFNB1/DLG5/EGR3/NFAT5/IL10/NFKBIZ/PELI1/IL6/CD4…	249
GO:0061640	cytoskeleton-dependent cytokinesis	77/13004	82/17913	9.4148e-07	8.6878e-06	4.28079e-06	RHOA/AURKB/STMN1/RHOC/ANLN/KIF23/PDCD6IP/RHOB/APC/PLK1/CHMP2A/BRCA2/RASA1/KIF20B/RACGAP1/ECT2/SNX9/ESPL1/LZTS2/CUL7/ANKRD53/SPIRE1/ZFYVE26/CHMP4B/SON/CEP55/ACTR2/VPS4B/NUP62/SPTBN1/CHMP2B/INCENP/TRIM36/SPAST/SNX18/DCTN3/ACTR3/KIF20A/SEPTIN6/KIF4A/IST1/STAMBP/CENPA/CIT/CFL1/WASHC5/VPS4A/BIN3/ARL3/CHMP6/CHMP3/ALKBH4/CHMP7/CECR2/ARF1/KIF4B/RAB35/MYH10/CHMP4C/CNTROB/USP8/CKAP2/JTB/UNC119/TTC19/EFHC1/…	77
GO:0008360	regulation of cell shape	112/13004	124/17913	9.68206e-07	8.90806e-06	4.38932e-06	ANXA1/VEGFA/TPM1/F2/MYO10/GNA13/KIT/MYH9/ARHGEF18/CRK/ALDOA/RASA1/S100B/FN1/PTK2/ICAM1/BAMBI/SEMA4D/MSN/HPN/CCL2/EZR/ZMPSTE24/RDX/DLC1/PRPF40A/FERMT2/PLXNB1/CORO1A/DAG1/WASF3/CSF1R/KDR/EPB41L3/PTK2B/SEPTIN7/PDPN/LPAR1/TAOK2/BVES/CDC42EP4/ATP10A/DNMBP/ITGB2/FGD2/CCL24/FGD3/PRAG1/SLC9A3R1/FBLIM1/SYNE3/FGD6/SHROOM3/EPB41/CCL11/BRWD1/CDC42SE1/CYFIP1/FMNL3/MKLN1/FYN/SPTA1/FAM171A1/LIMD1/GNA12/PLXNB2/A…	112
GO:0046330	positive regulation of JNK cascade	112/13004	124/17913	9.68206e-07	8.90806e-06	4.38932e-06	RASGRP1/APP/PAK1/TRAF6/ZEB2/HACD3/ZNF622/SDCBP/CCN2/DVL2/MDFIC/MAP3K12/DAB2IP/TLR4/PTPN1/MAP3K2/DKK1/MAPK8IP1/TNFSF11/EDN1/HRAS/TIRAP/WNT5A/DAXX/HIPK2/CD40LG/MAP3K7/MAP3K10/TIAM1/MAP3K9/FZD7/IL1B/MAP3K11/TNF/CCR7/PTK2B/EPHA4/RB1CC1/HMGB1/TAOK2/GADD45A/EDA2R/TAOK1/WNT7B/ROR2/SASH1/FGD2/TNIK/PJA2/VANGL2/CD27/FZD10/CCL19/NRK/UNC5CL/FZD8/TRPV4/AXIN1/TPD52L1/RASSF2/MAP3K21/STK3/SH3RF1/PYCARD/TLR3/DBNL…	112
GO:0006612	protein targeting to membrane	147/13004	167/17913	1.01891e-06	9.3608e-06	4.6124e-06	ERBB2/RPS7/AKT2/PAK1/SRPRA/TRAM1/SDCBP/PRKCI/ATG3/STOM/KCNE1/RPS6/HRAS/RPL29/SSR1/SEC62/PARD3/FIS1/TAOK2/PRNP/SEC61A1/RPS29/CACNB3/ITGB2/HSPA5/PDZK1/SSR3/CHMP4B/RAB8B/ICMT/MFF/RPL39/CDK5/RPL28/FYN/MTCL1/RPS15/CEMIP/RPL23/MIEF1/PEX16/RABGEF1/TRAM2/DMTN/VAMP7/CHM/GDI1/MYO1C/RPL15/MICALL1/SEC63/RPL27/SRP14/SRP9/INPP5K/CIB1/RPLP1/CDK5R1/RPL6/SRP68/RPL10/RPS27/RPL4/RPL12/RPL27A/RPL9/SRP72/RPL5/RPS2/RP…	147
GO:0072332	intrinsic apoptotic signaling pathway by p53 class mediator	71/13004	75/17913	1.02331e-06	9.3874e-06	4.62551e-06	BCL2/E2F2/RPS7/E2F1/SIRT1/MUC1/TP53/CDKN1A/CD44/TAF9B/BRCA2/PTTG1IP/DDX5/DDIT4/EP300/POU4F2/PERP/TP63/HNRNPK/RRP8/TOPORS/TP53BP2/HIPK2/TP73/FHIT/PPP1R13B/BCL3/MDM2/PMAIP1/TAF9/HIPK1/BAX/EDA2R/PRKN/IFI16/NUPR1/PML/STK11/KDM1A/ZNF385A/AEN/RRM2B/PYCARD/USP28/ZNF385B/ATAD5/BAG6/SHISA5/DYRK2/MYBBP1A/RRN3/ING2/UBB/POU4F1/BCL2L12/CDIP1/HINT1/MIF/RPL11/PHLDA3/RPL26/RPS27L/BOK/ANKRD2/PDK2/SNW1/BDKRB2/CHEK…	71
GO:0043270	positive regulation of ion transport	226/13004	266/17913	1.03918e-06	9.51893e-06	4.69032e-06	SNCA/DRD1/WFS1/CAV1/PDGFRB/RELN/PKD2/F2/CACNA2D1/CEBPB/CXCL12/TMSB4X/KCNJ2/BAK1/NIPSNAP2/DNM2/KCNE1/KCNQ1/G6PD/ABL1/ANK2/GPD1L/LGALS3/AKT1/AKAP9/GJC2/CCL2/P2RX7/TNFSF11/EDN1/CALM3/CASR/KCNH2/DMD/PDGFB/CCL5/ATP2B1/IL1B/CALM2/CCR1/IL13/IFNG/CHRM1/ATP1B1/ATF4/FABP3/CFTR/BAX/MYLK/ERFE/VAMP8/MAP2K6/CACNB3/SCN1B/KCNC1/CXCL9/PTAFR/TRDN/ABAT/ABCA7/NTSR1/CACNG4/P2RX1/FFAR1/TACR2/P2RX4/RYR2/KCNE5/SLC9A3R1/…	226
GO:0070126	mitochondrial translational termination	82/13004	88/17913	1.05637e-06	9.66223e-06	4.76093e-06	MRPS27/MRPL20/MRPS33/MRPS24/PTCD3/MRPL19/MRPL42/MRPS9/MRPL4/MRPL28/MRPL16/MRPS34/MRPL18/MRPL44/MRPS14/MRPL49/MRPS11/MRPS12/MRPL13/MRPL50/MRPL43/MRPS26/MRPL10/MRPL12/OXA1L/MRPS2/MRPL58/MRPL17/MRPS5/MRPS28/MRPS18B/MRPS15/MRPL22/GADD45GIP1/MRPS16/MRPL40/MRPL27/MRPS22/MRPS10/MRPS31/MRPL1/MRPL3/MRPS25/DAP3/MRRF/MRPS23/MRPL21/MRPS35/GFM2/MRPL47/MRPL46/MRPL11/MRPL34/MRPL37/MRPL38/MRPL36/MRPL23/MRPL54/MR…	82
GO:0051260	protein homooligomerization	288/13004	345/17913	1.0939e-06	9.99084e-06	4.92284e-06	BCL2L11/SOD2/BMF/FGFRL1/RAD52/DERL1/HLA-G/RHOC/TP53/CAV1/PDCD6IP/PKD2/APC/MARCKS/HMOX1/CLDN1/CHMP2A/PKM/KCNJ2/APAF1/NUP58/TNFAIP1/DFFB/STOM/B4GALT1/GCH1/ALDOA/IKBKE/ELAVL1/SMAD4/RAD51/GLUL/DPYSL3/FUS/CD247/TP63/TNFSF11/TCL1A/CPT1A/NACC1/SIGMAR1/TAF10/KCNS3/PPAT/EHD1/PEX11B/DCTPP1/RNF213/SKI/IMPDH2/VASP/SYT1/FIS1/TGM2/SHMT2/SRC/CAT/VPS35/BAX/SHMT1/LETM1/SLC1A5/TK1/ECT2/POLQ/HPRT1/PRNP/C1QTNF2/BLM/…	288
GO:0007098	centrosome cycle	102/13004	112/17913	1.10008e-06	1.00034e-05	4.92902e-06	CDK1/PLK2/ROCK2/CCNF/CHEK1/CENPJ/CEP63/PDCD6IP/UVRAG/PKD2/PLK1/CHORDC1/ARL2/CTNNB1/CHMP2A/BRCA2/BRCA1/NIN/SLC16A1/CDK2/KAT2B/AURKA/CEP72/CKAP5/PARD6A/HAUS3/GADD45A/SGO1/CCP110/XPO1/KIF11/SSX2IP/PCLAF/WDR62/HAUS8/SDCCAG8/MCPH1/MARK4/C2CD3/USP33/CHMP4B/CEP68/NUBP1/RAB6C/VPS4B/NUP62/CHMP2B/ARHGEF10/NSFL1C/NEK2/XRCC2/KAT2A/TUBE1/HAUS6/NDE1/TRIM37/CETN3/CEP295/GEN1/PLK4/PPP1R12A/STIL/ATF5/CEP120/SASS6…	102
GO:0021987	cerebral cortex development	102/13004	112/17913	1.10008e-06	1.00034e-05	4.92902e-06	HIF1A/RHOA/RTN4/BNIP3/SMO/COL3A1/RELN/LRP1/NRP1/EGFR/SYNE2/CTNNB1/ADGRG1/CRK/DAB2IP/PEX13/NR2E1/GSK3B/CRKL/SLC38A2/NF1/CDH2/ROBO1/NCOA1/POU3F2/NTRK2/H2AFX/TRA2B/EOMES/TSC1/BTBD3/PAX6/SOCS7/KIF14/DIXDC1/BAX/ASPM/WDR62/NPY/LHX6/ARX/BCL2A1/EMX2/NRP2/MCPH1/ATOH1/SRGAP2C/LAMB1/CDON/SUN2/NDEL1/LRP8/CDK5R2/FLNA/KDM1A/PSEN1/CDK5/FAT4/LHX2/MDK/NDE1/DISC1/FBXO45/CSNK2A2/CNTNAP2/SRD5A1/PAFAH1B1/SRGAP2/FUT10…	102
GO:0030218	erythrocyte differentiation	102/13004	112/17913	1.10008e-06	1.00034e-05	4.92902e-06	HIF1A/KLF13/SRF/CDK6/FOXO3/STAT3/ACVR2A/STAT1/INPP5D/BCL6/ETS1/JAK2/VEGFA/HSPA1A/HOXA5/SMAD5/MAFB/SFXN1/HSPA1B/KIT/TMOD3/RB1/CEBPG/SP3/MAPK14/ADAR/G6PD/ACVR1B/SOX6/MED1/RPS6/CASP3/NFE2L1/SPI1/THRA/SLC11A2/ARNT/ZFP36/ZFP36L1/NCAPG2/TGFBR3/HIPK2/KLF2/EPAS1/ID2/RBFOX2/SENP1/KMT2E/MPIG6B/GATA1/ADGRF5/ARID4A/SH2B3/BPGM/RHAG/INHBA/ACIN1/ISG15/GATA3/EPO/PTBP3/STAT5B/DMTN/HMGB2/FLVCR1/B2M/MFHAS1/PRMT1/TR…	102
GO:0001837	epithelial to mesenchymal transition	125/13004	140/17913	1.10525e-06	1.00357e-05	4.94494e-06	HIF1A/JAG1/TGFB3/COL1A1/HMGA2/EZH2/RTN4/ACVR1/SOX9/PTEN/TGFBR1/PDCD4/EFNA1/TGFBR2/AXIN2/PHLDB2/SDCBP/CTNNB1/NOTCH1/BMP7/FOXA1/KLHL12/MAD2L2/SNAI2/DDX5/DAB2IP/CLASP2/SFRP2/SMAD4/BAMBI/LOXL2/HPN/SNAI1/GSK3B/DLG5/WNT5A/TGFBR3/IL6/TIAM1/PDCD6/HAS2/IL1B/SMAD2/DACT3/DAG1/TGFB1/TGFB2/MTOR/FGFR2/FOXC1/WNT4/EOMES/TWIST1/DDX17/SMAD7/HDAC2/PDPN/SMAD3/FOXF2/LEF1/WWTR1/RFLNB/GCNT2/HEY1/FOXA2/SFRP1/FGF8/CRB2/R…	125
GO:0001649	osteoblast differentiation	191/13004	222/17913	1.12772e-06	1.021e-05	5.03085e-06	REST/JAG1/GLI1/HDAC4/CTNNBIP1/COL1A1/MEF2C/BMPR2/ACVR1/WNT3A/SOX2/BMPR1B/CEBPA/CDK6/SMO/ACVR2A/TNC/SUFU/CBFB/JUNB/H3F3B/SMAD5/PHB/AXIN2/PDLIM7/MRC2/SMAD1/UFL1/CTNNB1/CEBPB/CCN1/NOTCH1/HAND2/IGF1/SH3PXD2B/SMAD6/GJA1/BMP7/TWIST2/SNAI2/TPM4/DDX5/ADAR/MEF2D/IBSP/BGLAP/RUNX2/SFRP2/AKT1/PTK2/FBN2/CLIC1/SEMA4D/TP63/CYP24A1/IGF2/SP7/SNAI1/ID1/ID3/HNRNPU/RRBP1/JUND/IL6/NPNT/NF1/EPHA2/IL6R/ATP5F1B/ITGA11/F…	191
GO:0045444	fat cell differentiation	191/13004	222/17913	1.12772e-06	1.021e-05	5.03085e-06	CREB1/JAG1/HMGA2/CCND1/E2F1/HES1/WNT3A/BNIP3/KLF5/KLF4/SIRT1/CEBPA/AKT2/SOCS1/ASXL2/CREBL2/RNASEL/LAMB3/FOXO1/WNT1/PTGS2/TRIM32/LPL/CEBPB/SH3PXD2B/SMAD6/STK4/OSBPL8/MAPK14/SNAI2/ZFP36L2/AACS/NIPBL/EGR2/PIAS1/MED1/TRIB3/NR4A2/EP300/SFRP2/AKT1/PPARG/XBP1/ATAT1/ZFPM2/ZFP36/ZFP36L1/WNT5A/LRRC8C/HNRNPU/IL6/FABP4/IL11/HTR2C/RGS2/TGFB1/MTOR/PPARGC1A/DUSP10/LRG1/SLC2A4/ARNTL/TNF/MMP11/SULT1E1/TRIB2/ID2/S…	191
GO:0046822	regulation of nucleocytoplasmic transport	92/13004	100/17913	1.14971e-06	1.03941e-05	5.12152e-06	CDH1/SMO/TP53/SUFU/PPM1A/RAN/ANP32B/PTGS2/RAB23/NEDD4/NUP58/MAPK14/MDFIC/UHMK1/PTPN11/PIK3R2/MAPK1/PIK3R1/BARD1/RBM4/DNAJC27/GSK3B/NF1/IL1B/TGFB1/PKIA/MDM2/IFNG/SMAD3/ECT2/UBR5/NUP54/JUP/CABP1/SHH/PTPN14/ZC3H12A/CD36/RAPGEF3/AGTR2/FLNA/PSEN1/NOLC1/CDK5/MAVS/RIOK2/RBM22/NUP62/TARDBP/IFI27/MX2/FERMT1/CTDSPL2/EMD/GAS6/SFN/CPSF6/PPP1R12A/NCBP2/XPO4/YWHAE/PPP1CC/BAG3/PARK7/NUP153/PRKACA/RANGAP1/DMAP1/…	92
GO:1903532	positive regulation of secretion by cell	316/13004	381/17913	1.1579e-06	1.0453e-05	5.15055e-06	HIF1A/RASGRP1/SNCA/CREB1/TGFB3/CCL1/MYB/TLR2/RAC1/JAK2/CARD8/GOLPH3L/PDCD6IP/LRP1/EGFR/SEC24A/PANX1/KCNN4/SDCBP/RAB27B/LPL/CHMP2A/CXCL12/IGF1/GAPDH/GJA1/SOX4/ADAM9/MAPK14/SERP1/SDC4/TAC1/ABL1/VSNL1/TLR4/AACS/MAPK11/CLASP2/FGFR1/PTPN11/PRKCE/SMAD4/IRS2/CADM1/CD274/GLUL/CD34/EZR/P2RX7/TNFSF11/EDN1/XBP1/ADORA2B/SPP1/CASR/IL1A/HGS/IL10/WNT5A/MCU/IL6/FGB/FGA/FGG/CHUK/IL1B/IL1RAP/AKAP12/TGFB1/TGFB2/CSF…	316
GO:0032943	mononuclear cell proliferation	210/13004	246/17913	1.19245e-06	1.07338e-05	5.28891e-06	ERBB2/BCL2/MEF2C/HES1/WNT3A/HLA-G/ITCH/EFNB1/TP53/CDKN1A/INPP5D/FADD/BCL6/ANXA1/TRAF6/CCND3/BTK/FOXP3/TGFBR2/TNFSF9/PURA/CTNNB1/CEBPB/IGF1/GJA1/CD24/ELF4/TNFRSF21/AHR/SDC4/TAC1/ABL1/TLR4/ATM/RPS6/CD276/TBK1/CD40/CASP3/IMPDH1/PNP/IRS2/CD274/LGALS3/HSPD1/VCAM1/MSN/MAPK8IP1/IL18/P2RX7/HELLS/CTLA4/IGF2/TFRC/CSF1/IFNB1/TIRAP/DLG5/NFATC2/IL10/PELI1/SLC39A10/IL6/CD40LG/TICAM1/SATB1/CCL5/ZAP70/CORO1A/IL1…	210
GO:0045017	glycerolipid biosynthetic process	210/13004	246/17913	1.19245e-06	1.07338e-05	5.28891e-06	PTEN/INPP5D/GPAM/FGF2/LPL/CDIPT/GPD1/FITM2/CPNE3/MTMR6/ABHD5/ARF3/INPP5F/GPD1L/ATM/INPPL1/STARD10/MTMR12/SLC44A1/CPNE6/FBXW7/PIK3R2/PIK3R1/PIK3R4/INPP5J/PLA2G4B/PLEKHA8/FAR1/LCLAT1/SACM1L/SELENOI/PDGFB/PDGFA/PTPN13/HTR2C/NR1H3/RAB5A/IMPA1/PIGF/DGAT1/ANG/PIK3CD/PIK3CG/PIK3CA/MTMR3/LDLR/CSNK2A1/FABP3/AGPAT3/PGAP1/PLEKHA1/STARD7/PIP4K2C/AGPAT1/LPCAT1/PIP4K2A/PNPLA3/PIGN/TAZ/ACSL1/PLCE1/CHAT/PCYT2/MI…	210
GO:0014074	response to purine-containing compound	129/13004	145/17913	1.2047e-06	1.08128e-05	5.32787e-06	COL1A1/HCN4/APP/PTEN/STAT1/WT1/DNMT3B/SOD1/PKD2/HCN2/FOS/PTGS2/PANX1/ADSS/PDE3A/GPD1/SPARC/CRHBP/RELA/AHR/KCNE1/KCNQ1/AACS/FOSB/HSP90B1/PPARG/PDE2A/AKAP9/EZR/P2RX7/ZFP36L1/BIRC2/IL1B/DUSP1/FOSL1/PPARGC1A/IGFBP5/PRKAA1/PIK3CG/SLC8A1/RAP1B/TEK/RAP1A/PTK2B/SDC1/HDAC2/CFTR/SLC26A3/PER1/ITPR2/PTAFR/THBD/HMGCS1/TRPM4/XRN1/REN/P2RX1/P2RX4/RAPGEF2/RYR2/TAF1/SREBF1/P2RY2/AREG/HSPA5/SLC6A4/WNT10B/RAPGEF3/N…	129
GO:0048592	eye morphogenesis	129/13004	145/17913	1.2047e-06	1.08128e-05	5.32787e-06	HIF1A/BCL2/JAG1/MEIS1/SOX9/STAT3/VEGFA/RARG/ARID1A/PRKCI/CTNNB1/DLL1/PRDM1/BMP7/ZEB1/PITX3/BAK1/SP3/MAN2A1/NIPBL/PROX1/FBN1/FBN2/YY1/HMGN1/RARB/NECTIN1/TSKU/WNT5A/TOPORS/HIPK2/THRB/NF1/EPHA2/SKI/NTRK2/TWIST1/PAX6/FASLG/FOXF2/HIPK1/FRS2/BAX/ABI2/WNT9A/MEGF11/SOX1/TFAP2B/COL8A2/RPE65/MYO7A/AQP5/LRP5/IFT122/PTPRM/RP1/RORB/GNGT1/FSCN2/CDON/FOXN4/SOX11/AHI1/PHACTR4/RING1/RDH13/GNAT2/ALDH1A3/PROM1/ROM1…	129
GO:0032479	regulation of type I interferon production	111/13004	123/17913	1.21052e-06	1.08495e-05	5.34593e-06	ITCH/TLR2/STAT1/IRAK1/LRRFIP1/TRIM32/CTNNB1/RELA/POLR3G/POLR2K/TLR4/NFKB1/TBK1/IKBKE/PTPN11/EP300/MRE11/HSPD1/YY1/DDX3X/CYLD/CREBBP/TIRAP/IL10/TICAM1/CHUK/PRKDC/TNFAIP3/PTPN22/IRF1/TRAF3/IRF5/MYD88/NFKB2/STAT6/IFI16/ZBTB20/PLCG2/TAX1BP1/MAVS/IRF7/ISG15/NMI/MMP12/TRIM38/DHX33/TRAIP/TRIM25/PYCARD/TLR3/NLRX1/POLR2L/NPLOC4/HERC5/PQBP1/RIPK2/RNF26/FLOT1/HMGB2/POLR2E/REL/POLR3E/DTX4/DHX36/LILRA4/RNF125…	111
GO:0006754	ATP biosynthetic process	133/13004	150/17913	1.29607e-06	1.15996e-05	5.71553e-06	HIF1A/HDAC4/STAT3/TP53/PPARA/TPI1/NUP93/ADPGK/SLC25A13/POM121/PKM/GPD1/IGF1/TMSB4X/GAPDH/NUP58/PGM1/ALDOA/SEH1L/DDIT4/COX2/P2RX7/ARNT/ATP5F1B/TGFB1/PPARGC1A/HK2/PRKAA1/PFKP/NDC1/NUP54/PFKFB4/ALDOC/TAZ/ESRRB/GAPDHS/OGDH/NUPR1/VPS9D1/ZBTB20/NUP210/GCK/OGDHL/BPGM/NUP50/NUP42/NUP155/FOXK1/NUP62/PRKAG1/ALDOB/PFKFB2/FOXK2/POM121C/NUP160/ATP5MG/RAE1/ECD/TIGAR/LDHA/GPI/NUP98/PRKAA2/FLCN/ATP5MC3/NUP107/PG…	133
GO:0006457	protein folding	154/13004	176/17913	1.32608e-06	1.18512e-05	5.83949e-06	GRN/RAD23B/WFS1/DERL1/ATF6/HSPA1A/PPIB/GAK/DNAJB1/HSPA1B/CHORDC1/TBCA/DNAJC19/GRPEL2/DNAJB11/RP2/HSPA14/GNAI3/DNAJC1/GNAI2/UBXN1/HSP90B1/MLEC/HSPD1/DFFA/MPDU1/CSNK2A1/NFYC/NPPC/PFDN2/ERO1B/HSPA1L/DNAJB14/LTBP4/ALG12/PDIA4/HSPA5/UGGT1/CCT3/GNB5/PDRG1/GNB4/DNAJB6/VBP1/DNAJC2/BAG5/GRPEL1/HSPA4L/PFDN4/CCT2/GNAI1/MESD/GNAT2/DNAJB8/BAG2/SPHK1/CALR/MOGS/CCT5/LMAN2L/PFDN1/ERP29/PDIA3/GNB2/PPIA/GNB1/DNAJC…	154
GO:0002200	somatic diversification of immune receptors	64/13004	67/17913	1.35441e-06	1.20525e-05	5.93871e-06	MSH6/MSH2/MLH1/BCL6/FOXP3/MAD2L2/SHLD2/SWAP70/ADAR/ATM/CD40/HSPD1/TFRC/IL10/CD40LG/PRKDC/TGFB1/TBX21/HMGB1/UNG/TCF3/EXO1/LEF1/NSD2/POLQ/STAT6/IL4/POLM/CTNNBL1/RIF1/BCL11B/LIG4/NBN/IL27RA/TCF7/ATAD5/SAMHD1/IL2/HMGB2/TNFSF13/PAXIP1/CD28/CCR6/BATF/POLB/ERCC1/SUPT6H/MCM3AP/RNF168/TP53BP1/DCAF1/DCLRE1C/RAG1/THOC1/EXOSC6/RNF8/CLCF1/PARP3/SHLD1/TNFSF4/AICDA/APLF/POLL/PTPRC	64
GO:0061180	mammary gland epithelium development	64/13004	67/17913	1.35441e-06	1.20525e-05	5.93871e-06	HIF1A/RTN4/CCND1/AKT2/SMO/ESR1/JAK2/HOXA5/VDR/IQGAP3/CEBPB/BRCA2/MED1/ERBB4/AR/MAPK1/AKT1/TNFSF11/CSF1/BTRC/DDR1/WNT5A/EPHA2/TGFB1/ROBO1/CSF1R/FGFR2/PTCH1/WNT4/SCRIB/ELF5/MGMT/SRC/ID2/BAX/KDM5B/WNT7B/LATS1/STAT6/ETV5/SOSTDC1/PML/WNT3/AREG/FGF10/IRF6/CCL11/NTN1/RREB1/PGR/GATA3/TBX3/GLI2/DEAF1/WNT2/PHB2/LBH/ZNF703/GPX1/ORAI1/PYGO2/FOXB1/MSX2/MSX1	64
GO:0072171	mesonephric tubule morphogenesis	64/13004	67/17913	1.35441e-06	1.20525e-05	5.93871e-06	BCL2/CTNNBIP1/MYC/HES1/SOX9/SMO/VEGFA/WT1/PKD2/WNT1/FGF2/TACSTD2/CTNNB1/SMAD4/HOXB7/WNT9B/GZF1/NPNT/SIX1/TGFB1/GPC3/PTCH1/WNT4/ILK/TCF21/FOXD1/SHH/HOXA11/FGF8/LZTS2/BMP2/ADAMTS16/LAMA5/AGTR2/GDNF/SIX4/WNT6/GATA3/FAT4/LGR4/FGF1/GREM1/PBX1/HNF1B/SALL1/OSR1/AGT/GREB1L/DLG1/GLI3/MAGED1/HOXD11/PAX2/SOX8/BMP4/NOG/WNT2B/SIX2/FMN1/PAX8/KIF26B/LHX1/WNT11/EYA1	64
GO:0001892	embryonic placenta development	81/13004	87/17913	1.36138e-06	1.20801e-05	5.9523e-06	HIF1A/HES1/CDX2/CEBPA/CDKN1C/JUNB/LIF/PKD2/GRB2/EGFR/CEBPB/CCN1/PRDM1/BMP7/SP3/STK4/MAP2K1/MED1/ST14/MAPK1/AKT1/IGF2/ARNT/SNAI1/ZFP36L1/BIRC6/SOCS3/IL10/TMED2/CASP8/PDGFB/NCOA1/FGFR2/NR2F2/EOMES/EPAS1/E2F7/GCM1/KRT19/PHLDA2/NSDHL/EGLN1/WNT7B/RSPO3/HEY1/VASH1/CDX4/NRK/ASCL2/BPTF/MDFI/PLCD3/PLCD1/GJB5/ZNF568/HEY2/DNAJB6/RBPJ/STK3/TFEB/NODAL/VASH2/TTPA/PLK4/E2F8/WNT2/HAND1/SENP2/ADM/GATA2/GRHL2/HSF1…	81
GO:0060021	roof of mouth development	81/13004	87/17913	1.36138e-06	1.20801e-05	5.9523e-06	TGFB3/MEF2C/WNT3A/TGFBR1/TGFBR2/ANP32B/HAND2/SGPL1/INSIG2/SNAI2/MEOX2/SMAD4/SNAI1/WNT9B/PDGFRA/WNT5A/TGFBR3/FZD1/SMAD2/SKI/DLX5/TGFB2/ACVR2B/SATB2/MSC/TWIST1/TCF21/FOXF2/PRDM16/PLEKHA1/LEF1/BCOR/JAG2/SHH/DHRS3/LRRC32/INSIG1/DLX6/INHBA/SOX11/ASPH/WNT8A/CLDN5/ARID5B/TBX3/PRRX1/FRAS1/BMPR1A/TBX2/TIPARP/TFAP2A/BBS7/CHD7/OSR1/PAK1IP1/FOXE1/ALX1/BNC2/GABRB3/GDF11/DLG1/TBX1/GLI3/SUMO1/MMP25/NPRL3/SOS1/C…	81
GO:1903322	positive regulation of protein modification by small protein conjugation or removal	115/13004	128/17913	1.3771e-06	1.22022e-05	6.01247e-06	MTA1/BIRC3/HDAC4/WFS1/DERL1/BMI1/CDK9/PTEN/TRAF6/CAV1/CDC14B/UBE2S/PLK1/CDK5RAP3/BRCA1/PTTG1IP/RASSF5/UBQLN1/PIAS1/MAPK9/UBE2I/TRIB3/FBXW7/MAGEA2/CUL3/ARNT/PELI1/TOPORS/TICAM1/PDCD6/BIRC2/XIAP/PIAS3/PTPN22/SMAD7/LRRK2/SPRTN/AIMP2/UBE2C/FANCI/CDC20/FANCM/ARRB1/PRKN/ARRDC3/SEPTIN4/INAVA/AXIN1/HSPA5/ZC3H12A/BCL10/TOLLIP/AMER1/KDM1A/MASTL/RNF111/NMI/MAGEA2B/SKP2/UBE2D1/UBE2N/SPHK1/UBE2L3/PSMD10/DCUN1…	115
GO:1901654	response to ketone	166/13004	191/17913	1.39127e-06	1.23103e-05	6.06571e-06	NTRK3/TGFB3/CDK4/CCND1/KLF4/SIRT1/EIF4EBP1/FOXO3/TLR2/ROCK2/CDKN1A/TNC/CAV1/DNMT3B/MTAP/FOXO1/FOS/THBS1/EGFR/EIF4E/DSG2/CLDN1/TYMS/AKAP8/CASP9/ADCY6/RELA/TFAP4/AHR/AACS/FOSB/DDIT4/BGLAP/PRKCE/AR/AKT1/PPARG/ICAM1/MSN/HNRNPD/CFLAR/BCL2L1/EDN1/CALM3/NR3C1/SPP1/SMYD3/YAP1/TGFBR3/TXNIP/ATP2B1/DUSP1/TGFB1/TGFB2/NR1H3/NCOA1/FOSL1/NASP/KLF2/ERRFI1/PRKAA1/CCR7/KLF9/AKR1C2/SRC/CFTR/GJB2/PCNA/KIF1B/PTAFR/DE…	166
GO:0002573	myeloid leukocyte differentiation	174/13004	201/17913	1.3985e-06	1.23568e-05	6.08861e-06	CREB1/CTNNBIP1/RUNX1/MYC/MEF2C/CDC42/SIRT1/APP/CEBPA/CDK6/TLR2/INPP5D/FADD/TRAF6/VEGFA/JUNB/JUN/LIF/FOXP1/MAFB/TGFBR2/FOS/NOTCH2/ANXA2/CTNNB1/CEBPB/KIT/RB1/MITF/SP3/MYH9/MAPK14/HOXA7/TLR4/TRIB1/MED1/BGLAP/FBXW7/FBN1/POU4F2/PPARG/PIK3R1/KLF10/SPI1/TNFSF11/RARA/IRF4/TFRC/CSF1/ZFP36L1/CASP8/TOB2/NF1/EPHA2/TGFB1/CCR1/CSF1R/MMP9/MTOR/GAB2/GPC3/PIAS3/PIK3CD/TNF/CCR7/IFNG/ID2/OSTM1/LEF1/GLO1/ESRRA/IL17A…	174
GO:0072163	mesonephric epithelium development	91/13004	99/17913	1.46346e-06	1.28942e-05	6.35341e-06	BCL2/CTNNBIP1/MYC/BASP1/HES1/SOX9/SMO/VEGFA/WT1/SMAD5/PKD2/WNT1/FGF2/TACSTD2/SMAD1/CTNNB1/SMAD6/BMP7/SDC4/FGFR1/SMAD4/HOXB7/RARA/RARB/WNT9B/RET/GZF1/NPNT/SIX1/ROBO2/SMAD2/TGFB1/GPC3/FGFR2/PTCH1/FOXC1/WNT4/ILK/CAT/SDC1/TCF21/SMAD7/FOXD1/SMAD3/SHH/HOXA11/SFRP1/FGF8/LZTS2/BMP2/ADAMTS16/LAMA5/AGTR2/GDNF/SIX4/WNT6/GATA3/FAT4/LGR4/FGF1/GREM1/PBX1/CRLF1/HNF1B/SALL1/SPRY1/OSR1/AGT/GREB1L/GDF11/DLG1/ARG2/…	91
GO:0072164	mesonephric tubule development	91/13004	99/17913	1.46346e-06	1.28942e-05	6.35341e-06	BCL2/CTNNBIP1/MYC/BASP1/HES1/SOX9/SMO/VEGFA/WT1/SMAD5/PKD2/WNT1/FGF2/TACSTD2/SMAD1/CTNNB1/SMAD6/BMP7/SDC4/FGFR1/SMAD4/HOXB7/RARA/RARB/WNT9B/RET/GZF1/NPNT/SIX1/ROBO2/SMAD2/TGFB1/GPC3/FGFR2/PTCH1/FOXC1/WNT4/ILK/CAT/SDC1/TCF21/SMAD7/FOXD1/SMAD3/SHH/HOXA11/SFRP1/FGF8/LZTS2/BMP2/ADAMTS16/LAMA5/AGTR2/GDNF/SIX4/WNT6/GATA3/FAT4/LGR4/FGF1/GREM1/PBX1/CRLF1/HNF1B/SALL1/SPRY1/OSR1/AGT/GREB1L/GDF11/DLG1/ARG2/…	91
GO:0050878	regulation of body fluid levels	407/13004	499/17913	1.46788e-06	1.29149e-05	6.36362e-06	HIF1A/STAT5A/CREB1/COL1A1/STMN1/WFS1/CCND1/MET/GATA6/WNT3A/CDC42/SRF/GATA4/COL1A2/RAC1/JAK2/ITGB3/VEGFA/CAV1/H3F3B/RAD51C/COL3A1/PTPRO/VDR/THBS1/F2/CSRP1/AP3B1/ANXA2/SERPINE2/NPR3/KCNN4/ITGA2/RCOR1/GNA13/CLDN1/ACTG1/GJA1/ADCY6/MERTK/MYH9/ANXA8/CD59/PAPSS2/TLN1/ELOVL1/HIST1H3B/HPS4/RAB11FIP2/MTX1/TAC1/TLR4/SLC7A11/ITPR1/MED1/GNAI2/HNF4A/CD40/ERBB4/PTPN11/PRKCE/MAFG/HDAC1/VPS45/USF2/COX2/MAPK1/RAF1…	407
GO:0007006	mitochondrial membrane organization	110/13004	122/17913	1.51224e-06	1.32305e-05	6.51913e-06	SNCA/BCL2/BCL2L11/BMF/E2F1/BNIP3/STAT3/TP53/HSPA1A/OMA1/RHOT1/YWHAQ/PPIF/BAK1/SLC35F6/TMEM14A/HEBP2/ACAA2/HSPA4/MAPK8/TP63/BCL2L1/CALM3/GSK3B/THEM4/PPP3R1/CASP8/TP53BP2/ATP5F1B/TP73/HK2/MOAP1/PPP1R13B/YWHAZ/PMAIP1/BAX/LETM1/TIMM50/TAZ/HIP1R/ATF2/YWHAH/BLOC1S2/RCC1L/CNP/TMEM102/SLC9A1/MFN2/SFN/OPA1/ATP5MG/IMMT/AGK/ATP5MC3/YWHAG/TIMM10/TIMM9/YWHAE/RTL10/APOO/TOMM22/RHOT2/MAIP1/HSP90AA1/UQCC3/ATP6/A…	110
GO:0018022	peptidyl-lysine methylation	110/13004	122/17913	1.51224e-06	1.32305e-05	6.51913e-06	DNMT1/EZH2/MYB/SIRT1/MECP2/DNMT3B/JARID2/PWP1/EHMT2/EHMT1/ASH2L/CTNNB1/BRCA1/PHF19/SMAD4/ARID4B/SUZ12/EED/SMYD3/SMARCB1/ATRX/WDR82/KDM3A/KMT5A/PRDM16/KMT5B/SETD7/TET3/RBBP5/NSD2/HIST1H1D/BCOR/KDM4C/TET2/KMT2C/KMT2E/KMT2A/SMYD1/ARID4A/VCPKMT/SETD1B/LMNA/KMT2D/SMYD2/EZH1/KMT5C/KDM1A/H2AFY/RIF1/NSD3/GATA3/BEND3/CXXC1/HIST1H1B/DPY30/WDR61/KDM4D/RLF/SETD3/HIST1H1E/HIST1H1C/ASH1L/MLLT6/CTR9/SUV39H1/MTF…	110
GO:0035270	endocrine system development	110/13004	122/17913	1.51224e-06	1.32305e-05	6.51913e-06	CDH1/CREB1/GLI1/HES1/GATA6/SOX2/SOX9/SRF/CDK6/SMO/ETS1/TGFBR1/CDKN1C/WT1/HOXA5/FOXO1/RHEB/DLL1/BAK1/SOX4/TBX19/HOXA3/MAP2K1/HNF4A/MAPK1/AKT1/RAF1/GSK3B/CRKL/PDGFRA/WNT5A/CLOCK/ONECUT2/IL6/NF1/IL6R/SIX1/SMAD2/MAPK3/POU3F2/WNT4/ARNTL/HOXB3/PAX6/NEUROD1/SMAD3/CITED2/SHH/FOXA2/FGF8/BMP2/RFX3/GIP/FGF10/EIF2AK3/RBPJ/ALDH1A2/PDPK1/FSTL3/NKX2-2/CRH/GATA3/ARID5B/BMPR1A/MDK/BMP6/PBX1/GLI2/HESX1/SRD5A1/SALL…	110
GO:0042552	myelination	110/13004	122/17913	1.51224e-06	1.32305e-05	6.51913e-06	CXCR4/NTRK3/ERBB2/AKT2/TLR2/PTEN/SOD1/RARG/CTSC/CTNNB1/UGT8/TNFRSF21/ANK2/EGR2/S100B/AKT1/DICER1/RARA/RARB/KLK6/NF1/MYRF/MYOC/SKI/DAG1/TGFB1/WASF3/MTOR/POU3F2/EPB41L3/NTRK2/TSC1/QKI/PARD3/ILK/PSAP/LPAR1/KIF14/ID4/DHH/SH3TC2/NAB1/CD9/NDRG1/B4GALT6/NAB2/B4GALT5/TENM4/SBF2/FIG4/EIF2AK3/MPP5/EIF2B5/EIF2B2/ARHGEF10/SERINC5/CNTNAP1/PTPRZ1/NRG1/GPC1/OLIG2/ADGRG6/XK/FAM126A/SIRT2/MYO5A/EIF2B4/ABCD1/SCN2A…	110
GO:0000302	response to reactive oxygen species	197/13004	230/17913	1.53441e-06	1.34057e-05	6.60545e-06	BCL2/COL1A1/CCNA2/SOD2/EZH2/MET/CDK1/MYB/BNIP3/KLF4/UCP2/SIRT1/FOXO3/STAT1/ETS1/PDGFRB/JUN/SOD1/FOXO1/RHOB/BTK/PKD2/FOS/TPM1/EGFR/PPIF/HMOX1/PPP5C/BMP7/DHFR/BAK1/SESN1/RELA/ADAM9/CYP1B1/DNM2/AXL/GCH1/CRK/ABL1/MAPK9/CASP3/MAPK7/MAPK1/AKT1/MAPK8/HNRNPD/CFLAR/CDK2/EDN1/BECN1/SIGMAR1/PDGFRA/IL10/PTPRK/IL6/CHUK/TXNIP/MMP2/TXNRD2/DUSP1/TNFAIP3/MMP9/FOSL1/MAPK3/PPARGC1A/KLF2/MDM2/PRKAA1/FBLN5/TNF/CCR7/S…	197
GO:1903363	negative regulation of cellular protein catabolic process	75/13004	80/17913	1.58589e-06	1.38361e-05	6.81754e-06	RPS7/SUFU/EFNA1/WNT1/ANXA2/UBE2J1/SDCBP/CDK5RAP3/MAP1A/DAB2IP/UBXN1/PBK/HIPK2/FURIN/FHIT/N4BP1/EPHA4/CSNK2A1/TAF9/VPS35/HSP90AB1/SENP1/SHH/PRKCG/MGAT3/TAF1/PML/F13B/YOD1/STYX/BAG5/PSEN1/DDRGK1/ALAD/USP25/RPL23/CCAR2/NOP53/SMARCC1/UBAC2/CSNK2A2/USP14/LAPTM4B/BAG6/SVIP/RIC1/RYBP/GABARAPL2/LAMP3/PARK7/PDCL3/USP7/SGTA/RPL5/RPL11/TLK2/OGT/PSMF1/ATP13A2/CAMLG/UBE2G2/USP19/GIPC1/SCO1/CLEC16A/RGP1/WAC/DE…	75
GO:0022900	electron transport chain	153/13004	175/17913	1.60732e-06	1.40034e-05	6.89998e-06	SNCA/CDK1/MECP2/SH3BGRL3/GPD2/TXNRD1/SLC25A13/GPD1/ISCU/COX2/LOXL2/TSTA3/P4HA2/GPX2/TXNRD2/PPARGC1A/UQCRFS1/CYP19A1/NDUFB5/PTGES2/ALDH2/DMGDH/TAZ/DHRS3/CYB561/NDUFA4L2/POR/NOX4/STEAP4/UQCRQ/COX10/ADH5/AKR7A2/DEGS1/CIAPIN1/ALDH5A1/ASPH/PHGDH/NDUFB6/NDUFA4/COX8C/NDUFB10/CCNB1/GLRX/ALDH4A1/NCF2/CYB5A/HSD17B6/NDUFS4/AIFM2/SRD5A1/AKR1A1/QDPR/ME1/AKR1B1/RDH16/UQCRC2/MYBBP1A/FDX1/NDUFV3/NDUFAF1/GLRX3/ND…	153
GO:0060537	muscle tissue development	324/13004	392/17913	1.63816e-06	1.42523e-05	7.0226e-06	BCL2/CREB1/GLI1/RHOA/HDAC4/MEF2C/PIM1/MEIS1/ACVR1/GATA6/CDK1/WNT3A/KLF5/SOX9/SRF/MEF2A/GATA4/PTEN/SMO/PPARA/PAK1/PPP3CA/TGFBR1/VEGFA/CAV1/PDGFRB/WT1/COL3A1/JARID2/PKD2/TGFBR2/FOS/TPM1/ARID2/ARID1A/IFRD1/FGF2/SMAD1/PDLIM5/DSG2/CTNNB1/DSP/FGF20/DLL1/NOTCH1/CCNT2/MTPN/RB1/IGF1/GJA1/BMP7/HOXD10/BTG2/CFL2/CENPF/MAPK14/ITGB1/DDX5/ERBB3/G6PD/MEF2D/ZBTB18/MAPK11/MYORG/SOX6/EGR2/FGFR1/MED1/ERBB4/EP300/DKK…	324
GO:0046651	lymphocyte proliferation	208/13004	244/17913	1.66778e-06	1.44897e-05	7.13958e-06	ERBB2/BCL2/MEF2C/HES1/WNT3A/HLA-G/ITCH/EFNB1/TP53/CDKN1A/INPP5D/FADD/BCL6/ANXA1/TRAF6/CCND3/BTK/FOXP3/TGFBR2/TNFSF9/PURA/CTNNB1/CEBPB/IGF1/GJA1/CD24/ELF4/TNFRSF21/AHR/SDC4/TAC1/ABL1/TLR4/ATM/RPS6/CD276/TBK1/CD40/CASP3/IMPDH1/PNP/IRS2/CD274/LGALS3/HSPD1/VCAM1/MSN/MAPK8IP1/IL18/P2RX7/HELLS/CTLA4/IGF2/TFRC/IFNB1/TIRAP/DLG5/NFATC2/IL10/PELI1/SLC39A10/IL6/CD40LG/TICAM1/SATB1/CCL5/ZAP70/CORO1A/IL1B/TGF…	208
GO:0009749	response to glucose	165/13004	190/17913	1.6752e-06	1.45325e-05	7.16068e-06	HIF1A/CYP7A1/RHOA/CDKN1B/UCP2/SRF/GATA4/FOXO3/PTEN/RAC1/PPP3CA/LRP1/TGFBR2/THBS1/TXN2/LPL/VAMP2/GJA1/PTPRN2/SOX4/CCN2/RAB11FIP2/VSNL1/AACS/HNF4A/CASP3/PRKCE/LIN28A/IRS2/ICAM1/GLUL/RAF1/EGR1/XBP1/CASR/SMARCB1/ZNF236/TXNIP/TIAM1/ACVR1C/SMAD2/TGFB1/PPARGC1A/ACVR2B/SMARCA4/TRA2B/EPHA5/FIS1/PRKAA1/SLC8A1/PIK3CA/RAP1A/PTK2B/NEUROD1/CFTR/SESN2/HMGCR/ARRB1/FOXA2/SERPINF1/GJB6/NR1D1/TRPM4/SREBF1/GIP/EFNA5…	165
GO:0034284	response to monosaccharide	173/13004	200/17913	1.67737e-06	1.45325e-05	7.16068e-06	HIF1A/CYP7A1/RHOA/CDKN1B/UCP2/SRF/GATA4/FOXO3/PTEN/RAC1/PPP3CA/LRP1/TGFBR2/THBS1/TXN2/PTGS2/ITGA2/LPL/VAMP2/SPARC/GJA1/PTPRN2/SOX4/CCN2/RAB11FIP2/VSNL1/AACS/HNF4A/CASP3/PRKCE/LIN28A/IRS2/ICAM1/GLUL/RAF1/EGR1/XBP1/CASR/SMARCB1/ZNF236/NAMPT/TXNIP/TIAM1/ACVR1C/SMAD2/TGFB1/PPARGC1A/ACVR2B/SMARCA4/TRA2B/EPHA5/FIS1/PRKAA1/SLC8A1/PIK3CA/RAP1A/PTK2B/GSTP1/CAT/NEUROD1/CFTR/SESN2/HMGCR/ARRB1/FOXA2/SERPINF1…	173
GO:0007492	endoderm development	69/13004	73/17913	1.751e-06	1.51464e-05	7.46315e-06	COL4A2/HMGA2/GATA6/SOX2/GATA4/LAMB3/LAMC1/CTNNB1/ITGA5/DKK1/HDAC1/SMAD4/FN1/POU5F1/ZFP36L1/MMP15/MMP2/SMAD2/TGFB1/MMP9/NANOG/COL7A1/EOMES/ITGA4/SMAD3/MMP14/ITGB2/FGF8/COL11A1/COL6A1/ITGB5/BPTF/VTN/LAMB1/INHBA/CDC73/COL12A1/MIXL1/ITGAV/EPB41L5/BMPR1A/KIF16B/NODAL/HNF1B/CTR9/MMP8/RTF1/PAF1/COL5A1/LAMA3/COL5A2/PELO/NKX2-1/HOXC11/MED12/ITGA7/ARC/SETD2/BMP4/SOX7/SOX17/NOG/EXT1/HSBP1/ONECUT1/TBX20/COL8…	69
GO:0070125	mitochondrial translational elongation	80/13004	86/17913	1.75307e-06	1.51464e-05	7.46315e-06	MRPS27/MRPL20/GFM1/MRPS33/MRPS24/PTCD3/MRPL19/MRPL42/MRPS9/MRPL4/MRPL28/MRPL16/MRPS34/MRPL18/MRPL44/MRPS14/MRPL49/MRPS11/MRPS12/MRPL13/MRPL50/MRPL43/MRPS26/MRPL10/MRPL12/OXA1L/MRPS2/MRPL58/MRPL17/MRPS5/MRPS28/MRPS18B/MRPS15/MRPL22/GADD45GIP1/MRPS16/MRPL40/MRPL27/MRPS22/MRPS10/MRPS31/MRPL1/MRPL3/MRPS25/DAP3/MRPS23/MRPL21/MRPS35/MRPL47/MRPL46/MRPL11/MRPL34/MRPL37/MRPL38/MRPL36/MRPL23/MRPL54/MRPL39/…	80
GO:0060675	ureteric bud morphogenesis	63/13004	66/17913	1.78776e-06	1.54034e-05	7.58981e-06	BCL2/CTNNBIP1/MYC/HES1/SOX9/SMO/VEGFA/WT1/PKD2/WNT1/FGF2/TACSTD2/CTNNB1/SMAD4/HOXB7/WNT9B/GZF1/NPNT/SIX1/TGFB1/GPC3/PTCH1/WNT4/ILK/TCF21/FOXD1/SHH/HOXA11/FGF8/LZTS2/BMP2/ADAMTS16/LAMA5/AGTR2/GDNF/SIX4/WNT6/GATA3/FAT4/LGR4/FGF1/GREM1/PBX1/HNF1B/SALL1/AGT/GREB1L/DLG1/GLI3/MAGED1/HOXD11/PAX2/SOX8/BMP4/NOG/WNT2B/SIX2/FMN1/PAX8/KIF26B/LHX1/WNT11/EYA1	63
GO:2000573	positive regulation of DNA biosynthetic process	63/13004	66/17913	1.78776e-06	1.54034e-05	7.58981e-06	AURKB/MYC/KLF4/PDGFRB/FGF2/CTNNB1/ATM/MAPK1/HNRNPD/PRKD2/PDGFB/MAPK3/HMBOX1/PTK2B/SRC/RFC5/RFC4/HSP90AB1/CHTF18/DSCC1/RGCC/SMOC2/PAK3/TNKS2/NOX4/CCT3/NEK7/CCT2/NEK2/RFC3/PARN/GREM1/WRAP53/DKC1/MAP3K4/CCT5/RFC2/HNRNPA1/FBXO4/PARM1/HNRNPA2B1/DDX39B/CCT6A/TNKS/NVL/PNKP/GRHL2/CCT7/ACD/HSP90AA1/NAF1/CCT4/PTGES3/ARRB2/TCP1/MAPKAPK5/CCT8/XRCC5/MAP2K7/ATR/HGF/FGFR4/POT1	63
GO:0006650	glycerophospholipid metabolic process	252/13004	300/17913	1.84265e-06	1.58544e-05	7.81204e-06	MECP2/PTEN/INPP5D/PDGFRB/GPAM/FGF2/CDIPT/GPD1/CPNE3/MTMR6/OSBPL8/ABHD5/HADHB/ARF3/INPP5F/GPD1L/ATM/INPPL1/STARD10/MTMR12/SLC44A1/CPNE6/IP6K2/PIK3R2/PIK3R1/PIK3R4/INPP5J/PLA2G4B/PRDX6/PLEKHA8/GDE1/FAR1/LCLAT1/SACM1L/PNPLA6/SELENOI/PDGFB/PDGFA/PTPN13/SERINC3/HTR2C/CSF1R/RAB5A/IMPA1/PIGF/PIK3CD/PIK3CG/PIK3CA/MTMR3/LDLR/CSNK2A1/FABP3/PON1/AGPAT3/PGAP1/PLEKHA1/STARD7/PIP4K2C/AGPAT1/LPCAT1/PIP4K2A/PIP5…	252
GO:0001657	ureteric bud development	90/13004	98/17913	1.86128e-06	1.59927e-05	7.88016e-06	BCL2/CTNNBIP1/MYC/BASP1/HES1/SOX9/SMO/VEGFA/WT1/SMAD5/PKD2/WNT1/FGF2/TACSTD2/SMAD1/CTNNB1/SMAD6/BMP7/SDC4/FGFR1/SMAD4/HOXB7/RARA/RARB/WNT9B/RET/GZF1/NPNT/SIX1/ROBO2/SMAD2/TGFB1/GPC3/FGFR2/PTCH1/FOXC1/WNT4/ILK/CAT/SDC1/TCF21/SMAD7/FOXD1/SMAD3/SHH/HOXA11/SFRP1/FGF8/LZTS2/BMP2/ADAMTS16/LAMA5/AGTR2/GDNF/SIX4/WNT6/GATA3/FAT4/LGR4/FGF1/GREM1/PBX1/CRLF1/HNF1B/SALL1/SPRY1/OSR1/AGT/GREB1L/GDF11/DLG1/ARG2/…	90
GO:1990138	neuron projection extension	131/13004	148/17913	1.95257e-06	1.6754e-05	8.25527e-06	CXCR4/NTRK3/RTN4/BMPR2/WNT3A/SRF/PAK1/VEGFA/RAB21/LRP1/NRP1/IFRD1/CTNNB1/CXCL12/RYK/DNM2/IQGAP1/ITGB1/SHTN1/ABL1/CPNE6/POU4F2/FN1/VCL/ALCAM/DDR1/GSK3B/AURKA/WNT5A/TWF2/TIAM1/SYT1/ILK/SMURF1/SH3GL2/ITGA4/MAPT/HSP90AB1/PRKN/CPNE5/PLXNA4/RNF157/NRP2/PLXNA3/WNT3/PLXNA1/MACF1/SYT17/L1CAM/MAP2/RAPH1/NDN/ITSN2/NTN1/POU4F3/BCL11A/CTTN/WDR36/NDEL1/STK11/SYT4/LIMK1/CYFIP1/CDK5/RNF6/RAB11A/MAP1B/C9orf72/LHX…	131
GO:0019362	pyridine nucleotide metabolic process	156/13004	179/17913	1.98082e-06	1.69498e-05	8.35175e-06	HIF1A/HDAC4/STAT3/TP53/PPARA/TPI1/NUP93/GPD2/ADPGK/PTGS2/NT5E/POM121/PKM/GPD1/IGF1/RPIA/GAPDH/NUP58/PARP16/PGM1/PGM2/G6PD/ALDOA/SEH1L/GPD1L/DDIT4/PNP/P2RX7/ARNT/NAMPT/IDH1/PPARGC1A/HK2/PRKAA1/PFKP/IDH2/NDC1/TP53I3/NUP54/PFKFB4/ALDOC/ESRRB/QPRT/GAPDHS/OGDH/NUPR1/ZBTB20/H6PD/NUP210/GCK/OGDHL/CD38/PARP10/BPGM/NUP50/PDHX/NUP42/NUP155/FOXK1/NUP62/NMNAT2/RPE/NMNAT1/SHPK/PRKAG1/ALDOB/PARP9/NNMT/PFKFB2/F…	156
GO:0046496	nicotinamide nucleotide metabolic process	156/13004	179/17913	1.98082e-06	1.69498e-05	8.35175e-06	HIF1A/HDAC4/STAT3/TP53/PPARA/TPI1/NUP93/GPD2/ADPGK/PTGS2/NT5E/POM121/PKM/GPD1/IGF1/RPIA/GAPDH/NUP58/PARP16/PGM1/PGM2/G6PD/ALDOA/SEH1L/GPD1L/DDIT4/PNP/P2RX7/ARNT/NAMPT/IDH1/PPARGC1A/HK2/PRKAA1/PFKP/IDH2/NDC1/TP53I3/NUP54/PFKFB4/ALDOC/ESRRB/QPRT/GAPDHS/OGDH/NUPR1/ZBTB20/H6PD/NUP210/GCK/OGDHL/CD38/PARP10/BPGM/NUP50/PDHX/NUP42/NUP155/FOXK1/NUP62/NMNAT2/RPE/NMNAT1/SHPK/PRKAG1/ALDOB/PARP9/NNMT/PFKFB2/F…	156
GO:0072330	monocarboxylic acid biosynthetic process	266/13004	318/17913	1.98426e-06	1.69559e-05	8.35478e-06	HIF1A/CYP7A1/HDAC4/SIRT1/CYP8B1/STAT3/TP53/PPARA/SLC45A3/TPI1/NUP93/HACD2/HACD3/ADPGK/PTGS2/GSTM4/LPL/HSD17B12/FADS1/RDH10/POM121/FADS2/PKM/ELOVL5/ADIPOR2/GPD1/IGF1/BRCA1/GAPDH/NUP58/INSIG2/PGM1/ELOVL1/OSBPL7/UST/ALDOA/SEH1L/MID1IP1/TRIB3/DDIT4/PROX1/ERLIN2/P2RX7/EDN1/XBP1/PRKAB1/ARNT/CHST14/IL1B/NR1H3/PPARGC1A/HK2/ELOVL6/CYP3A4/QKI/PRKAA1/ABCB11/CYP2C8/PFKP/SCP2/NDC1/TECR/PTGES2/NUP54/ACOT8/PFKF…	266
GO:0021700	developmental maturation	222/13004	262/17913	1.9901e-06	1.69594e-05	8.35648e-06	HIF1A/BCL2/RHOA/HES1/APP/CEBPA/FOXO3/MECP2/PTEN/CDKN1A/POU2F2/CBFB/CDKN1C/VEGFA/HOXA5/RELN/BTK/WNT1/PICALM/AP3D1/AGRN/TRIP13/CTNNB1/TYMS/RB1/IGF1/BRCA2/GJA1/FOXA1/TUSC2/BLOC1S6/ANKRD27/ARCN1/AXL/G6PD/DAB2IP/FGFR1/NR4A2/RUNX2/NFIA/PPARG/SEMA4D/XBP1/RET/AURKA/WNT5A/SNAPIN/NF1/FGG/MMP2/PLXNB1/MYOC/DAG1/TGFB2/MTOR/CDH5/KLF2/ANG/EPAS1/PTK2B/YWHAZ/ID2/LRRK2/PFN1/CFTR/KIF14/CLSTN1/CDC20/NPPC/FBXO5/EREG/…	222
GO:0030100	regulation of endocytosis	222/13004	262/17913	1.9901e-06	1.69594e-05	8.35648e-06	SNCA/WNT3A/TLR2/PTEN/RAC1/PPP3CA/ITGB3/VEGFA/CAV1/RAB21/ROCK1/SOD1/LRP1/PICALM/ANXA2/ITGA2/SDCBP/PTPRJ/ATG3/ANKFY1/DLL1/MERTK/DNM2/AXL/ABL1/PTPN1/MIB1/DKK1/ANKRD13B/CSK/LGALS3/PPARG/SELE/CCL2/HNRNPK/CALM3/LDLRAP1/NUMB/WNT5A/AP2A1/IL1B/SERPINE1/TGFB1/PTX3/NR1H3/GPC3/EFNB2/SCRIB/SLC2A4/TNF/NTF3/SH3GL2/RAP1A/SRC/HMGB1/LRRK2/CBLL1/FMR1/ARRB1/CD14/MFGE8/RUFY2/CD22/ABCA7/RSPO1/SPACA3/SLC17A7/PRKCG/C2/B…	222
GO:0007179	transforming growth factor beta receptor signaling pathway	160/13004	184/17913	2.00355e-06	1.70507e-05	8.40148e-06	CREB1/RHOA/TGFB3/ACVR1/NLK/SIRT1/COL1A2/TP53/TGFBR1/CDKN1C/CAV1/HSPA1A/JUN/COL3A1/SMAD5/PPM1A/FMOD/TGFBR2/FOS/WNT1/THBS1/SNX6/SMAD1/SDCBP/SMAD6/ZEB1/ADAM9/DNM2/F11R/CHST11/ARHGEF18/ADAM17/EP300/SMAD4/FBN1/PTK2/FBN2/BAMBI/CREBBP/ID1/CGN/PTPRK/FERMT2/TGFBR3/HIPK2/ONECUT2/NPNT/MAP3K7/LEFTY1/LEFTY2/SMAD2/SKI/TGFB1/FURIN/TGFB2/CDH5/LRG1/ZYX/CAV2/PARD6A/PARD3/SMURF1/SRC/SMAD7/SMAD3/PRDM16/CITED2/HSP90A…	160
GO:0061333	renal tubule morphogenesis	74/13004	79/17913	2.05592e-06	1.74487e-05	8.5976e-06	BCL2/CTNNBIP1/MYC/MEF2C/HES1/SOX9/SMO/VEGFA/WT1/PKD2/WNT1/FGF2/TACSTD2/CTNNB1/COL4A1/SMAD4/HOXB7/WNK4/WNT9B/GZF1/NPNT/SIX1/TGFB1/GPC3/PTCH1/MTSS1/WNT4/ILK/TCF21/FOXD1/SHH/IRX2/HOXA11/FGF8/LZTS2/BMP2/ADAMTS16/LAMA5/AGTR2/GDNF/AHI1/SIX4/WNT6/GATA3/FAT4/LGR4/FGF1/GREM1/PBX1/LGR5/KLHL3/HNF1B/SALL1/OSR1/AGT/GREB1L/DLG1/GLI3/MAGED1/HOXD11/PAX2/SOX8/PKD1/BMP4/NOG/WNT2B/SIX2/HES5/FMN1/PAX8/KIF26B/LHX1/WN…	74
GO:0072028	nephron morphogenesis	74/13004	79/17913	2.05592e-06	1.74487e-05	8.5976e-06	BCL2/CTNNBIP1/MYC/HES1/SOX9/SMO/STAT1/VEGFA/PDGFRB/WT1/LIF/PKD2/WNT1/FGF2/TACSTD2/CTNNB1/BMP7/SMAD4/HOXB7/WNK4/WNT9B/GZF1/NPNT/SIX1/TGFB1/GPC3/PTCH1/WNT4/ILK/TCF21/FOXD1/SHH/IRX2/HOXA11/FGF8/LZTS2/BMP2/ADAMTS16/LAMA5/AGTR2/GDNF/AHI1/SIX4/WNT6/GATA3/FAT4/LGR4/FGF1/GREM1/PBX1/KLHL3/HNF1B/SALL1/OSR1/AGT/GREB1L/DLG1/GLI3/MAGED1/HOXD11/PAX2/SOX8/PKD1/BMP4/NOG/WNT2B/SIX2/HES5/FMN1/PAX8/KIF26B/LHX1/WNT1…	74
GO:0048489	synaptic vesicle transport	113/13004	126/17913	2.12881e-06	1.80183e-05	8.87826e-06	SNCA/DRD1/BACE1/AP3D1/AP3B1/CTNNB1/VAMP2/HTR1B/BLOC1S6/DNM2/AP3M2/PFN2/P2RX7/CALM3/ADORA2B/GSK3B/ATP2A2/SNAPIN/GRIN3A/RAB5A/SYT1/STX1A/SCRIB/SLC2A4/RAP1B/RAP1A/LRRK2/FMR1/SYT12/PRKN/LIN7A/CHRM2/P2RX1/PRKCG/CNIH2/TRIM9/SYP/CADPS2/SYN1/MAP2/APBA2/NCS1/SYT4/PSEN1/CDK5/VPS18/RIMS3/RIMS4/CHRNA5/BLOC1S2/RAB27A/PRKCB/RIMS2/CTBP2/BLOC1S5/AP3M1/GIT1/DNAJC5/SYT9/SYNJ1/PIP5K1C/AP3S1/DGKI/TMEM230/CACNB2/RAB3…	113
GO:0097480	establishment of synaptic vesicle localization	113/13004	126/17913	2.12881e-06	1.80183e-05	8.87826e-06	SNCA/DRD1/BACE1/AP3D1/AP3B1/CTNNB1/VAMP2/HTR1B/BLOC1S6/DNM2/AP3M2/PFN2/P2RX7/CALM3/ADORA2B/GSK3B/ATP2A2/SNAPIN/GRIN3A/RAB5A/SYT1/STX1A/SCRIB/SLC2A4/RAP1B/RAP1A/LRRK2/FMR1/SYT12/PRKN/LIN7A/CHRM2/P2RX1/PRKCG/CNIH2/TRIM9/SYP/CADPS2/SYN1/MAP2/APBA2/NCS1/SYT4/PSEN1/CDK5/VPS18/RIMS3/RIMS4/CHRNA5/BLOC1S2/RAB27A/PRKCB/RIMS2/CTBP2/BLOC1S5/AP3M1/GIT1/DNAJC5/SYT9/SYNJ1/PIP5K1C/AP3S1/DGKI/TMEM230/CACNB2/RAB3…	113
GO:0030433	ubiquitin-dependent ERAD pathway	56/13004	58/17913	2.15501e-06	1.81671e-05	8.95159e-06	WFS1/DERL1/CAV1/UBE2J1/HERPUD1/UBQLN1/HSP90B1/ERLIN2/SEL1L/EDEM3/EDEM1/NFE2L2/SYVN1/DNAJB9/HSPA5/EDEM2/YOD1/UBE2J2/ECPAS/UBQLN2/SEC61B/TRIM25/FOXRED2/NPLOC4/MAN1B1/DNAJC10/USP14/CCDC47/BAG6/ERLIN1/TMUB2/SVIP/STUB1/FAF2/TRIM13/VCP/SGTA/UBXN8/TMUB1/RNF103/RNF185/UBE2G2/USP19/RNF5/BCAP31/DERL2/TMEM129/STT3B/UBXN4/AMFR/TMEM67/FBXO6/SELENOS/JKAMP/FBXO2/OS9	56
GO:0043966	histone H3 acetylation	56/13004	58/17913	2.15501e-06	1.81671e-05	8.95159e-06	SIRT1/ING4/CHEK1/LIF/POLE4/POLE3/BRPF3/JADE1/BRCA2/BRCA1/SMAD4/SPI1/KAT2B/IRF4/TAF10/SMARCB1/MAP3K7/TAF9/KAT6B/JADE3/LEF1/KAT6A/PER1/KMT2A/ZNF451/TRIM16/WBP2/MYOD1/TAF6L/SIN3A/TAF5L/DR1/BRD1/NAP1L2/GATA3/SUPT7L/KAT2A/TADA3/MEAF6/MBIP/SUPT3H/PIH1D1/WDR5/MCM3AP/TAF12/YEATS2/BRPF1/KAT7/SPHK2/CRTC2/KAT14/JADE2/LDB1/TADA2A/PIWIL2/ING5	56
GO:0036465	synaptic vesicle recycling	49/13004	50/17913	2.15804e-06	1.81671e-05	8.95159e-06	SNCA/WNT3A/ROCK1/GAK/AP3B1/RAB27B/ACTG1/CALM3/RAB5A/STX1A/SCRIB/SLC2A4/SH3GL2/ACTB/LRRK2/SLC17A7/BTBD9/SYP/SNCB/STON2/CYFIP1/CDK5/ARF6/DNM3/DENND1A/SYNJ1/PIP5K1C/SH3GL1/KIAA1107/RAB3A/DNAJC6/CANX/STX1B/ITSN1/DNM1/DNM1L/GRIPAP1/SYT11/PPP3CB/TOR1A/WNT7A/PLD2/SYT7/PACSIN1/VAMP4/FGF14/PLAA/NLGN1/PPP3CC	49
GO:0060425	lung morphogenesis	49/13004	50/17913	2.15804e-06	1.81671e-05	8.95159e-06	PLOD3/KRAS/SOX9/SRF/TNC/SPRY2/HOXA5/LIF/TGFBR2/CTNNB1/RDH10/FOXA1/NFIB/MAP2K1/FGF7/MAPK1/ID1/DLG5/YAP1/DAG1/MAPK3/FGFR2/TNF/TCF21/STK40/WNT7B/SHH/FGF8/VANGL2/FGF10/RSPO2/SOX11/SEC24B/SRSF6/CTSZ/CTSH/LAMA1/NODAL/WNT2/SPRY1/ESRP2/GRHL2/NKX2-1/CELSR1/BMP4/NOG/WNT2B/HHIP/FOXP2	49
GO:0015711	organic anion transport	353/13004	430/17913	2.16555e-06	1.82058e-05	8.97064e-06	SNCA/GRM7/AKT2/PPARA/SLC35A1/SLC35B3/THBS1/SLC25A22/SFXN1/LRRC8A/SLC7A1/SLC38A5/SLC38A1/SLC16A3/KCNN4/CA12/PRAF2/SLC25A32/SLC25A24/SLC25A13/SLC1A4/VAMP2/SLC7A6/GJA1/SLC16A10/GLTP/SLC25A23/SLC17A5/SLC15A4/OSBPL8/SLC16A1/SLC25A30/ATP1A2/G6PC3/SLC7A11/MID1IP1/ATP11C/ABCC1/STARD10/ABCA1/NFE2L1/IRS2/ABCC3/AKT1/PPARG/SLC7A5/MFSD10/ATP10D/P2RX7/TNFSF11/CYB5R4/EDN1/CPT1A/CASR/ABCC4/PLEKHA8/SLC35A4/SLC4A1…	353
GO:0106027	neuron projection organization	79/13004	85/17913	2.25563e-06	1.89375e-05	9.3312e-06	CDC42/IGF1R/APP/PTEN/EFNA1/RELN/PDLIM5/CAPRIN2/MAP1A/GSK3B/ADAM10/CAPRIN1/TIAM1/SRCIN1/EPHA4/LRRK2/VPS35/ABHD17B/PRNP/ZNF365/ITPKA/ABI2/BHLHB9/CHRNA7/HDAC6/KALRN/PAK3/LZTS3/PPP1R9A/SHANK1/CTTN/LRP8/PSEN1/CDK5/ACTR2/DBN1/EEF2K/DOCK10/FYN/DNM3/CUX2/ITGA3/NLGN3/OPA1/LGMN/PAFAH1B1/CFL1/DHX36/INSR/ABCD1/ATP1A3/CDK5R1/UBE3A/HOMER1/DCTN1/ARF1/DVL1/ZMYND8/BAIAP2/DNM1L/ARHGAP33/ARC/CAMK2B/MTMR2/DLG4/SIPA1…	79
GO:0035019	somatic stem cell population maintenance	68/13004	72/17913	2.28796e-06	1.91832e-05	9.45224e-06	REST/HES1/CDX2/SOX2/KLF4/SOX9/STAT3/ZIC3/FOXP1/FGF2/POLR2C/KIT/BMP7/SOX4/POLR2K/ZFP36L2/LIN28A/SMAD4/RAF1/KLF10/TP63/SPI1/NR2E1/WNT9B/POU5F1/YAP1/SMAD2/SKI/NANOG/ELF5/PRDM16/POLR2D/SALL4/SFRP1/FOXD3/EPHA1/VANGL2/ASCL2/FGF10/RBPJ/LIG4/POLR2J/POLR2L/PBX1/POLR2B/POLR2I/HNF1B/POLR2A/POLR2E/BCL9L/SALL1/CUL4A/BCL9/POLR2G/LBH/POLR2H/POLR2F/DPPA4/GATA2/LDB2/PAX2/VPS72/WNT7A/NOG/SIX2/ZHX2/PAX8/LDB1	68
GO:0001823	mesonephros development	94/13004	103/17913	2.30681e-06	1.92894e-05	9.50455e-06	BCL2/CTNNBIP1/MYC/BASP1/HES1/SOX9/SMO/VEGFA/WT1/SMAD5/PKD2/WNT1/FGF2/TACSTD2/SMAD1/CTNNB1/SMAD6/BMP7/SDC4/FGFR1/SMAD4/HOXB7/RARA/RARB/WNT9B/RET/GZF1/NPNT/SIX1/ROBO2/SMAD2/TGFB1/GPC3/FGFR2/PTCH1/FOXC1/WNT4/ILK/CAT/SDC1/TCF21/SMAD7/FOXD1/SMAD3/SHH/HOXA11/SFRP1/FGF8/LZTS2/BMP2/REN/ADAMTS16/FGF10/LAMA5/AGTR2/GDNF/SIX4/WNT6/GATA3/FAT4/LGR4/FGF1/GREM1/PBX1/CRLF1/HNF1B/SALL1/SPRY1/OSR1/AGT/GREB1L/GDF11/…	94
GO:0032526	response to retinoic acid	94/13004	103/17913	2.30681e-06	1.92894e-05	9.50455e-06	NTRK3/CREB1/COL1A1/YES1/WNT3A/MYB/KLF4/SOX9/TNC/PDGFRB/RARG/IGF2R/GJA1/ATM/DKK1/ABCA1/PPARG/RARA/WNT9B/RET/YAP1/WNT5A/TWF2/FZD7/GDAP1/DUSP1/NCOA1/FGFR2/PTCH1/IGFBP2/PTK2B/HDAC2/GJB2/WNT9A/WNT7B/SETX/HOXA2/TEAD2/SERPINF1/PTGES/LRAT/TRIM16/FZD10/SREBF1/WNT3/CYP26A1/SLC6A4/RORB/WNT10B/CD38/LTK/ZNF35/SLC10A3/OVCA2/ALDH1A2/WNT8A/WNT6/CTSH/HSD17B2/IGFBP7/WNT5B/BMP6/TMEM161A/PTK7/GJB3/CDKN2D/FZD4/WNT2/W…	94
GO:0046474	glycerophospholipid biosynthetic process	183/13004	213/17913	2.31397e-06	1.93234e-05	9.52132e-06	PTEN/INPP5D/GPAM/FGF2/CDIPT/GPD1/CPNE3/MTMR6/ABHD5/ARF3/INPP5F/GPD1L/ATM/INPPL1/STARD10/MTMR12/SLC44A1/CPNE6/PIK3R2/PIK3R1/PIK3R4/INPP5J/PLA2G4B/PLEKHA8/FAR1/LCLAT1/SACM1L/SELENOI/PDGFB/PDGFA/PTPN13/HTR2C/RAB5A/IMPA1/PIGF/PIK3CD/PIK3CG/PIK3CA/MTMR3/CSNK2A1/FABP3/AGPAT3/PGAP1/PLEKHA1/STARD7/PIP4K2C/AGPAT1/LPCAT1/PIP4K2A/PNPLA3/PIGN/TAZ/CHAT/PCYT2/PIK3C2A/ACSL3/PLA2G2E/LPIN2/SLC27A1/PITPNM2/AGPAT4/…	183
GO:1901184	regulation of ERBB signaling pathway	84/13004	91/17913	2.35414e-06	1.96139e-05	9.66445e-06	ERBB2/RTN4/CDC42/APP/SPRY2/GRB2/SNX6/EGFR/PTPRJ/SOCS5/PTPN12/DAB2IP/ADAM17/FBXW7/AKT1/AGR2/HGS/STAM2/CNOT9/SOCS4/PLAUR/HBEGF/MMP9/ERRFI1/SH3GL2/FASLG/EREG/SH3TC2/PDE6H/ZFYVE28/HIP1R/ITGA1/AREG/PDE6G/GPER1/DUSP3/TSG101/PSEN1/RBPJ/CDH13/NUP62/SHC1/NCK2/EPGN/BTC/MVB12A/RHBDF1/STAM/LGMN/AFAP1L2/PTPN3/SNX5/SPRY1/GPRC5A/CHMP6/AGT/CBLC/ADRA2A/VPS25/ARHGEF7/TGFA/SH3KBP1/MVB12B/RNF126/EPN1/SHKBP1/ARAP1/RN…	84
GO:0048813	dendrite morphogenesis	117/13004	131/17913	2.3572e-06	1.96139e-05	9.66445e-06	CDC42/MEF2A/PTEN/PPP3CA/RAB21/EFNA1/RELN/PICALM/NRP1/PDLIM5/NEDD4/ANKRD27/ITGB1/CAPRIN2/CUX1/KIDINS220/SEMA4D/LRP4/SLC11A2/FBXO31/NR2E1/GSK3B/ID1/ADAM10/FARP1/CAPRIN1/TIAM1/SRCIN1/ILK/BTBD3/EPHA4/RBFOX2/LRRK2/TAOK2/HPRT1/ZNF365/ITPKA/ABI2/BHLHB9/CHRNA7/HDAC6/TNIK/CUL7/RAPGEF2/VLDLR/KALRN/PAK3/KLF7/ADGRB3/LZTS3/PPP1R9A/PREX2/SHANK1/MAP2/LRP8/STK11/CDK5/ACTR2/TRAK1/DBN1/PTPRD/YWHAH/EEF2K/DOCK10/FYN…	117
GO:0006513	protein monoubiquitination	62/13004	65/17913	2.35819e-06	1.96139e-05	9.66445e-06	BMI1/UHRF1/CUL4B/NEDD4/KLHL12/PCGF5/CUL3/DTL/TOPORS/PDCD6/BIRC2/RNF2/DDB1/FANCM/BCOR/PRKN/UBE4B/UBE2O/ZNF598/TSG101/UBE2D3/CDC73/RING1/DDB2/UBE2W/TRIM25/TRIM37/UBE2R2/KDM2B/RNF20/RNF40/HUWE1/PCGF3/UBE2B/CTR9/RYBP/PCGF2/UBE2E1/PAF1/UBB/PCGF6/NEDD4L/DTX3L/FBXL2/ATXN7L3/CUL1/SKP1/PEF1/RNF126/MGRN1/KLHL22/RNF168/WAC/NEURL1/WDR48/PCGF1/RAG1/RBX1/CBL/KBTBD8/TRIM21/FANCL	62
GO:0070371	ERK1 and ERK2 cascade	243/13004	289/17913	2.39044e-06	1.98389e-05	9.77535e-06	RASGRP1/ERBB2/MYC/KLF4/SPRED1/SOX9/APP/GATA4/PTEN/TIMP3/SPRY2/PDGFRB/JUN/PRMT5/CD44/LIF/LRP1/PHB/NRP1/NOTCH2/IQGAP3/EGFR/FGF2/FGF20/CCN1/NOTCH1/HAND2/IGF1/CCN2/ZFP36L2/MAP3K12/ABL1/DAB2IP/TLR4/PTPN1/MAP2K1/MED1/GNAI2/ERBB4/PTPN11/DSTYK/SMAD4/FBXW7/FN1/CSK/MAPK1/ICAM1/PRKD2/CFLAR/EZR/TNFSF11/HRAS/DNAJC27/CASR/CRKL/TIRAP/ZFP36L1/PDGFRA/NPNT/EPHA2/FGB/FGA/FGG/PDGFB/PDGFA/TIAM1/IL1B/AKAP12/DUSP1/HTR2…	243
GO:0007369	gastrulation	155/13004	178/17913	2.39161e-06	1.98389e-05	9.77535e-06	COL4A2/HMGA2/BMPR2/ACVR1/GATA6/WNT3A/TGIF2/SOX2/KLF4/SRF/TP53/ACVR2A/ITGB3/ETS2/UGDH/LAMB3/TGFBR2/ITGB4/ARID1A/PHLDB2/ITGA2/TXNRD1/SMAD1/CTNNB1/NF2/BMP7/DVL2/ITGB1/ITGA5/CLASP2/FGFR1/RPS6/HNF4A/SFRP2/DKK1/MAPK7/SMAD4/FN1/CUL3/SNAI1/POU5F1/IL10/WNT5A/MMP15/EPHA2/MMP2/WNK1/FZD7/SMAD2/DAG1/MMP9/RNF2/NANOG/GPC3/FGFR2/ACVR2B/FOXC1/COL7A1/EOMES/ELF5/ITGA4/SMAD3/FRS2/ATOH8/MMP14/ITGB2/HOXA11/FOXA2/SFRP1…	155
GO:0002758	innate immune response-activating signal transduction	250/13004	298/17913	2.49697e-06	2.06854e-05	1.01924e-05	BIRC3/RTN4/S100A9/KRAS/TAB2/IRAK2/ITCH/MUC1/TLR2/FADD/PAK1/ESR1/TRAF6/IRAK1/CAV1/HSPA1A/BTK/WDFY1/UNC93B1/UBE2V1/HSPA1B/NRAS/RELA/RAB11FIP2/DAB2IP/TLR4/UBQLN1/NFKB1/TBK1/IKBKE/EP300/PRKCE/IKBKB/HSP90B1/HSPD1/RAF1/PSME3/MAP3K1/PIK3R4/CYLD/CNPY3/HRAS/RPS6KA5/IRF4/BTRC/CREBBP/MUC17/TIRAP/PELI1/CTSL/CASP8/TICAM1/MAP3K7/FGB/FGA/FGG/CHUK/IRAK3/BIRC2/TNFAIP3/NR1H3/MUC4/XIAP/PTPN22/IRF1/NFKBIA/PRKACB/TRA…	250
GO:0070661	leukocyte proliferation	228/13004	270/17913	2.50203e-06	2.06998e-05	1.01995e-05	ERBB2/BCL2/MEF2C/HES1/WNT3A/HLA-G/ITCH/EFNB1/TP53/CDKN1A/INPP5D/FADD/BCL6/ANXA1/TRAF6/CCND3/BTK/FOXP3/TGFBR2/TNFSF9/PURA/NPR3/CTNNB1/CEBPB/KIT/IGF1/GJA1/CD24/ELF4/TNFRSF21/AHR/SDC4/TAC1/ABL1/TLR4/ATM/RPS6/CD276/TBK1/CD40/CASP3/IMPDH1/PNP/IRS2/CD274/LGALS3/HSPD1/VCAM1/MSN/MAPK8IP1/IL18/P2RX7/HELLS/TNFSF11/CTLA4/IGF2/TFRC/CSF1/IFNB1/TIRAP/DLG5/NFATC2/IL10/PELI1/SLC39A10/IL6/CD40LG/TICAM1/SATB1/CCL5…	228
GO:0008202	steroid metabolic process	268/13004	321/17913	2.50964e-06	2.07353e-05	1.0217e-05	CYP7A1/REST/SIRT1/APP/CEBPA/MECP2/SP1/CYP8B1/ESR1/SOD1/EBP/RAN/VDR/GPAM/HSD17B12/CYP51A1/KIT/AGTR1/NR1I2/SGPL1/INSIG2/DHCR24/CYP1B1/ACAA2/SNAI2/OSBPL7/G6PD/NFKB1/FGFR1/MED1/PROX1/ABCA1/NFE2L1/EGR1/ERLIN2/CES1/CYP24A1/NPC1/SPP1/SNAI1/SULT1A1/LDLRAP1/PDGFRA/NFYB/IL1B/PPARGC1A/G6PC/WNT4/ELOVL6/CYP3A4/PRKAA1/CYP19A1/TNF/ABCB11/IFNG/CYP2C8/AKR1C2/SULT1E1/CAT/MSMO1/LDLR/RORC/PON1/NFYC/CFTR/SCP2/PLEKHA1…	268
GO:0060401	cytosolic calcium ion transport	138/13004	157/17913	2.63191e-06	2.17168e-05	1.07006e-05	SNCA/DRD1/BCL2/CAV1/PKD2/CACNA1C/F2/FGF2/CACNA2D1/BAK1/SLC25A23/CCN2/ABL1/ANK2/ATP1A2/ITPR1/PRKCE/P2RX7/CALM3/GRIN2A/DMD/ATP2A2/MCU/CORO1A/HTR2C/CALM2/TGFB1/IL13/CCR7/SLC8A1/PTK2B/FASLG/BAX/LETM1/SELENON/PRNP/CACNB3/DDIT3/CXCL9/ITPR2/ATP2B4/TRDN/GRIN2D/CLIC2/NTSR1/RASA3/HRC/LCK/P2RX4/RYR2/CCL19/PDE4D/PML/IBTK/CASQ1/TRPC1/TPCN1/GPER1/PLCG2/LACRT/TRPC3/TMBIM6/PDPK1/CASQ2/FYN/EPO/CEMIP/TPCN2/BDKRB1/…	138
GO:0016925	protein sumoylation	73/13004	78/17913	2.66312e-06	2.19453e-05	1.08132e-05	HDAC4/NUP93/GNL3L/CTNNB1/POM121/NUP58/RELA/SEH1L/EGR2/PIAS1/UBE2I/MAGEA2/EGR1/ARNT/TOPORS/PIAS3/STX1A/MDM2/NDC1/SENP1/NUP54/TRPM4/ZNF451/NUP210/CBX4/FSCB/BCL11A/KIAA1586/NUP50/TOLLIP/NUP42/NUP155/UBA2/NUP62/MAGEA2B/POM121C/NUP160/RAE1/NUP98/SENP2/NUP107/NUP43/ZBED1/PIAS2/GNL3/IFIH1/PARK7/NUP153/SUMO3/RANGAP1/AAAS/NUP35/NUP214/TPR/NUP133/SAE1/SUMO1/TRIM28/RANBP2/NUP205/NUP37/NUP188/NUP85/PIAS4/SUM…	73
GO:0051100	negative regulation of binding	142/13004	162/17913	2.72268e-06	2.24064e-05	1.10404e-05	CTNNBIP1/HMGA2/AURKB/STMN1/E2F1/MET/SMO/PPARA/PPP3CA/JAK2/CAV1/JUN/ROCK1/PTPRF/HMOX1/GNL3L/HAND2/TMSB4X/TDG/TFAP4/MAD2L2/DKK1/FBXW7/AKT1/MAPK8/GSK3B/ID1/EIF2S1/AURKA/IL10/PDGFB/PPP1CA/MAPK3/ERCC4/NFKBIA/ITGA4/ACTB/LRRK2/HDAC2/BAX/LEF1/TMC8/RSF1/DDIT3/HEY1/CFHR2/IFI16/GATA1/XIRP1/TAF1/SLPI/DACT1/ACE/HSPA5/MDFI/DAB2/PCSK9/MAP2/USP33/HEY2/SOX11/STYX/HABP4/TMBIM6/SIN3A/NES/KDM1A/PSEN1/NKX3-1/IFIT1/C9…	142
GO:0140056	organelle localization by membrane tethering	125/13004	141/17913	2.76116e-06	2.26712e-05	1.11709e-05	CDK1/ACTR1A/CENPJ/CEP63/SSNA1/VTI1B/PLK1/VAMP3/SNAP29/CSNK1D/TUBA1A/BLOC1S6/VPS45/AKAP9/ALMS1/CEP72/CKAP5/SYT1/STX1A/CAV2/MAPRE1/TUBB4B/CFTR/BVES/HAUS3/EXOC5/PRKAR2B/CCP110/PCNT/ESYT2/CEP41/VAMP8/HAUS8/SDCCAG8/PDZD8/MARK4/NINL/C2CD3/AHI1/STXBP2/CEP83/RAB11A/YKT6/NEK2/HAUS6/DCTN3/TUBB4A/NDE1/CC2D2A/RAB8A/ESYT1/DYNC1H1/RABEPK/RALB/SFI1/SYTL2/STXBP3/CTBP2/KIF24/NEDD1/PLK4/PAFAH1B1/FGFR1OP/RPGRIP1L/C…	125
GO:0030282	bone mineralization	98/13004	108/17913	2.76212e-06	2.26712e-05	1.11709e-05	HIF1A/MMP13/TGFB3/MEF2C/BMPR2/ACVR1/BMPR1B/SOX9/COL1A2/ACVR2A/AXIN2/PTGS2/CCN1/IGF1/GJA1/BMP7/IBSP/BGLAP/FBN2/KLF10/P2RX7/ZMPSTE24/ATP2B1/TGFB1/CCR1/GPC3/FGFR2/ACVR2B/WNT4/TWIST1/SLC8A1/PTK2B/SMAD3/SBDS/BCOR/ROR2/FGF23/TRPM4/ANKH/BMP2/CLEC3B/GATA1/MGP/PTH/LOX/ASPN/WNT10B/RSPO2/EIF2AK3/KL/MINPP1/TXLNG/GPM6B/ISG15/LGR4/SBNO2/BMPR1A/ANO6/GREM1/BMP6/TFAP2A/SNX10/TMEM38B/OSR1/SMPD3/SRGN/CYP27B1/FGFR3/…	98
GO:0060688	regulation of morphogenesis of a branching structure	55/13004	57/17913	2.87392e-06	2.34961e-05	1.15773e-05	RTN4/SOX9/SMO/ESR1/VEGFA/TACSTD2/CTNNB1/BMP7/SNAI2/ABL1/FGFR1/FGF7/AR/HOXB7/WNT5A/PDGFA/SIX1/TGFB1/SULF1/FGFR2/TNF/LRRK2/SHH/SFRP1/ETV5/NTN4/FGF10/AGTR2/BTBD7/GDNF/BCL11A/SIX4/LGR4/MDK/GREM1/HNF1B/WNT2/HOXD13/PHB2/AGT/MAGED1/PAX2/SOX8/RXRA/FKBPL/MAP3K13/BMP4/HGF/NOG/WNT2B/SIX2/SIRT6/SHOX2/PAX8/LHX1	55
GO:0072431	signal transduction involved in mitotic G1 DNA damage checkpoint	55/13004	57/17913	2.87392e-06	2.34961e-05	1.15773e-05	CDKN1B/E2F1/CDK1/PLK2/MUC1/TP53/CDKN1A/CDC25C/BTG2/SOX4/ATM/EP300/CNOT6/CNOT8/RBL2/CDK2/MDM4/CNOT4/AURKA/ARID3A/CNOT9/PRKDC/MDM2/E2F7/BAX/GADD45A/PCNA/PLK3/RGCC/PML/TNKS1BP1/CNOT10/ZNF385A/CCNB1/E2F4/CNOT11/SFN/E2F8/PLAGL1/PRMT1/PIDD1/CRADD/CNOT7/CNOT2/CNOT1/CNOT3/CASP2/RPL26/GTSE1/CNOT6L/CARM1/TFDP1/TFDP2/CHEK2/TRIAP1	55
GO:1902400	intracellular signal transduction involved in G1 DNA damage checkpoint	55/13004	57/17913	2.87392e-06	2.34961e-05	1.15773e-05	CDKN1B/E2F1/CDK1/PLK2/MUC1/TP53/CDKN1A/CDC25C/BTG2/SOX4/ATM/EP300/CNOT6/CNOT8/RBL2/CDK2/MDM4/CNOT4/AURKA/ARID3A/CNOT9/PRKDC/MDM2/E2F7/BAX/GADD45A/PCNA/PLK3/RGCC/PML/TNKS1BP1/CNOT10/ZNF385A/CCNB1/E2F4/CNOT11/SFN/E2F8/PLAGL1/PRMT1/PIDD1/CRADD/CNOT7/CNOT2/CNOT1/CNOT3/CASP2/RPL26/GTSE1/CNOT6L/CARM1/TFDP1/TFDP2/CHEK2/TRIAP1	55
GO:0006626	protein targeting to mitochondrion	78/13004	84/17913	2.89984e-06	2.3646e-05	1.16512e-05	BAP1/TOMM34/DNAJC19/HPS4/BNIP3L/ARIH2/FBXW7/HSPA4/GDAP1/FIS1/PRKAA1/LRRK2/RAC2/PRKN/HSPA1L/SREBF2/SREBF1/TOMM70/LEPROT/SH3GLB1/UBE2J2/MFF/PAM16/UBE2D3/TIMM13/HAX1/TOMM20/TIMM8B/FBXO7/UBE2L3/NPEPPS/MFN2/CSNK2A2/LMAN1/TOMM40/HUWE1/AGK/TIMM23/SIRT4/TIMM17B/USP36/BAG4/TIMM17A/TIMM10/TIMM9/PMPCA/BAG3/MTERF4/FZD5/TOMM22/UBL5/TIMM10B/SLC25A6/HSP90AA1/PITRM1/PARL/SAE1/HTRA2/GSK3A/PDCD5/TOMM7/ATP5IF1/TOMM…	78
GO:0090100	positive regulation of transmembrane receptor protein serine/threonine kinase signaling pathway	78/13004	84/17913	2.89984e-06	2.3646e-05	1.16512e-05	TGFB3/BMPR2/HES1/ACVR1/GATA4/ACVR2A/TGFBR1/CDKN1C/NUP93/THBS1/SDCBP/CCN1/NOTCH1/BMP7/ADAM17/ACVR1B/EP300/SMAD4/CREBBP/TGFBR3/HIPK2/NPNT/SMAD2/TGFB1/SULF1/GPC3/ACVR2B/LRG1/ILK/FGF9/FOXD1/CITED2/NEO1/HSP90AB1/UBE2O/GDF5/CRB2/BMP2/FKBP8/NUMA1/DAB2/GDF10/INHBA/SOX11/TTK/STK11/RBPJ/FERMT1/RBPMS/BMPR1A/TWSG1/TGFB1I1/BMP6/NODAL/MYOCD/FLCN/CDKN2B/ING2/ZNF423/PARP1/PELO/ENG/GOT1/ZC3H3/ITGA8/GIPC1/MEN1/GDF…	78
GO:0006275	regulation of DNA replication	93/13004	102/17913	2.91364e-06	2.37098e-05	1.16827e-05	GLI1/CCNA2/CDK1/TP53/BCL6/RAC1/JUN/CDC6/EHMT2/EGFR/BRCA2/TNFAIP1/FGFR1/FAF1/FBXW7/MRE11/TERF1/CDK2/SMC1A/HRAS/TSPYL2/ID3/CDC7/ZMPSTE24/ATRX/GMNN/E2F7/RFC5/DONSON/RFC4/ZNF365/CHTF18/DSCC1/TICRR/FBXO5/PCNA/CDT1/BLM/EREG/FGF10/DACH1/CST3/SMC3/S100A11/STAG2/TTF1/NUCKS1/NBN/ESCO2/RFC3/FBH1/TERF2/ZBTB38/ANKRD17/MAP2K4/RFC2/GLI2/ATF1/DBF4B/ATAD5/E2F8/WAPL/SENP2/WIZ/LIG3/GTPBP4/STOML2/USP37/PPP2R1A/ATG7/…	93
GO:0006766	vitamin metabolic process	116/13004	130/17913	2.91527e-06	2.37098e-05	1.16827e-05	VDR/MTHFD2/PSAT1/SLC25A32/RDH10/MTRR/DHFR/SNAI2/NFKB1/ABCC1/FGFR1/CYP24A1/SNAI1/IL1B/CYP3A4/TNF/IFNG/SHMT2/VKORC1/SHMT1/MCCC2/DHFRP1/MTHFD1/PDXK/VNN2/GC/FGF23/FOLR2/CTRB2/TKTL1/PLTP/PC/MMAB/LRAT/SLC52A1/CTRB1/RPE65/CRABP1/SLC2A3/CYP26A1/RBP1/LMBRD1/PDZD11/MMUT/SLC25A19/PCCB/ALDH1A2/AKR1C3/GCLC/RFK/AASDHPPT/CBR3/CYB5A/FPGS/SLC52A2/SLC19A2/MTHFS/GSTO1/FOLR1/TTPA/LGMN/UBIAD1/MTHFR/CYP26B1/CYB5R3/MMA…	116
GO:0007548	sex differentiation	227/13004	269/17913	2.92871e-06	2.37881e-05	1.17212e-05	BCL2/BCL2L11/HOXA9/BASP1/CCND1/HOXA10/GATA6/SIRT1/BMPR1B/SOX9/GATA4/FOXO3/MSH2/ACVR2A/TGFBR1/ESR1/VEGFA/PDGFRB/WT1/H3F3B/SMAD5/SOD1/BCL2L2/PHB/DNAJC19/CTNNB1/CEBPB/RDH10/ADGRG1/FNDC3A/KIT/BRCA2/GJA1/SGPL1/BAK1/MERTK/DHCR24/AXL/NIPBL/ACVR1B/ATM/HNF4A/AGO4/PTPN11/CASP3/SFRP2/TNFSF10/AR/SMAD4/ICAM1/ARID4B/RRM1/TP63/BCL2L1/RARA/ZFPM2/WNT9B/CRKL/PDGFRA/IDH1/WNT5A/ATRX/CNOT9/ROBO2/PTX3/TGFB2/NCOA1/NASP…	227
GO:0033135	regulation of peptidyl-serine phosphorylation	107/13004	119/17913	2.93321e-06	2.37937e-05	1.1724e-05	NTRK3/SNCA/BCL2/WNT3A/APP/PAK1/SPRY2/VEGFA/CAV1/CREBL2/CD44/LIF/PWP1/EGFR/PTGS2/BAK1/STK4/MAD2L2/INPP5F/CAPRIN2/GPD1L/DDIT4/TBK1/SFRP2/DKK1/AKT1/RAF1/PFN2/AKAP9/PRKD2/TCL1A/IFNB1/SMYD3/ARAF/RET/DMD/WNT5A/DOCK7/CNOT9/IL6/IL11/TGFB1/RICTOR/NTRK2/PRKAA1/TNF/NTF3/PIK3CA/IFNG/SMAD7/TERF2IP/BAX/HSP90AB1/ARRB1/LATS1/ATP2B4/STOX1/HDAC6/HRC/PDE4D/AXIN1/AVP/RAPGEF3/TNKS1BP1/HAX1/PDCD10/RASSF2/FNIP1/TCL1B/N…	107
GO:0070838	divalent metal ion transport	371/13004	454/17913	2.95233e-06	2.39177e-05	1.17851e-05	CXCR4/SNCA/DRD1/BCL2/RHOA/WFS1/WNT3A/PPP3CA/CAV1/PDGFRB/PKD2/VDR/CACNA1C/PHB/F2/ANXA2/PTGS2/PANX1/KCNN4/FGF2/CACNA2D1/SLC30A1/CTNNB1/CXCL12/MAGT1/KCNJ2/GJA1/BAK1/NIPSNAP2/SLC25A23/CCN2/SLC30A7/G6PD/ABL1/ANK2/ATP1A2/UBQLN1/ISCU/HOXA3/ITPR1/GNAI2/PRKCE/NIPAL2/LGALS3/ICAM1/PDE2A/GJC2/CCL2/P2RX7/CAMK2G/CALM3/SLC11A2/GRIN2A/CASR/CUL5/ZMPSTE24/DMD/ATP2A2/TMCO1/MCU/PDGFB/CCL5/CORO1A/ATP2B1/HTR2C/CALM2/T…	371
GO:1901983	regulation of protein acetylation	67/13004	71/17913	2.98733e-06	2.41372e-05	1.18932e-05	SNCA/SIRT1/MUC1/CHEK1/LIF/SET/FOXP3/BRCA1/SOX4/SNAI2/SMAD4/MAGEA2/SPI1/RPS6KA5/GSK3B/SMARCB1/ZMPSTE24/EID1/IL1B/TGFB1/MAPK3/BRD7/PPARGC1A/ARNTL/TWIST1/PRKAA1/HDAC2/TERF2IP/TAOK1/ARRB1/KMT2A/ZNF451/WBP2/SDR16C5/RAPGEF3/SIN3A/MAGEA2B/NAP1L2/GATA3/RPS6KA4/KAT2A/HINT2/MYOCD/NOC2L/CTBP1/CEP295/CTCF/PRKAA2/FLCN/PAXIP1/GATA2/SETD5/PARK7/AUTS2/IWS1/ISL1/PIH1D1/RUVBL2/KAT5/KAT7/SPHK2/ATG5/TAF7/PYGO2/PIWIL…	67
GO:1903747	regulation of establishment of protein localization to mitochondrion	67/13004	71/17913	2.98733e-06	2.41372e-05	1.18932e-05	BCL2/E2F1/TP53/BAP1/YWHAQ/HPS4/BNIP3L/ARIH2/FBXW7/MAPK8/TP63/PPP3R1/CASP8/TP53BP2/TP73/PPP1R13B/PRKAA1/YWHAZ/PMAIP1/MAPT/LRRK2/RAC2/PRKN/HSPA1L/SREBF2/SREBF1/LEPROT/SH3GLB1/UBE2J2/UBE2D3/HAX1/YWHAH/UBE2L3/NPEPPS/SFN/CSNK2A2/LMAN1/HUWE1/SIRT4/USP36/BAG4/YWHAG/DNAJA1/YWHAE/BAG3/FZD5/UBL5/PARL/YWHAB/SAE1/NMT1/HTRA2/GSK3A/BAD/PDCD5/TOMM7/ATP5IF1/VPS11/BID/ATG13/RHOU/TFDP1/TFDP2/ABLIM3/SIAH3/PPP3CC/PI…	67
GO:0097327	response to antineoplastic agent	88/13004	96/17913	3.00306e-06	2.41372e-05	1.18932e-05	CDH1/CDK4/EIF4EBP1/FOXO3/DNMT3B/FOXO1/EGFR/HMOX1/EIF4E/CTNNB1/CLDN1/BRCA1/CASP9/DHFR/TFAP4/ADAM9/DDIT4/RAD51/ICAM1/EGR1/HNRNPD/CFLAR/EDN1/NR3C1/SMYD3/ADAM10/ATRX/NUCB1/DAXX/PDGFB/TGFB1/ERRFI1/PRKAA1/RAP1A/FMR1/GJB2/DHFRP1/PCNA/BLM/KIF1B/JUP/PTAFR/DEFB104A/SERPINF1/XRN1/ZC3H12A/DEFB104B/AGTR2/CTNNA1/ASNS/RTF2/CRH/EPO/ADAM15/LARP1/HNRNPA1/ARG1/OPA1/SRD5A1/CBX3/HCN3/KDM3B/NEFL/GHSR/HSF1/SLC31A1/TIME…	88
GO:0042773	ATP synthesis coupled electron transport	83/13004	90/17913	3.00651e-06	2.41372e-05	1.18932e-05	SNCA/CDK1/MECP2/ISCU/COX2/UQCRFS1/NDUFB5/TAZ/UQCRQ/COX10/NDUFB6/NDUFA4/NDUFB10/CCNB1/NDUFS4/UQCRC2/NDUFV3/NDUFAF1/NDUFB4/NDUFS7/NDUFA1/COX7A2L/NDUFS8/COQ9/NDUFA5/PARK7/NDUFB1/NDUFB11/COX8A/NDUFB2/NDUFA9/DLD/DNAJC15/SDHAF2/COA6/UQCC3/COX7B/ND5/CYTB/COX1/NDUFS5/UQCRC1/ND1/COX3/COX6B1/ND2/NDUFS2/ND3/ND6/ND4/NDUFB8/UQCR11/ND4L/NDUFC2/NDUFA3/NDUFA10/NDUFAB1/CYC1/NDUFS1/NDUFB3/COX7C/NDUFS6/NDUFV1/NDUFA…	83
GO:0046634	regulation of alpha-beta T cell activation	83/13004	90/17913	3.00651e-06	2.41372e-05	1.18932e-05	RUNX3/RHOA/RUNX1/MYB/ITCH/SOCS1/BCL6/CBFB/ANXA1/FOXP3/TGFBR2/AP3D1/AP3B1/PRDM1/SOCS5/CD83/PNP/CD274/MAPK8IP1/IL18/RARA/IRF4/NFKBIZ/ZAP70/IRF1/IFNG/TBX21/SMAD7/HMGB1/NLRP3/SHH/IL27/LGALS9/JAK3/CCL19/CCR2/ZC3H12A/ZBTB7B/CD160/CD300A/CD81/NKAP/CD80/CD55/GATA3/SH3RF1/TWSG1/CD86/RIPK2/IL2/ADA/CD28/IL12A/MALT1/HSPH1/ARG2/GLI3/RC3H1/HLA-E/SYK/RASAL3/RC3H2/EBI3/IL4R/ITPKB/AGER/HLX/HFE/SASH3/NFKBID/IHH/VS…	83
GO:0061387	regulation of extent of cell growth	83/13004	90/17913	3.00651e-06	2.41372e-05	1.18932e-05	NTRK3/RTN4/BMPR2/WNT3A/BDNF/SRF/PAK1/VEGFA/RAB21/LRP1/NRP1/IFRD1/CXCL12/RYK/DNM2/SHTN1/ABL1/POU4F2/FN1/SEMA4D/SPP1/GSK3B/WNT5A/TWF2/ILK/MAPT/ULK2/PLXNA4/PLXNA3/EFNA5/WNT3/MACF1/L1CAM/MAP2/NTN1/CTTN/WDR36/NDEL1/SPART/LIMK1/CYFIP1/CDK5/RNF6/RAB11A/MAP1B/TNFRSF12A/DCC/RUFY3/DISC1/CDH4/IST1/PAFAH1B1/GDI1/ADNP/EPHA7/SEMA3G/MEGF8/CDK5R1/GOLGA4/SEMA5A/DPYSL2/TTL/NRCAM/RND2/TRPC5/ISLR2/ZFYVE27/SEMA7A/CDK…	83
GO:1901888	regulation of cell junction assembly	83/13004	90/17913	3.00651e-06	2.41372e-05	1.18932e-05	RHOA/RUNX1/ROCK2/PTEN/RAC1/CBFB/VEGFA/CAV1/ROCK1/LRP1/THBS1/NRP1/CORO1C/PHLDB2/PTPRJ/CLDN1/GJA1/IQGAP1/SNAI2/SDC4/ABL1/CLASP2/IKBKB/PTK2/TJP1/SNAI1/LIMCH1/DLC1/EPHA2/MYOC/KDR/WNT4/TSC1/TNF/RAP1B/TEK/RAP1A/SRC/SMAD3/LIMS1/MMP14/SFRP1/GPBAR1/RAPGEF2/EFNA5/ACE/OCLN/MACF1/DUSP22/DUSP3/GPM6B/RCC2/CLDN5/EPB41L5/GREM1/SLC9A1/DMTN/THY1/FLOT1/PEAK1/MYO1C/AGT/ACE2/FZD5/PPM1F/PRKACA/SLK/CLASP1/RAPGEF1/CAMSA…	83
GO:0072511	divalent inorganic cation transport	374/13004	458/17913	3.09675e-06	2.48298e-05	1.22345e-05	CXCR4/SNCA/DRD1/BCL2/RHOA/WFS1/WNT3A/PPP3CA/CAV1/PDGFRB/PKD2/VDR/CACNA1C/PHB/F2/ANXA2/PTGS2/PANX1/KCNN4/FGF2/CACNA2D1/SLC30A1/CTNNB1/CXCL12/MAGT1/KCNJ2/GJA1/BAK1/NIPSNAP2/SLC25A23/CCN2/SLC30A7/G6PD/ABL1/ANK2/ATP1A2/UBQLN1/ISCU/HOXA3/ITPR1/GNAI2/PRKCE/NIPAL2/LGALS3/ICAM1/PDE2A/GJC2/CCL2/P2RX7/CAMK2G/CALM3/SLC11A2/GRIN2A/CASR/CUL5/ZMPSTE24/DMD/ATP2A2/TMCO1/MCU/PDGFB/CCL5/CORO1A/ATP2B1/HTR2C/CALM2/T…	374
GO:0030183	B cell differentiation	102/13004	113/17913	3.21419e-06	2.57383e-05	1.26822e-05	BCL2/HDAC4/MSH2/TP53/INPP5D/POU2F2/BCL6/BTK/NOTCH2/LRRC8A/PTPRJ/DLL1/KIT/CEBPG/BAK1/SP3/ITGB1/ZFP36L2/ABL1/ADAM17/ATP11C/ATM/EP300/VCAM1/PIK3R1/CYLD/XBP1/ZFP36L1/IL10/CD40LG/PRKDC/IL11/BCL3/KLF6/PTK2B/FLT3/ID2/ITGA4/TCF3/BAX/MMP14/ZBTB1/SFRP1/CD79A/JAK3/CD27/LYL1/DNAJB9/LFNG/IL4/DOCK11/MFNG/IL7/POLM/HMGB3/PLCG2/INHBA/HHEX/IRF2BP2/CARD11/RBPJ/TPD52/FNIP1/DOCK10/CR2/CMTM7/STAT5B/LGALS1/PLCL2/ADA/PC…	102
GO:0051047	positive regulation of secretion	336/13004	409/17913	3.32304e-06	2.65758e-05	1.30948e-05	HIF1A/RASGRP1/SNCA/CREB1/TGFB3/CCL1/MYB/TLR2/RAC1/JAK2/CARD8/GOLPH3L/PDCD6IP/LRP1/EGFR/SEC24A/PANX1/KCNN4/SDCBP/RAB27B/LPL/CHMP2A/CXCL12/IGF1/GAPDH/GJA1/SOX4/ADAM9/MAPK14/SERP1/SDC4/TAC1/ABL1/VSNL1/TLR4/AACS/MAPK11/CLASP2/FGFR1/GNAI2/PTPN11/PRKCE/SMAD4/IRS2/CADM1/CD274/GLUL/CD34/EZR/P2RX7/TNFSF11/EDN1/XBP1/ADORA2B/SPP1/CASR/IL1A/HGS/IL10/WNT5A/MCU/IL6/FGB/FGA/FGG/CHUK/IL1B/IL1RAP/AKAP12/TGFB1/TGF…	336
GO:0035303	regulation of dephosphorylation	177/13004	206/17913	3.34396e-06	2.67089e-05	1.31604e-05	MEF2C/SPRED1/PPP2R2A/ROCK2/JAK2/PDGFRB/ROCK1/SET/PTBP1/SHOC2/PPP2R5C/ITGA2/CDK5RAP3/PPP1R7/CAMTA1/SWAP70/IQGAP1/SH2D4A/GNAI2/IKBKB/HSP90B1/LGALS3/SEMA4D/CSRNP3/CALM3/PPP2R5A/GSK3B/DLC1/FARP1/RCAN1/SLC39A10/PTPA/RRP1B/NPNT/WNK1/CALM2/TGFB1/TGFB2/MTOR/TSC1/PPP2R5E/TNF/MTMR3/IFNG/PPP1R10/SMAD3/FAM122A/PKMYT1/HSP90AB1/CDCA2/PPP1R17/SMG7/SAG/DLG2/DMPK/PPP1R3B/PPP1R3C/BMP2/DLG3/LMTK2/PPP4R1L/PPP1R1A/IT…	177
GO:0030307	positive regulation of cell growth	145/13004	166/17913	3.38488e-06	2.70012e-05	1.33044e-05	CXCR4/NTRK3/ERBB2/BCL2/RHOA/BMPR2/S100A9/WNT3A/CDC42/BDNF/SRF/PAK1/TGFBR1/VEGFA/H3F3B/LRP1/NRP1/F2/EGFR/TRIM32/SDCBP/TAF9B/CXCL12/MTPN/IGF1/SHTN1/ADAM17/SFRP2/CPNE6/POU4F2/FN1/AKT1/DDX3X/SEMA4D/HPN/EDN1/ADAM10/TWF2/HBEGF/TGFB2/MTOR/SYT1/IGFBP1/RPS6KA1/ILK/SMURF1/PTK2B/MAPT/CSNK2A1/FXN/TAF9/FAM122A/LEF1/PRKN/BRAT1/CPNE5/MMP14/SFRP1/RNF157/EFNA5/WNT3/MACF1/MAP2K5/EXTL3/AVP/SYT17/CD38/L1CAM/CXCL16/I…	145
GO:0007159	leukocyte cell-cell adhesion	273/13004	328/17913	3.42104e-06	2.72547e-05	1.34294e-05	RASGRP1/ERBB2/RUNX3/RHOA/RUNX1/HES1/S100A9/YES1/MYB/HLA-G/KLF4/CDC42/ITCH/SOCS1/EFNB1/PPARA/FADD/BCL6/ETS1/RAC1/PAK1/CBFB/ANXA1/TRAF6/IRAK1/CAV1/ROCK1/CD44/MAP3K8/FOXP3/TGFBR2/GRB2/AP3D1/AP3B1/NT5E/CEBPB/CXCL12/IGF1/BMP7/SOCS5/CD24/CD83/RELA/TNFRSF21/ITGB1/SDC4/ITGA5/CD276/PTPN11/CASP3/PNP/CD274/CSK/LGALS3/HSPD1/AKT1/SELE/ICAM1/VCAM1/PIK3R1/SEMA4D/MSN/CYLD/TSTA3/CCL2/IL18/EZR/TNFSF11/RARA/CTLA4/X…	273
GO:0072088	nephron epithelium morphogenesis	72/13004	77/17913	3.44687e-06	2.74255e-05	1.35135e-05	BCL2/CTNNBIP1/MYC/HES1/SOX9/SMO/STAT1/VEGFA/WT1/LIF/PKD2/WNT1/FGF2/TACSTD2/CTNNB1/SMAD4/HOXB7/WNK4/WNT9B/GZF1/NPNT/SIX1/TGFB1/GPC3/PTCH1/WNT4/ILK/TCF21/FOXD1/SHH/IRX2/HOXA11/FGF8/LZTS2/BMP2/ADAMTS16/LAMA5/AGTR2/GDNF/AHI1/SIX4/WNT6/GATA3/FAT4/LGR4/FGF1/GREM1/PBX1/KLHL3/HNF1B/SALL1/OSR1/AGT/GREB1L/DLG1/GLI3/MAGED1/HOXD11/PAX2/SOX8/PKD1/BMP4/NOG/WNT2B/SIX2/HES5/FMN1/PAX8/KIF26B/LHX1/WNT11/EYA1	72
GO:0002440	production of molecular mediator of immune response	165/13004	191/17913	3.47703e-06	2.76302e-05	1.36144e-05	TGFB3/HLA-G/SIRT1/TLR2/MSH6/MSH2/MLH1/POU2F2/BCL6/TRAF6/BTK/FOXP3/HMOX1/KIT/MAD2L2/MAPK14/SHLD2/SWAP70/TLR4/ATM/CD40/HSPD1/IL1R1/IL18/XBP1/TFRC/IFNB1/IL10/WNT5A/IL6/CD40LG/TICAM1/MAP3K7/PRKDC/IRAK3/IL1B/TGFB1/TGFB2/MAPK3/IL13/TNF/TBX21/SMAD7/UNG/TCF3/EXO1/NSD2/POLQ/NLRP3/DDX21/STAT6/KLK3/CD22/TRPM4/JAK3/IL5/IL33/DNAJB9/GCNT3/INAVA/SPINK5/IL4/CCR2/KLK7/POLM/FGL2/CD36/CD160/CD96/IL13RA2/BCL10/TMBIM…	165
[truncated: 2,623 more rows]
