# Supplementary material for: Exploration of differentially-expressed exosomal mRNAs, lncRNAs and circRNAs from serum samples of gallbladder cancer and xantho-granulomatous cholecystitis patients
Source: Bioengineered. 2021 Sep 4;12(1):6134–43. doi: 10.1080/21655979.2021.1972780 (PMC8806659; doi:10.1080/21655979.2021.1972780)
Supplement: Supplemental Material [file KBIE_A_1972780_SM6899.zip › supplementary/Supplementary Table S2.xlsx]

## Sheet: Sheet1
Transcript	cis_num	trans_num
ENST00000595624.1	0	0
NR_125905.1	0	0
ENST00000505254.2	1	124
ENST00000607698.1	1	0
NR_038929.1	0	0
ENST00000467082.2	0	130
NR_040089.1	3	118
NR_125984.1	1	0
NR_136503.1	1	0
ENST00000428461.1	1	0
ENST00000596766.1	2	0
NR_135251.1	1	0
NR_028064.1	1	0
ENST00000569096.1	2	1
ENST00000574616.1	1	127
ENST00000502700.2	0	0
ENST00000556819.1	0	0
ENST00000607338.1	1	21
ENST00000593022.1	0	0
NR_026763.1	1	0
NR_024373.2	0	0
NR_126414.1	1	1
NR_104664.1	0	0
NR_027286.1	2	0
ENST00000413042.2	1	0
NR_125753.1	0	0
ENST00000430025.1	1	0
NR_038835.1	1	0
ENST00000561316.1	0	0
ENST00000447519.1	1	1
NR_133003.1	0	0
ENST00000452599.1	1	0
NR_125993.1	1	1
ENST00000609611.1	1	1
NR_073422.1	1	0
NR_109883.1	1	0
ENST00000599030.1	1	1
ENST00000607539.1	0	0
ENST00000557721.1	0	0
NR_051976.1	0	0
ENST00000559243.1	1	0
NR_047507.1	1	1
NR_104056.1	1	0
ENST00000591900.1	0	0
ENST00000606489.1	2	0
NR_135038.1	0	0
ENST00000521696.1	1	0
ENST00000419993.1	2	133
NR_135035.1	0	0
NR_121667.1	1	0
ENST00000529488.1	2	133
NR_102700.1	0	0
NR_002196.2	1	1
NR_104117.1	1	0
ENST00000523661.1	1	1
ENST00000431464.1	1	0
ENST00000450677.1	0	8
NR_134907.1	2	1
ENST00000560145.1	0	0
NR_121677.1	0	79
ENST00000502883.1	0	109
NR_034026.1	0	0
ENST00000580781.1	0	5
ENST00000523648.1	0	0
ENST00000441167.1	1	111
ENST00000379640.1	0	97
ENST00000561847.1	2	0
NR_121623.1	0	0
ENST00000446593.1	0	0
ENST00000424887.1	1	0
ENST00000537170.1	2	0
NR_110932.1	1	1
NR_036511.1	2	44
ENST00000582718.1	5	66
ENST00000583579.1	1	0
ENST00000567396.1	1	0
NR_027164.1	2	1
NR_037177.1	0	10
ENST00000421447.1	1	0
NR_046504.1	1	3
ENST00000442269.1	2	1
ENST00000411969.1	1	0
ENST00000466343.2	1	0
ENST00000442716.1	1	0
ENST00000596616.1	1	1
NR_026881.1	1	0
NR_135138.1	0	0
ENST00000585408.1	2	1
ENST00000567818.1	1	0
ENST00000606841.1	0	0
ENST00000437047.1	1	57
NR_126389.1	0	3
NR_126498.1	0	119
ENST00000522711.2	0	0
ENST00000609391.1	0	0
ENST00000565686.1	0	2
NR_104157.1	1	0
ENST00000577698.1	1	131
ENST00000413796.1	0	1
ENST00000518078.1	1	0
NR_034143.1	0	0
ENST00000505488.1	0	4
ENST00000602919.1	1	0
ENST00000454100.1	0	0
NR_120403.1	0	0
ENST00000555924.1	1	1
ENST00000589976.1	0	0
ENST00000562769.1	0	0
NR_121598.1	2	0
ENST00000521725.1	0	0
NR_136202.1	1	117
NR_028322.1	0	0
ENST00000525217.1	3	0
ENST00000422128.1	1	7
ENST00000596488.1	2	0
ENST00000608576.1	1	0
NR_135039.1	0	0
ENST00000449024.1	0	0
ENST00000606292.1	1	10
ENST00000527589.1	3	1
ENST00000446262.1	2	1
ENST00000537732.1	0	0
NR_027695.1	0	0
NR_134588.1	1	0
ENST00000453564.1	0	0
ENST00000561207.1	1	124
ENST00000434733.1	1	1
ENST00000433939.1	3	1
ENST00000425264.1	1	1
ENST00000590053.1	0	0
ENST00000503616.1	3	1
ENST00000552334.1	0	0
NR_125987.1	1	0
ENST00000580366.1	1	1
ENST00000437091.1	2	119
ENST00000553029.1	0	0
ENST00000602488.1	1	1
NR_117094.1	1	3
ENST00000467017.1	0	0
ENST00000414686.1	1	0
ENST00000587737.1	0	0
ENST00000526951.1	4	1
NR_046619.1	1	0
ENST00000566567.1	1	0
NR_110953.1	0	0
NR_037608.1	4	0
ENST00000603028.1	2	42
ENST00000579933.1	0	0
ENST00000434988.1	0	0
NR_136267.1	1	0
ENST00000565944.1	2	142
ENST00000431435.1	1	0
ENST00000449537.1	0	0
ENST00000439588.1	1	67
ENST00000581596.1	0	0
NR_125879.1	2	2
NR_126349.1	0	0
NR_122121.1	1	0
NR_125872.1	1	0
ENST00000434112.1	2	0
NR_134252.1	1	0
NR_110325.1	3	3
ENST00000413528.1	1	3
ENST00000583436.1	1	0
ENST00000602329.1	1	1
ENST00000582505.1	0	8
ENST00000434985.1	0	0
ENST00000454537.1	0	1
NR_036480.1	2	1
ENST00000555990.1	0	0
ENST00000586729.1	1	4
ENST00000447148.1	0	1
ENST00000455788.1	2	1
ENST00000493473.1	0	0
ENST00000558343.1	0	0
NR_034140.1	1	0
NR_027173.1	2	0
ENST00000609556.1	0	1
ENST00000582108.1	0	0
ENST00000519498.1	1	0
ENST00000565072.1	0	122
ENST00000608176.1	1	0
ENST00000608286.1	0	0
ENST00000507344.1	0	4
NR_039977.1	0	0
ENST00000502893.1	0	0
NR_036659.1	1	0
NR_046870.1	0	0
ENST00000610170.1	1	0
ENST00000510705.3	1	0
ENST00000600529.1	2	1
NR_047542.1	2	130
ENST00000533814.1	1	1
NR_024607.1	0	0
NR_033940.1	1	1
ENST00000526455.1	0	0
ENST00000529323.1	1	2
ENST00000458525.1	0	23
NR_015364.2	0	1
ENST00000600308.1	3	0
ENST00000437772.1	0	0
NR_024434.2	3	1
ENST00000432125.2	1	0
NR_110113.1	0	0
ENST00000503677.1	0	0
ENST00000609724.1	1	0
ENST00000560296.1	1	0
ENST00000607679.1	1	115
ENST00000602345.1	2	0
ENST00000569974.1	2	123
ENST00000610113.1	1	23
NR_110778.1	0	0
ENST00000607047.1	2	0
NR_134683.1	0	0
ENST00000442649.1	0	0
ENST00000572590.1	1	1
ENST00000481234.1	0	0
ENST00000426771.1	1	0
NR_126380.1	0	0
ENST00000582536.1	2	128
ENST00000558105.1	1	33
ENST00000589397.1	2	108
ENST00000514619.1	0	0
ENST00000414926.1	1	0
ENST00000552466.2	0	0
ENST00000427035.1	0	27
ENST00000605506.1	1	0
NR_110945.1	1	0
NR_038826.1	0	1
ENST00000597938.1	1	0
ENST00000426616.1	0	0
ENST00000578482.1	1	1
ENST00000413564.1	1	0
ENST00000390329.3	1	125
ENST00000509184.1	1	0
ENST00000524320.1	1	1
ENST00000434139.1	2	112
NR_029434.1	2	134
ENST00000423689.2	0	0
ENST00000606157.1	2	0
ENST00000524962.2	1	0
ENST00000423924.1	0	0
ENST00000412798.1	1	0
ENST00000568362.1	2	106
ENST00000435597.1	0	172
NR_033939.1	1	0
NR_027163.1	2	1
ENST00000517899.1	0	0
ENST00000458422.1	0	0
ENST00000533672.1	0	0
NR_038360.1	1	1
ENST00000514526.1	0	0
ENST00000607743.1	1	0
ENST00000565581.1	1	0
NR_126388.1	0	2
ENST00000524337.1	1	140
NR_045026.1	2	0
ENST00000449126.1	0	0
ENST00000553800.1	1	1
ENST00000538297.1	0	129
ENST00000557171.1	0	0
ENST00000566325.1	1	0
ENST00000532232.1	1	0
ENST00000502846.1	0	0
ENST00000518637.1	1	1
NR_027160.1	2	1
ENST00000600889.1	1	1
NR_132411.1	0	0
ENST00000566390.1	2	2
NR_121634.1	1	0
NR_029435.1	2	133
ENST00000428160.1	0	1
ENST00000415809.1	1	0
NR_102702.1	0	2
NR_131919.1	0	0
ENST00000539897.1	2	1
ENST00000525337.1	1	27
ENST00000521872.1	1	0
ENST00000446557.1	0	0
ENST00000518880.1	1	0
ENST00000333482.4	0	26
ENST00000412091.1	0	111
ENST00000549659.1	1	7
ENST00000552996.1	0	2
ENST00000414600.1	1	0
ENST00000428495.1	1	0
NR_125359.1	0	0
NR_110213.1	1	0
ENST00000583934.1	1	1
ENST00000423075.1	1	36
ENST00000604052.1	1	0
NR_026863.1	0	0
ENST00000502300.1	1	0
ENST00000436510.1	0	0
ENST00000579045.1	0	1
ENST00000606688.1	0	0
ENST00000439120.1	0	0
NR_131782.1	1	0
NR_028308.1	2	1
ENST00000431488.1	0	0
ENST00000521378.1	1	4
ENST00000437194.1	0	1
ENST00000607476.1	3	3
ENST00000470739.1	0	0
NR_110931.1	1	1
ENST00000584199.1	1	36
NR_046420.1	2	14
ENST00000599605.1	1	3
ENST00000608257.1	1	0
ENST00000608390.1	0	0
NR_038224.1	0	0
ENST00000576632.1	1	0
ENST00000419891.1	1	0
NR_110260.1	2	121
ENST00000587004.1	1	1
NR_144462.1	0	46
ENST00000584643.1	2	144
NR_120400.1	0	0
NR_034076.1	2	1
NR_110883.1	1	73
ENST00000574939.1	0	0
ENST00000480386.1	1	0
NR_135034.1	0	0
ENST00000460324.1	0	1
ENST00000607611.1	1	62
ENST00000423796.1	0	0
NR_102701.1	0	2
NR_134579.1	1	0
NR_038223.1	0	0
NR_046645.1	2	0
NR_120657.1	0	11
ENST00000520156.1	1	0
ENST00000585882.1	1	1
NR_132985.1	1	0
ENST00000560760.1	2	0
ENST00000413063.1	1	0
ENST00000446184.1	0	0
ENST00000565783.1	1	1
ENST00000440714.1	0	0
ENST00000451449.2	1	32
NR_145430.1	1	0
ENST00000584382.1	1	134
NR_027170.1	2	1
ENST00000587241.1	0	0
ENST00000505575.1	0	5
ENST00000512546.1	0	0
ENST00000518837.1	1	0
NR_109779.1	1	109
ENST00000415543.1	0	0
NR_027168.2	2	1
ENST00000452766.1	1	0
ENST00000522715.1	0	0
ENST00000506972.1	0	110
NR_047001.1	2	2
ENST00000557964.1	1	0
ENST00000422410.1	0	8
ENST00000451730.1	1	1
ENST00000521251.1	2	1
ENST00000525641.1	0	0
ENST00000577860.1	1	10
NR_135238.1	0	0
ENST00000608142.1	0	0
ENST00000432062.1	1	0
NR_132983.1	0	0
NR_109959.1	0	0
ENST00000457058.1	1	1
ENST00000417577.2	1	0
ENST00000440456.1	2	1
NR_040513.1	1	0
ENST00000593038.1	0	0
ENST00000416758.1	0	136
ENST00000452923.1	0	1
NR_104655.1	0	0
ENST00000545629.1	2	0
NR_120362.1	1	0
ENST00000582858.1	2	13
ENST00000444793.1	1	0
ENST00000573315.1	0	0
NR_027099.1	0	0
ENST00000522373.1	0	2
NR_103718.1	2	2
NR_136526.1	1	9
ENST00000511517.1	1	138
ENST00000505541.1	1	0
ENST00000527828.1	0	0
ENST00000451601.1	1	0
ENST00000552893.1	1	3
NR_126375.1	0	0
ENST00000602051.1	1	5
ENST00000594078.1	1	152
ENST00000591252.1	1	2
ENST00000590780.1	1	1
ENST00000446962.1	0	0
ENST00000439964.1	1	0
NR_135525.1	1	0
NR_046203.2	0	1
ENST00000599914.1	1	114
ENST00000430610.1	0	0
NR_110681.1	1	0
ENST00000537295.1	2	0
NR_120614.1	1	1
NR_110724.1	0	0
ENST00000506717.1	1	5
ENST00000602796.1	0	99
ENST00000542449.1	0	0
ENST00000572850.1	0	0
ENST00000444478.1	0	0
ENST00000497598.1	0	0
ENST00000607044.1	1	0
ENST00000424850.1	1	0
ENST00000526901.1	1	0
NR_102423.1	0	0
ENST00000424084.1	0	0
ENST00000602353.1	1	0
ENST00000570949.1	2	1
ENST00000523806.1	1	0
ENST00000437881.1	0	0
ENST00000421862.1	0	0
NR_110922.1	1	1
ENST00000567108.1	1	1
ENST00000412112.3	0	116
ENST00000590257.1	1	0
ENST00000324630.5	1	107
ENST00000442036.1	0	0
ENST00000589549.1	2	44
ENST00000434575.1	1	1
ENST00000518217.1	0	0
ENST00000447058.2	1	0
ENST00000433219.1	2	0
ENST00000605849.1	1	1
NR_120511.1	1	0
NR_104059.1	0	0
ENST00000579160.1	0	0
ENST00000554260.1	0	0
NR_103497.1	2	1
ENST00000544015.1	1	0
ENST00000501794.2	1	0
NR_102699.1	0	0
ENST00000423999.2	1	105
ENST00000580587.1	1	1
ENST00000416679.1	1	0
NR_103809.1	1	121
ENST00000585611.1	2	0
NR_134290.1	0	0
ENST00000575043.1	2	61
ENST00000558889.1	1	0
NR_125793.1	1	11
ENST00000608767.1	2	0
ENST00000510261.1	1	0
NR_120659.1	0	11
ENST00000555413.1	0	0
NR_125911.1	2	0
ENST00000555496.1	0	0
ENST00000449168.1	2	1
ENST00000582962.1	0	0
NR_046745.1	1	1
NR_120361.1	1	0
ENST00000540490.1	0	0
NR_040535.1	1	137
NR_024582.1	0	145
ENST00000510780.1	0	0
ENST00000519976.1	1	1
ENST00000476425.2	1	127
ENST00000597366.1	2	1
ENST00000511279.1	0	0
ENST00000585413.1	2	1
ENST00000580756.1	1	106
ENST00000594622.1	1	1
ENST00000456631.1	1	0
ENST00000524824.1	1	125
ENST00000436739.1	0	0
NR_134498.1	0	0
NR_109928.1	2	1
NR_138480.1	0	0
ENST00000422201.1	1	0
ENST00000568634.1	1	0
ENST00000599269.1	0	0
NR_103762.1	0	0
NR_109878.1	1	18
NR_015419.2	1	71
ENST00000533924.1	3	0
NR_132366.1	3	1
NR_028371.1	2	0
NR_134261.1	0	0
ENST00000564300.1	1	126
ENST00000595566.1	1	0
ENST00000554653.1	0	0
ENST00000433210.1	0	0
NR_028272.1	1	0
ENST00000413403.1	0	0
ENST00000554983.1	0	0
ENST00000455931.1	1	0
ENST00000444259.1	1	4
ENST00000423112.2	1	0
ENST00000417715.1	0	0
ENST00000601196.1	0	7
ENST00000427691.1	0	0
ENST00000563989.1	1	1
ENST00000513071.1	2	1
NR_040415.1	0	0
ENST00000514050.1	0	0
NR_027178.1	2	0
ENST00000430844.1	1	0
ENST00000548149.1	1	3
ENST00000606639.1	1	142
NR_027433.1	1	0
NR_047483.1	1	0
ENST00000515598.1	1	0
NR_110654.1	1	135
ENST00000412773.1	1	0
NR_027667.1	2	1
ENST00000605017.1	1	41
NR_109892.1	2	1
ENST00000581170.1	0	0
ENST00000409758.1	0	0
NR_047533.1	2	0
NR_024458.1	2	127
ENST00000547942.1	2	0
ENST00000606358.1	1	0
ENST00000507674.1	0	0
ENST00000412835.1	1	4
NR_110698.1	1	129
NR_027177.1	2	0
ENST00000424194.1	1	0
ENST00000483218.1	2	1
ENST00000426811.1	0	0
ENST00000586805.1	2	0
NR_038225.1	0	0
ENST00000432993.1	0	0
ENST00000559570.1	0	0
ENST00000429932.1	0	0
NR_026542.1	1	0
NR_110238.1	1	0
NR_138038.1	1	0
ENST00000565523.1	0	0
ENST00000439270.1	2	1
NR_027162.1	2	1
ENST00000513197.1	0	0
ENST00000446840.1	0	0
NR_110727.1	2	9
NR_120330.1	0	0
ENST00000439898.1	2	120
NR_120658.1	0	11
ENST00000509322.1	1	0
ENST00000588227.1	1	44
NR_039974.1	1	0
ENST00000462928.1	0	0
ENST00000585620.1	1	114
ENST00000577719.1	0	3
NR_037791.1	3	0
NR_110053.1	0	0
NR_045022.1	2	1
ENST00000597452.1	0	0
ENST00000587448.1	1	0
ENST00000512349.1	0	0
ENST00000445233.1	0	0
NR_136195.1	1	129
ENST00000537827.2	2	1
ENST00000366405.2	2	109
NR_126378.1	0	0
ENST00000521936.1	0	135
ENST00000577765.1	0	0
ENST00000592286.1	1	0
NR_137175.1	0	0
NR_110176.1	2	0
NR_002227.2	1	133
NR_027275.1	1	1
ENST00000587150.2	0	0
ENST00000413182.1	1	59
NR_126024.1	0	0
ENST00000600081.1	0	123
NR_024620.1	1	0
ENST00000449713.1	1	0
ENST00000436377.1	0	0
ENST00000547898.1	1	0
ENST00000507803.1	2	1
ENST00000418615.1	2	0
ENST00000559065.1	0	0
NR_045029.1	2	1
NR_126408.1	0	0
ENST00000512343.1	0	0
NR_120421.1	2	1
ENST00000592671.1	1	0
NR_046696.1	2	2
ENST00000584546.1	0	0
ENST00000424068.1	0	0
ENST00000542598.1	2	1
ENST00000489012.1	0	101
ENST00000442712.1	0	0
ENST00000606251.1	1	0
ENST00000508847.1	1	0
ENST00000535867.1	2	1
ENST00000582774.1	1	2
ENST00000566036.1	1	129
ENST00000443766.3	0	2
NR_037178.1	0	10
ENST00000454285.1	0	0
ENST00000474168.1	0	0
ENST00000593824.1	0	0
NR_033963.1	1	5
ENST00000451832.1	1	0
ENST00000521048.1	1	1
ENST00000510185.2	1	98
ENST00000436395.1	0	2
ENST00000607504.1	2	120
ENST00000581172.1	0	131
NR_034075.1	2	1
ENST00000445093.1	0	0
ENST00000553318.1	0	0
ENST00000551565.1	0	0
NR_027294.1	1	0
ENST00000607464.1	2	0
ENST00000415979.2	0	0
ENST00000505628.1	0	0
ENST00000549241.1	2	1
NR_108058.1	0	0
ENST00000609770.1	0	138
ENST00000609598.1	2	23
ENST00000485006.1	0	0
ENST00000465283.1	1	0
ENST00000597574.1	2	0
ENST00000419440.1	1	0
ENST00000415499.1	1	0
NR_040073.1	0	20
ENST00000589603.1	1	0
NR_135519.1	0	0
NR_027159.1	2	1
ENST00000552426.1	1	0
ENST00000608465.1	3	125
ENST00000453692.1	1	1
NR_027040.1	2	1
ENST00000548104.1	0	0
ENST00000416700.1	0	0
ENST00000558110.1	1	0
ENST00000422227.1	0	0
ENST00000439239.2	1	5
NR_033878.1	0	0
ENST00000564237.1	4	126
NR_040013.1	0	0
ENST00000609880.1	0	123
ENST00000552524.1	0	0
ENST00000599109.1	4	31
ENST00000608354.1	1	1
ENST00000606659.1	2	0
ENST00000437861.1	0	0
ENST00000446205.2	0	2
ENST00000444926.1	0	0
NR_121635.1	1	0
ENST00000591853.1	1	0
ENST00000419034.1	1	64
ENST00000436582.1	1	0
NR_135530.1	0	0
ENST00000418395.1	0	0
ENST00000432120.1	1	0
ENST00000514381.1	1	1
ENST00000585883.1	0	0
NR_027166.1	2	1
ENST00000519603.1	0	0
ENST00000526487.1	2	0
ENST00000604981.1	0	0
NR_051994.2	1	1
ENST00000603233.1	1	0
ENST00000564240.1	3	0
ENST00000569881.1	1	58
ENST00000492725.1	1	0
ENST00000586351.1	2	1
ENST00000578974.2	2	2
ENST00000583691.1	0	0
ENST00000505825.1	1	1
ENST00000434250.1	2	1
ENST00000526186.1	1	0
ENST00000421034.1	0	0
ENST00000559841.1	1	53
ENST00000450696.1	0	0
ENST00000502934.1	0	131
ENST00000446001.1	1	1
ENST00000508294.1	0	0
ENST00000514270.1	1	0
NR_131223.1	1	1
ENST00000549438.1	4	2
NR_027097.1	1	0
ENST00000414071.1	0	0
ENST00000524011.1	0	2
ENST00000517368.1	0	0
ENST00000551629.2	0	0
ENST00000445565.1	1	0
ENST00000481004.1	0	0
ENST00000606757.1	2	0
ENST00000565827.1	2	1
NR_003098.1	1	1
ENST00000609622.1	1	42
ENST00000451070.1	0	4
ENST00000509058.1	0	0
ENST00000444529.1	2	0
ENST00000589105.1	0	0
ENST00000411946.1	0	0
NR_046649.1	2	1
NR_134286.1	0	1
NR_121181.1	0	0
NR_135656.1	1	0
NR_144507.1	0	1
ENST00000598376.1	1	0
ENST00000505133.1	1	0
NR_120644.1	0	0
ENST00000560419.1	1	6
ENST00000608665.1	0	0
ENST00000550570.1	0	9
NR_110668.1	1	1
ENST00000596234.1	1	105
ENST00000534670.1	1	0
ENST00000512277.1	1	0
NR_034080.1	3	1
ENST00000519880.1	1	0
ENST00000452199.1	0	1
ENST00000564536.1	3	101
ENST00000608735.1	0	0
ENST00000587240.1	1	4
ENST00000562313.1	1	12
ENST00000593967.1	1	0
ENST00000603129.1	0	0
ENST00000582733.1	1	36
ENST00000563660.1	2	1
NR_110326.1	3	2
ENST00000428399.1	1	0
ENST00000549565.1	3	29
ENST00000515670.1	0	1
NR_038365.1	0	0
NR_120613.1	1	0
NR_110439.1	1	0
ENST00000422038.1	1	0
NR_135761.1	3	1
ENST00000562422.1	1	33
ENST00000605923.1	1	0
ENST00000589751.1	1	0
ENST00000562405.1	1	0
ENST00000606656.1	1	0
NR_026972.1	1	128
NR_132989.1	0	11
ENST00000438762.1	0	0
ENST00000565388.1	2	1
ENST00000548506.1	0	0
ENST00000609514.1	1	0
NR_110032.1	3	103
ENST00000598710.1	1	1
ENST00000483736.1	1	67
NR_046871.1	0	13
ENST00000441217.1	1	0
ENST00000599222.1	1	24
ENST00000577938.1	1	3
ENST00000439150.1	1	1
ENST00000253803.2	0	0
NR_125992.1	1	1
NR_134621.1	1	0
ENST00000450247.1	0	0
ENST00000576454.1	1	112
ENST00000450531.1	0	0
ENST00000439992.1	0	0
ENST00000422082.2	0	0
ENST00000448113.1	1	136
ENST00000454699.1	1	0
NR_026742.1	1	0
ENST00000455238.1	0	0
ENST00000510758.1	0	0
ENST00000429505.1	0	0
ENST00000451646.1	1	1
ENST00000559909.1	2	5
ENST00000519691.1	0	0
ENST00000565625.1	0	0
ENST00000445833.1	1	40
ENST00000583654.1	2	1
ENST00000503073.1	1	0
ENST00000524309.1	1	133
NR_117102.1	1	2
ENST00000576873.1	2	7
ENST00000562459.1	1	0
ENST00000416221.1	1	0
ENST00000510095.1	0	0
ENST00000561409.1	1	1
ENST00000447514.1	1	0
NR_024623.1	2	130
NR_122105.1	1	0
ENST00000423380.1	0	0
NR_137191.1	0	0
NR_108060.1	1	0
NR_038226.1	0	112
NR_038921.1	0	0
NR_033985.1	0	0
ENST00000568093.2	2	19
NR_034077.1	2	1
NR_104336.1	1	0
ENST00000579896.1	1	0
ENST00000545819.1	1	0
ENST00000431700.1	0	0
ENST00000423433.1	1	0
ENST00000547563.1	0	0
ENST00000553648.2	0	168
ENST00000560769.1	2	1
ENST00000473550.1	0	24
ENST00000609889.1	1	1
ENST00000431525.1	0	0
