# Supplementary material for: Exploration of differentially-expressed exosomal mRNAs, lncRNAs and circRNAs from serum samples of gallbladder cancer and xantho-granulomatous cholecystitis patients
Source: Bioengineered. 2021 Sep 4;12(1):6134–43. doi: 10.1080/21655979.2021.1972780 (PMC8806659; doi:10.1080/21655979.2021.1972780)
Supplement: Supplemental Material [file KBIE_A_1972780_SM6899.zip › supplementary/Supplementary Table S3.xlsx]

## Sheet: Sheet1
Seq	miRNA	miRanda	RNAhybrid	TargetScan
hsa_circ:chrX:53430498-53430825	hsa-miR-1976	0	1	0
hsa_circ:chrX:53430498-53430825	hsa-miR-4778-3p	0	1	1
hsa_circ:chrX:53430498-53430825	hsa-miR-6873-3p	0	1	1
hsa_circ:chrX:53430498-53430825	hsa-miR-216b-3p	0	1	0
hsa_circ:chrX:53430498-53430825	hsa-miR-29b-1-5p	0	0	1
hsa_circ:chrX:53430498-53430825	hsa-miR-5004-3p	1	1	0
hsa_circ:chrX:53430498-53430825	hsa-miR-4494	0	1	0
hsa_circ:chrX:53430498-53430825	hsa-miR-514b-5p	0	1	0
hsa_circ:chrX:53430498-53430825	hsa-miR-4657	0	1	0
hsa_circ:chrX:53430498-53430825	hsa-miR-205-3p	0	0	1
hsa_circ:chrX:53430498-53430825	hsa-miR-5706	0	1	0
hsa_circ:chrX:53430498-53430825	hsa-miR-4708-3p	0	1	0
hsa_circ:chrX:53430498-53430825	hsa-miR-6789-3p	0	1	0
hsa_circ:chrX:53430498-53430825	hsa-miR-637	0	1	0
hsa_circ:chrX:53430498-53430825	hsa-miR-6764-5p	0	1	0
hsa_circ:chrX:53430498-53430825	hsa-miR-3142	0	1	0
hsa_circ:chrX:53430498-53430825	hsa-miR-3136-3p	1	1	1
hsa_circ:chrX:53430498-53430825	hsa-miR-128-1-5p	0	1	0
hsa_circ:chrX:53430498-53430825	hsa-miR-4638-5p	1	1	1
hsa_circ:chrX:53430498-53430825	hsa-miR-5100	0	1	0
hsa_circ:chrX:53430498-53430825	hsa-miR-6727-5p	0	1	0
hsa_circ:chrX:53430498-53430825	hsa-miR-5196-3p	1	1	1
hsa_circ:chrX:53430498-53430825	hsa-miR-4259	0	0	1
hsa_circ:chrX:53430498-53430825	hsa-miR-3921	0	0	1
hsa_circ:chrX:53430498-53430825	hsa-miR-4254	0	1	0
hsa_circ:chrX:53430498-53430825	hsa-miR-4749-5p	0	1	0
hsa_circ:chrX:53430498-53430825	hsa-miR-4700-3p	0	1	0
hsa_circ:chrX:53430498-53430825	hsa-miR-204-5p	0	1	0
hsa_circ:chrX:53430498-53430825	hsa-miR-6867-3p	0	1	1
hsa_circ:chrX:53430498-53430825	hsa-miR-544b	0	1	0
hsa_circ:chrX:53430498-53430825	hsa-miR-544a	0	1	1
hsa_circ:chrX:53430498-53430825	hsa-miR-629-5p	0	1	0
hsa_circ:chrX:53430498-53430825	hsa-miR-4753-3p	0	1	0
hsa_circ:chrX:53430498-53430825	hsa-miR-548ar-3p	0	0	1
hsa_circ:chrX:53430498-53430825	hsa-miR-362-5p	0	1	0
hsa_circ:chrX:53430498-53430825	hsa-miR-130b-5p	0	1	0
hsa_circ:chrX:53430498-53430825	hsa-miR-619-3p	0	1	1
hsa_circ:chrX:53430498-53430825	hsa-miR-1306-5p	0	1	1
hsa_circ:chrX:53430498-53430825	hsa-miR-1307-3p	0	1	1
hsa_circ:chrX:53430498-53430825	hsa-miR-4652-3p	0	1	0
hsa_circ:chrX:53430498-53430825	hsa-miR-6843-3p	0	1	0
hsa_circ:chrX:53430498-53430825	hsa-miR-1292-3p	0	1	0
hsa_circ:chrX:53430498-53430825	hsa-let-7i-3p	0	1	1
hsa_circ:chrX:53430498-53430825	hsa-miR-10400-3p	0	1	0
hsa_circ:chrX:53430498-53430825	hsa-miR-6089	0	1	1
hsa_circ:chrX:53430498-53430825	hsa-miR-6847-3p	0	1	0
hsa_circ:chrX:53430498-53430825	hsa-miR-5006-3p	0	1	1
hsa_circ:chrX:53430498-53430825	hsa-miR-607	0	0	1
hsa_circ:chrX:53430498-53430825	hsa-miR-609	1	1	0
hsa_circ:chrX:53430498-53430825	hsa-miR-6769b-3p	1	1	1
hsa_circ:chrX:53430498-53430825	hsa-miR-378a-5p	0	1	0
hsa_circ:chrX:53430498-53430825	hsa-miR-296-3p	0	1	0
hsa_circ:chrX:53430498-53430825	hsa-miR-4790-3p	0	1	0
hsa_circ:chrX:53430498-53430825	hsa-miR-767-5p	0	1	0
hsa_circ:chrX:53430498-53430825	hsa-miR-6715b-3p	0	1	1
hsa_circ:chrX:53430498-53430825	hsa-miR-766-3p	1	0	0
hsa_circ:chrX:53430498-53430825	hsa-miR-6825-3p	0	1	0
hsa_circ:chrX:53430498-53430825	hsa-miR-495-5p	0	0	1
hsa_circ:chrX:53430498-53430825	hsa-miR-4778-5p	0	0	1
hsa_circ:chrX:53430498-53430825	hsa-miR-6845-5p	0	1	0
hsa_circ:chrX:53430498-53430825	hsa-miR-664b-3p	0	1	1
hsa_circ:chrX:53430498-53430825	hsa-miR-6881-3p	1	1	1
hsa_circ:chrX:53430498-53430825	hsa-miR-4706	0	1	0
hsa_circ:chrX:53430498-53430825	hsa-miR-205-5p	0	1	1
hsa_circ:chrX:53430498-53430825	hsa-miR-6815-3p	0	1	0
hsa_circ:chrX:53430498-53430825	hsa-miR-618	0	1	1
hsa_circ:chrX:53430498-53430825	hsa-miR-614	1	1	0
hsa_circ:chrX:53430498-53430825	hsa-miR-4522	0	1	0
hsa_circ:chrX:53430498-53430825	hsa-miR-520g-3p	0	1	1
hsa_circ:chrX:53430498-53430825	hsa-miR-373-5p	0	1	1
hsa_circ:chrX:53430498-53430825	hsa-miR-6828-3p	0	1	0
hsa_circ:chrX:53430498-53430825	hsa-miR-4722-5p	0	1	0
hsa_circ:chrX:53430498-53430825	hsa-miR-4758-5p	0	1	0
hsa_circ:chrX:53430498-53430825	hsa-miR-3161	0	1	0
hsa_circ:chrX:53430498-53430825	hsa-miR-6845-3p	0	0	1
hsa_circ:chrX:53430498-53430825	hsa-miR-12128	0	1	0
hsa_circ:chrX:53430498-53430825	hsa-miR-4711-5p	0	1	0
hsa_circ:chrX:53430498-53430825	hsa-miR-3064-5p	0	1	0
hsa_circ:chrX:53430498-53430825	hsa-miR-4427	0	0	1
hsa_circ:chrX:53430498-53430825	hsa-miR-6739-3p	0	1	0
hsa_circ:chrX:53430498-53430825	hsa-miR-1271-5p	0	1	0
hsa_circ:chrX:53430498-53430825	hsa-miR-2467-5p	0	1	0
hsa_circ:chrX:53430498-53430825	hsa-miR-4768-5p	0	1	0
hsa_circ:chrX:53430498-53430825	hsa-miR-1228-3p	0	0	1
hsa_circ:chrX:53430498-53430825	hsa-miR-8053	1	1	1
hsa_circ:chrX:53430498-53430825	hsa-miR-8057	0	1	0
hsa_circ:chrX:53430498-53430825	hsa-miR-10396b-5p	0	1	0
hsa_circ:chrX:53430498-53430825	hsa-miR-6796-5p	0	1	0
hsa_circ:chrX:53430498-53430825	hsa-miR-3144-3p	0	1	0
hsa_circ:chrX:53430498-53430825	hsa-miR-3140-3p	0	1	0
hsa_circ:chrX:53430498-53430825	hsa-miR-1236-3p	0	1	1
hsa_circ:chrX:53430498-53430825	hsa-miR-323a-3p	0	1	0
hsa_circ:chrX:53430498-53430825	hsa-miR-670-3p	1	1	1
hsa_circ:chrX:53430498-53430825	hsa-miR-4730	0	1	0
hsa_circ:chrX:53430498-53430825	hsa-miR-4737	1	1	1
hsa_circ:chrX:53430498-53430825	hsa-miR-21-3p	0	0	1
hsa_circ:chrX:53430498-53430825	hsa-miR-4793-5p	0	0	1
hsa_circ:chrX:53430498-53430825	hsa-miR-23a-5p	0	1	0
hsa_circ:chrX:53430498-53430825	hsa-miR-10397-5p	0	1	0
hsa_circ:chrX:53430498-53430825	hsa-miR-6069	0	1	1
hsa_circ:chrX:53430498-53430825	hsa-miR-661	0	1	0
hsa_circ:chrX:53430498-53430825	hsa-miR-642a-5p	1	1	1
hsa_circ:chrX:53430498-53430825	hsa-miR-4781-3p	0	0	1
hsa_circ:chrX:53430498-53430825	hsa-miR-6735-3p	0	1	0
hsa_circ:chrX:53430498-53430825	hsa-miR-7155-3p	1	1	1
hsa_circ:chrX:53430498-53430825	hsa-miR-381-5p	0	1	1
hsa_circ:chrX:53430498-53430825	hsa-miR-942-5p	0	1	1
hsa_circ:chrX:53430498-53430825	hsa-miR-6741-5p	0	1	0
hsa_circ:chrX:53430498-53430825	hsa-miR-5187-3p	0	0	1
hsa_circ:chrX:53430498-53430825	hsa-miR-1238-3p	0	1	1
hsa_circ:chrX:53430498-53430825	hsa-miR-6852-3p	0	1	0
hsa_circ:chrX:53430498-53430825	hsa-miR-501-5p	1	1	0
hsa_circ:chrX:53430498-53430825	hsa-miR-452-3p	0	0	1
hsa_circ:chrX:53430498-53430825	hsa-miR-23b-5p	0	1	0
hsa_circ:chrX:53430498-53430825	hsa-miR-4777-3p	0	1	0
hsa_circ:chrX:53430498-53430825	hsa-miR-4713-5p	0	1	1
hsa_circ:chrX:53430498-53430825	hsa-miR-8069	0	1	0
hsa_circ:chrX:53430498-53430825	hsa-miR-382-5p	0	1	1
hsa_circ:chrX:53430498-53430825	hsa-miR-4283	0	1	0
hsa_circ:chrX:53430498-53430825	hsa-miR-4284	0	1	0
hsa_circ:chrX:53430498-53430825	hsa-miR-3692-5p	0	1	0
hsa_circ:chrX:53430498-53430825	hsa-miR-4747-3p	0	1	1
hsa_circ:chrX:53430498-53430825	hsa-miR-30e-3p	0	1	0
hsa_circ:chrX:53430498-53430825	hsa-miR-548f-3p	0	0	1
hsa_circ:chrX:53430498-53430825	hsa-miR-4695-3p	0	1	0
hsa_circ:chrX:53430498-53430825	hsa-miR-6742-5p	0	1	0
hsa_circ:chrX:53430498-53430825	hsa-miR-548a-3p	0	0	1
hsa_circ:chrX:53430498-53430825	hsa-miR-6840-3p	0	1	0
hsa_circ:chrX:53430498-53430825	hsa-miR-7704	0	1	0
hsa_circ:chrX:53430498-53430825	hsa-miR-7702	0	1	0
hsa_circ:chrX:53430498-53430825	hsa-miR-7703	0	1	0
hsa_circ:chrX:53430498-53430825	hsa-miR-6814-5p	0	1	0
hsa_circ:chrX:53430498-53430825	hsa-miR-6884-5p	0	1	0
hsa_circ:chrX:53430498-53430825	hsa-miR-6885-3p	0	1	0
hsa_circ:chrX:53430498-53430825	hsa-miR-615-5p	0	1	0
hsa_circ:chrX:53430498-53430825	hsa-miR-6822-3p	0	1	1
hsa_circ:chrX:53430498-53430825	hsa-miR-6072	1	1	1
hsa_circ:chrX:53430498-53430825	hsa-miR-5580-5p	1	1	0
hsa_circ:chrX:53430498-53430825	hsa-miR-4508	0	1	0
hsa_circ:chrX:53430498-53430825	hsa-miR-1227-5p	0	1	0
hsa_circ:chrX:53430498-53430825	hsa-miR-3181	0	1	0
hsa_circ:chrX:53430498-53430825	hsa-miR-3183	1	1	1
hsa_circ:chrX:53430498-53430825	hsa-miR-3188	0	1	0
hsa_circ:chrX:53430498-53430825	hsa-miR-2681-5p	0	1	0
hsa_circ:chrX:53430498-53430825	hsa-miR-4639-3p	1	1	1
hsa_circ:chrX:53430498-53430825	hsa-miR-6836-3p	0	1	0
hsa_circ:chrX:53430498-53430825	hsa-miR-105-3p	1	1	1
hsa_circ:chrX:53430498-53430825	hsa-miR-6505-3p	0	1	0
hsa_circ:chrX:53430498-53430825	hsa-miR-8079	1	0	0
hsa_circ:chrX:53430498-53430825	hsa-miR-8078	0	1	0
hsa_circ:chrX:53430498-53430825	hsa-miR-3194-3p	0	0	1
hsa_circ:chrX:53430498-53430825	hsa-miR-4296	0	1	0
hsa_circ:chrX:53430498-53430825	hsa-miR-6780a-3p	0	1	1
hsa_circ:chrX:53430498-53430825	hsa-miR-6894-3p	0	1	0
hsa_circ:chrX:53430498-53430825	hsa-miR-3925-3p	1	1	0
hsa_circ:chrX:53430498-53430825	hsa-miR-11399	0	1	0
hsa_circ:chrX:53430498-53430825	hsa-miR-627-3p	1	1	1
hsa_circ:chrX:53430498-53430825	hsa-miR-520g-5p	0	1	0
hsa_circ:chrX:53430498-53430825	hsa-miR-7110-3p	1	1	1
hsa_circ:chrX:53430498-53430825	hsa-miR-3663-3p	0	1	0
hsa_circ:chrX:53430498-53430825	hsa-miR-1200	0	1	0
hsa_circ:chrX:53430498-53430825	hsa-miR-93-3p	0	1	0
hsa_circ:chrX:53430498-53430825	hsa-miR-1203	0	1	0
hsa_circ:chrX:53430498-53430825	hsa-miR-146a-3p	1	0	1
hsa_circ:chrX:53430498-53430825	hsa-miR-597-3p	0	1	0
hsa_circ:chrX:53430498-53430825	hsa-miR-323a-5p	0	1	0
hsa_circ:chrX:53430498-53430825	hsa-miR-10399-3p	0	1	1
hsa_circ:chrX:53430498-53430825	hsa-miR-22-5p	0	1	0
hsa_circ:chrX:53430498-53430825	hsa-miR-216a-5p	0	1	1
hsa_circ:chrX:53430498-53430825	hsa-miR-2116-5p	0	1	0
hsa_circ:chrX:53430498-53430825	hsa-miR-1909-3p	0	1	0
hsa_circ:chrX:53430498-53430825	hsa-miR-144-5p	1	0	1
hsa_circ:chrX:53430498-53430825	hsa-miR-145-5p	0	1	0
hsa_circ:chrX:53430498-53430825	hsa-miR-7158-5p	0	1	0
hsa_circ:chrX:53430498-53430825	hsa-miR-3928-5p	0	1	0
hsa_circ:chrX:53430498-53430825	hsa-miR-6842-3p	1	1	0
hsa_circ:chrX:53430498-53430825	hsa-miR-640	0	0	1
hsa_circ:chrX:53430498-53430825	hsa-miR-647	0	1	0
hsa_circ:chrX:53430498-53430825	hsa-miR-5001-3p	0	1	1
hsa_circ:chrX:53430498-53430825	hsa-miR-6855-5p	0	1	0
hsa_circ:chrX:53430498-53430825	hsa-miR-3195	0	1	0
hsa_circ:chrX:53430498-53430825	hsa-miR-548az-3p	0	0	1
hsa_circ:chrX:53430498-53430825	hsa-miR-6809-3p	0	1	0
hsa_circ:chrX:53430498-53430825	hsa-miR-523-5p	0	1	0
hsa_circ:chrX:53430498-53430825	hsa-miR-6512-3p	0	1	0
hsa_circ:chrX:53430498-53430825	hsa-miR-675-3p	0	1	0
hsa_circ:chrX:53430498-53430825	hsa-miR-196b-3p	0	1	0
hsa_circ:chrX:53430498-53430825	hsa-miR-6131	0	1	0
hsa_circ:chrX:53430498-53430825	hsa-miR-6741-3p	1	1	1
hsa_circ:chrX:53430498-53430825	hsa-miR-7106-3p	0	1	0
hsa_circ:chrX:53430498-53430825	hsa-miR-4783-5p	0	1	0
hsa_circ:chrX:53430498-53430825	hsa-miR-3973	0	0	1
hsa_circ:chrX:53430498-53430825	hsa-miR-3972	0	1	0
hsa_circ:chrX:53430498-53430825	hsa-miR-3975	0	1	0
hsa_circ:chrX:53430498-53430825	hsa-miR-8088	0	1	0
hsa_circ:chrX:53430498-53430825	hsa-miR-5008-5p	1	1	1
hsa_circ:chrX:53430498-53430825	hsa-miR-218-1-3p	0	0	1
hsa_circ:chrX:53430498-53430825	hsa-miR-4664-3p	0	1	0
hsa_circ:chrX:53430498-53430825	hsa-miR-4680-3p	0	0	1
hsa_circ:chrX:53430498-53430825	hsa-miR-933	0	1	0
hsa_circ:chrX:53430498-53430825	hsa-miR-130a-5p	0	1	0
hsa_circ:chrX:53430498-53430825	hsa-miR-526a-5p	0	1	0
hsa_circ:chrX:53430498-53430825	hsa-miR-301b-5p	0	0	1
hsa_circ:chrX:53430498-53430825	hsa-miR-6891-3p	1	1	1
hsa_circ:chrX:53430498-53430825	hsa-miR-4659a-3p	0	0	1
hsa_circ:chrX:53430498-53430825	hsa-miR-526b-5p	0	1	1
hsa_circ:chrX:53430498-53430825	hsa-miR-4748	0	1	0
hsa_circ:chrX:53430498-53430825	hsa-miR-5696	0	0	1
hsa_circ:chrX:53430498-53430825	hsa-miR-330-5p	0	1	0
hsa_circ:chrX:53430498-53430825	hsa-miR-6782-3p	0	1	1
hsa_circ:chrX:53430498-53430825	hsa-miR-744-3p	0	1	1
hsa_circ:chrX:53430498-53430825	hsa-miR-518c-5p	0	1	0
hsa_circ:chrX:53430498-53430825	hsa-miR-103a-2-5p	1	1	1
hsa_circ:chrX:53430498-53430825	hsa-miR-12126	0	1	0
hsa_circ:chrX:53430498-53430825	hsa-miR-8086	0	1	0
hsa_circ:chrX:53430498-53430825	hsa-miR-6806-3p	0	1	0
hsa_circ:chrX:53430498-53430825	hsa-miR-8081	0	1	0
hsa_circ:chrX:53430498-53430825	hsa-miR-4724-3p	0	1	0
hsa_circ:chrX:53430498-53430825	hsa-miR-6880-3p	0	1	0
hsa_circ:chrX:53430498-53430825	hsa-miR-6895-3p	0	1	0
hsa_circ:chrX:53430498-53430825	hsa-miR-1250-3p	0	1	0
hsa_circ:chrX:53430498-53430825	hsa-miR-6720-3p	0	1	0
hsa_circ:chrX:53430498-53430825	hsa-miR-4740-3p	0	1	0
hsa_circ:chrX:53430498-53430825	hsa-miR-744-5p	0	1	0
hsa_circ:chrX:53430498-53430825	hsa-miR-155-5p	0	0	1
hsa_circ:chrX:53430498-53430825	hsa-miR-3160-5p	0	1	0
hsa_circ:chrX:53430498-53430825	hsa-miR-518e-5p	0	1	0
hsa_circ:chrX:53430498-53430825	hsa-miR-663a	0	1	0
hsa_circ:chrX:53430498-53430825	hsa-miR-371a-5p	1	1	1
hsa_circ:chrX:53430498-53430825	hsa-miR-5582-3p	0	0	1
hsa_circ:chrX:53430498-53430825	hsa-miR-502-5p	0	1	0
hsa_circ:chrX:53430498-53430825	hsa-miR-99b-3p	0	1	0
hsa_circ:chrX:53430498-53430825	hsa-miR-4685-5p	0	1	0
hsa_circ:chrX:53430498-53430825	hsa-miR-659-3p	0	1	0
hsa_circ:chrX:53430498-53430825	hsa-miR-6738-3p	1	1	1
hsa_circ:chrX:53430498-53430825	hsa-miR-579-3p	0	0	1
hsa_circ:chrX:53430498-53430825	hsa-miR-6762-5p	0	1	0
hsa_circ:chrX:53430498-53430825	hsa-miR-3690	0	1	0
hsa_circ:chrX:53430498-53430825	hsa-miR-4653-3p	0	1	0
hsa_circ:chrX:53430498-53430825	hsa-miR-6794-3p	1	1	1
hsa_circ:chrX:53430498-53430825	hsa-miR-6728-3p	0	1	0
hsa_circ:chrX:53430498-53430825	hsa-miR-6514-3p	0	1	0
hsa_circ:chrX:53430498-53430825	hsa-miR-6786-3p	0	1	0
hsa_circ:chrX:53430498-53430825	hsa-miR-3689a-5p	1	0	0
hsa_circ:chrX:53430498-53430825	hsa-miR-3200-3p	0	1	0
hsa_circ:chrX:53430498-53430825	hsa-miR-3944-3p	0	1	0
hsa_circ:chrX:53430498-53430825	hsa-let-7a-2-3p	0	1	0
hsa_circ:chrX:53430498-53430825	hsa-miR-103a-1-5p	1	1	1
hsa_circ:chrX:53430498-53430825	hsa-miR-548bc	0	0	1
hsa_circ:chrX:53430498-53430825	hsa-miR-6854-5p	0	1	1
hsa_circ:chrX:53430498-53430825	hsa-miR-5689	0	1	0
hsa_circ:chrX:53430498-53430825	hsa-miR-522-5p	0	1	0
hsa_circ:chrX:53430498-53430825	hsa-miR-145-3p	0	1	0
hsa_circ:chrX:53430498-53430825	hsa-miR-4279	0	1	1
hsa_circ:chrX:53430498-53430825	hsa-miR-4794	1	0	0
hsa_circ:chrX:53430498-53430825	hsa-miR-519c-5p	0	1	0
hsa_circ:chrX:53430498-53430825	hsa-miR-329-5p	0	1	0
hsa_circ:chrX:53430498-53430825	hsa-miR-675-5p	0	1	0
hsa_circ:chrX:53430498-53430825	hsa-miR-1343-3p	0	1	0
hsa_circ:chrX:53430498-53430825	hsa-miR-4671-3p	0	1	0
hsa_circ:chrX:53430498-53430825	hsa-miR-147b-3p	0	1	0
hsa_circ:chrX:53430498-53430825	hsa-miR-519a-5p	0	1	0
hsa_circ:chrX:53430498-53430825	hsa-miR-1298-5p	0	1	1
hsa_circ:chrX:53430498-53430825	hsa-miR-7850-5p	0	1	0
hsa_circ:chrX:53430498-53430825	hsa-miR-7851-3p	0	0	1
hsa_circ:chrX:53430498-53430825	hsa-miR-1206	0	0	1
hsa_circ:chrX:53430498-53430825	hsa-miR-3689b-5p	1	0	0
hsa_circ:chrX:53430498-53430825	hsa-miR-4315	0	1	0
hsa_circ:chrX:53430498-53430825	hsa-miR-4316	0	1	0
hsa_circ:chrX:53430498-53430825	hsa-miR-6870-3p	1	1	1
hsa_circ:chrX:53430498-53430825	hsa-miR-548e-3p	0	0	1
hsa_circ:chrX:53430498-53430825	hsa-miR-616-5p	0	0	1
hsa_circ:chrX:53430498-53430825	hsa-miR-6833-3p	0	1	0
hsa_circ:chrX:53430498-53430825	hsa-miR-516a-5p	0	1	0
hsa_circ:chrX:53430498-53430825	hsa-miR-877-3p	0	1	1
hsa_circ:chrX:53430498-53430825	hsa-miR-2861	0	1	0
hsa_circ:chrX:53430498-53430825	hsa-miR-499b-5p	0	1	0
hsa_circ:chrX:53430498-53430825	hsa-miR-6086	0	1	0
hsa_circ:chrX:53430498-53430825	hsa-miR-129-5p	0	1	0
hsa_circ:chrX:53430498-53430825	hsa-miR-24-3p	0	1	0
hsa_circ:chrX:53430498-53430825	hsa-miR-1468-5p	0	1	0
hsa_circ:chrX:53430498-53430825	hsa-miR-216b-5p	0	0	1
hsa_circ:chrX:53430498-53430825	hsa-miR-6720-5p	0	1	0
hsa_circ:chrX:53430498-53430825	hsa-miR-6756-5p	0	1	0
hsa_circ:chrX:53430498-53430825	hsa-miR-580-5p	0	0	1
hsa_circ:chrX:53430498-53430825	hsa-miR-4437	0	1	0
hsa_circ:chrX:53430498-53430825	hsa-miR-4430	0	1	0
hsa_circ:chrX:53430498-53430825	hsa-miR-4432	1	1	0
hsa_circ:chrX:53430498-53430825	hsa-miR-4538	1	1	0
hsa_circ:chrX:53430498-53430825	hsa-miR-1251-5p	0	1	0
hsa_circ:chrX:53430498-53430825	hsa-miR-3135a	0	1	0
hsa_circ:chrX:53430498-53430825	hsa-miR-122b-3p	0	1	1
hsa_circ:chrX:53430498-53430825	hsa-miR-432-3p	0	1	0
hsa_circ:chrX:53430498-53430825	hsa-miR-211-5p	0	1	0
hsa_circ:chrX:53430498-53430825	hsa-miR-4745-3p	0	1	0
hsa_circ:chrX:53430498-53430825	hsa-miR-939-3p	0	1	0
hsa_circ:chrX:53430498-53430825	hsa-miR-198	0	1	0
hsa_circ:chrX:53430498-53430825	hsa-miR-378j	0	1	0
hsa_circ:chrX:53430498-53430825	hsa-miR-6832-3p	0	1	0
hsa_circ:chrX:53430498-53430825	hsa-miR-4755-5p	0	1	1
hsa_circ:chrX:53430498-53430825	hsa-miR-186-3p	1	1	1
hsa_circ:chrX:53430498-53430825	hsa-miR-520h	0	0	1
hsa_circ:chrX:53430498-53430825	hsa-miR-6868-5p	0	1	0
hsa_circ:chrX:53430498-53430825	hsa-miR-1303	0	1	0
hsa_circ:chrX:53430498-53430825	hsa-miR-6719-3p	0	1	0
hsa_circ:chrX:53430498-53430825	hsa-miR-2115-5p	0	1	0
hsa_circ:chrX:53430498-53430825	hsa-miR-4446-5p	1	1	1
hsa_circ:chrX:53430498-53430825	hsa-miR-629-3p	0	0	1
hsa_circ:chrX:53430498-53430825	hsa-miR-339-3p	0	1	0
hsa_circ:chrX:53430498-53430825	hsa-miR-500b-5p	0	1	0
hsa_circ:chrX:53430498-53430825	hsa-miR-6853-3p	0	0	1
hsa_circ:chrX:53430498-53430825	hsa-miR-4726-3p	0	1	0
hsa_circ:chrX:53430498-53430825	hsa-miR-6737-5p	0	1	0
hsa_circ:chrX:53430498-53430825	hsa-miR-3184-3p	0	1	1
hsa_circ:chrX:53430498-53430825	hsa-miR-4449	1	0	0
hsa_circ:chrX:53430498-53430825	hsa-miR-578	0	1	1
hsa_circ:chrX:53430498-53430825	hsa-miR-572	0	1	1
hsa_circ:chrX:53430498-53430825	hsa-miR-571	1	0	0
hsa_circ:chrX:53430498-53430825	hsa-miR-520c-5p	0	1	0
hsa_circ:chrX:53430498-53430825	hsa-miR-4671-5p	0	1	0
hsa_circ:chrX:53430498-53430825	hsa-miR-3682-5p	0	1	0
hsa_circ:chrX:53430498-53430825	hsa-miR-301a-5p	0	0	1
hsa_circ:chrX:53430498-53430825	hsa-miR-1245b-5p	0	1	0
hsa_circ:chrX:53430498-53430825	hsa-miR-185-3p	0	1	0
hsa_circ:chrX:53430498-53430825	hsa-miR-8073	0	1	0
hsa_circ:chrX:53430498-53430825	hsa-miR-6758-3p	0	1	0
hsa_circ:chrX:53430498-53430825	hsa-miR-6813-3p	0	1	0
hsa_circ:chrX:53430498-53430825	hsa-miR-5589-3p	0	1	0
hsa_circ:chrX:53430498-53430825	hsa-miR-1264	1	0	1
hsa_circ:chrX:53430498-53430825	hsa-miR-4659b-3p	0	0	1
hsa_circ:chrX:53430498-53430825	hsa-miR-6742-3p	0	1	0
hsa_circ:chrX:53430498-53430825	hsa-miR-3934-3p	0	1	0
hsa_circ:chrX:53430498-53430825	hsa-miR-6796-3p	0	1	0
hsa_circ:chrX:53430498-53430825	hsa-miR-4727-5p	0	1	1
hsa_circ:chrX:53430498-53430825	hsa-miR-4680-5p	0	1	0
hsa_circ:chrX:53430498-53430825	hsa-miR-296-5p	0	1	0
hsa_circ:chrX:53430498-53430825	hsa-miR-6775-5p	0	1	0
hsa_circ:chrX:53430498-53430825	hsa-miR-6892-3p	1	1	1
hsa_circ:chrX:53430498-53430825	hsa-miR-1245a	0	1	0
hsa_circ:chrX:53430498-53430825	hsa-miR-519a-2-5p	0	1	1
hsa_circ:chrX:53430498-53430825	hsa-miR-6717-5p	0	0	1
hsa_circ:chrX:53430498-53430825	hsa-miR-6861-5p	0	1	0
hsa_circ:chrX:53430498-53430825	hsa-miR-875-5p	1	1	0
hsa_circ:chrX:53430498-53430825	hsa-miR-6823-5p	0	1	0
hsa_circ:chrX:53430498-53430825	hsa-miR-7156-5p	0	1	0
hsa_circ:chrX:53430498-53430825	hsa-miR-4474-5p	0	1	0
hsa_circ:chrX:53430498-53430825	hsa-miR-518d-5p	0	1	0
hsa_circ:chrX:53430498-53430825	hsa-miR-6804-3p	0	1	0
hsa_circ:chrX:53430498-53430825	hsa-miR-1469	0	1	0
hsa_circ:chrX:53430498-53430825	hsa-miR-149-5p	0	1	0
hsa_circ:chrX:53430498-53430825	hsa-miR-371b-5p	0	1	1
hsa_circ:chrX:53430498-53430825	hsa-miR-519b-5p	0	1	0
hsa_circ:chrX:53430498-53430825	hsa-miR-4453	1	1	0
hsa_circ:chrX:53430498-53430825	hsa-miR-224-5p	0	1	1
hsa_circ:chrX:53430498-53430825	hsa-miR-567	0	1	0
hsa_circ:chrX:53430498-53430825	hsa-miR-11181-5p	0	1	0
hsa_circ:chrX:53430498-53430825	hsa-miR-5090	0	1	0
hsa_circ:chrX:53430498-53430825	hsa-miR-3938	0	1	0
hsa_circ:chrX:53430498-53430825	hsa-miR-432-5p	0	1	0
hsa_circ:chrX:53430498-53430825	hsa-miR-4653-5p	0	0	1
hsa_circ:chrX:53430498-53430825	hsa-miR-128-2-5p	0	1	0
hsa_circ:chrX:53430498-53430825	hsa-miR-335-3p	0	1	0
hsa_circ:chrX:53430498-53430825	hsa-miR-2276-5p	0	1	1
hsa_circ:chrX:53430498-53430825	hsa-miR-1237-3p	0	1	0
hsa_circ:chrX:53430498-53430825	hsa-miR-4322	0	1	0
hsa_circ:chrX:53430498-53430825	hsa-miR-4326	1	0	0
hsa_circ:chrX:53430498-53430825	hsa-miR-6868-3p	1	1	1
hsa_circ:chrX:53430498-53430825	hsa-miR-1323	1	0	1
hsa_circ:chrX:53430498-53430825	hsa-miR-10392-5p	0	1	1
hsa_circ:chrX:53430498-53430825	hsa-miR-12116	0	1	0
hsa_circ:chrX:53430498-53430825	hsa-miR-3672	0	1	0
hsa_circ:chrX:53430498-53430825	hsa-miR-3670	0	1	0
hsa_circ:chrX:53430498-53430825	hsa-miR-6730-3p	0	1	0
hsa_circ:chrX:53430498-53430825	hsa-miR-4682	0	1	0
hsa_circ:chrX:53430498-53430825	hsa-miR-8064	0	1	1
hsa_circ:chrX:53430498-53430825	hsa-miR-7111-3p	0	1	1
hsa_circ:chrX:53430498-53430825	hsa-miR-1304-3p	0	0	1
hsa_circ:chrX:53430498-53430825	hsa-miR-4728-3p	0	1	0
hsa_circ:chrX:53430498-53430825	hsa-miR-518f-5p	0	1	0
hsa_circ:chrX:53430498-53430825	hsa-miR-4466	0	1	0
hsa_circ:chrX:53430498-53430825	hsa-miR-4465	0	0	1
hsa_circ:chrX:53430498-53430825	hsa-miR-554	0	1	0
hsa_circ:chrX:53430498-53430825	hsa-miR-8061	0	1	0
hsa_circ:chrX:53430498-53430825	hsa-miR-520b-5p	0	1	1
hsa_circ:chrX:53430498-53430825	hsa-miR-676-5p	0	1	1
hsa_circ:chrX:53430498-53430825	hsa-miR-4764-5p	0	0	1
hsa_circ:chrX:53430498-53430825	hsa-miR-484	0	1	0
hsa_circ:chrX:53430498-53430825	hsa-miR-5087	0	1	0
hsa_circ:chrX:53430498-53430825	hsa-miR-4723-3p	1	1	1
hsa_circ:chrX:53430498-53430825	hsa-miR-4536-3p	0	1	0
hsa_circ:chrX:53430498-53430825	hsa-miR-3680-5p	1	0	0
hsa_circ:chrX:53430498-53430825	hsa-miR-3191-5p	0	1	0
hsa_circ:chrX:53430498-53430825	hsa-miR-1247-3p	0	1	0
hsa_circ:chrX:53430498-53430825	hsa-miR-6740-3p	0	1	0
hsa_circ:chrX:53430498-53430825	hsa-miR-498-3p	0	1	0
hsa_circ:chrX:53430498-53430825	hsa-miR-6812-5p	0	1	0
hsa_circ:chrX:53430498-53430825	hsa-miR-5195-3p	0	1	0
hsa_circ:chrX:53430498-53430825	hsa-miR-6852-5p	0	1	0
hsa_circ:chrX:53430498-53430825	hsa-miR-520a-5p	0	1	0
hsa_circ:chrX:53430498-53430825	hsa-miR-3177-5p	0	1	0
hsa_circ:chrX:53430498-53430825	hsa-miR-1180-3p	0	1	0
hsa_circ:chrX:53430498-53430825	hsa-miR-3689e	1	0	0
hsa_circ:chrX:53430498-53430825	hsa-miR-382-3p	0	0	1
hsa_circ:chrX:53430498-53430825	hsa-miR-4265	0	1	0
hsa_circ:chrX:53430498-53430825	hsa-miR-4267	0	1	0
hsa_circ:chrX:53430498-53430825	hsa-miR-4268	0	1	0
hsa_circ:chrX:53430498-53430825	hsa-miR-4269	0	1	0
hsa_circ:chrX:53430498-53430825	hsa-miR-105-5p	0	1	0
hsa_circ:chrX:53430498-53430825	hsa-miR-320a-5p	1	1	0
hsa_circ:chrX:53430498-53430825	hsa-miR-3660	0	1	0
hsa_circ:chrX:53430498-53430825	hsa-miR-4743-3p	1	1	0
hsa_circ:chrX:53430498-53430825	hsa-miR-302a-5p	0	1	0
hsa_circ:chrX:53430498-53430825	hsa-miR-487b-5p	0	1	0
hsa_circ:chrX:53430498-53430825	hsa-miR-4696	0	1	0
hsa_circ:chrX:53430498-53430825	hsa-miR-19a-5p	0	1	0
hsa_circ:chrX:53430498-53430825	hsa-miR-5787	0	1	0
hsa_circ:chrX:53430498-53430825	hsa-miR-6817-3p	0	1	1
hsa_circ:chrX:53430498-53430825	hsa-miR-7853-5p	0	1	0
hsa_circ:chrX:53430498-53430825	hsa-miR-3121-5p	0	1	0
hsa_circ:chrX:53430498-53430825	hsa-miR-4715-5p	1	1	1
hsa_circ:chrX:53430498-53430825	hsa-miR-760	1	1	1
hsa_circ:chrX:53430498-53430825	hsa-miR-3151-5p	0	1	0
hsa_circ:chrX:53430498-53430825	hsa-miR-4674	0	1	0
hsa_circ:chrX:53430498-53430825	hsa-miR-375-5p	0	1	0
hsa_circ:chrX:53430498-53430825	hsa-miR-1538	0	1	0
hsa_circ:chrX:53430498-53430825	hsa-miR-9986	0	1	0
hsa_circ:chrX:53430498-53430825	hsa-miR-525-5p	0	1	0
hsa_circ:chrX:53430498-53430825	hsa-miR-3128	0	1	0
hsa_circ:chrX:53430498-53430825	hsa-miR-6790-5p	0	1	0
hsa_circ:chrX:53430498-53430825	hsa-miR-4328	0	1	0
hsa_circ:chrX:53430498-53430825	hsa-miR-6875-3p	1	1	1
hsa_circ:chrX:53430498-53430825	hsa-miR-141-5p	0	0	1
hsa_circ:chrX:53430498-53430825	hsa-miR-10398-3p	0	1	1
hsa_circ:chrX:53430498-53430825	hsa-miR-9899	0	1	0
hsa_circ:chrX:53430498-53430825	hsa-miR-193b-5p	0	1	0
hsa_circ:chrX:53430498-53430825	hsa-miR-3158-3p	0	1	0
hsa_circ:chrX:53430498-53430825	hsa-miR-3074-3p	0	1	1
hsa_circ:chrX:53430498-53430825	hsa-miR-6821-5p	0	1	0
hsa_circ:chrX:53430498-53430825	hsa-miR-3909	0	1	0
hsa_circ:chrX:53430498-53430825	hsa-miR-6736-5p	0	1	0
hsa_circ:chrX:53430498-53430825	hsa-miR-593-5p	0	1	0
hsa_circ:chrX:53430498-53430825	hsa-miR-6515-3p	1	1	1
hsa_circ:chrX:53430498-53430825	hsa-miR-3615	1	1	1
hsa_circ:chrX:53430498-53430825	hsa-miR-1299	0	1	0
hsa_circ:chrX:53430498-53430825	hsa-miR-1293	0	1	0
hsa_circ:chrX:53430498-53430825	hsa-miR-1290	1	0	0
hsa_circ:chrX:53430498-53430825	hsa-miR-1297	0	0	1
hsa_circ:chrX:53430498-53430825	hsa-miR-1294	0	1	0
hsa_circ:chrX:53430498-53430825	hsa-miR-27a-5p	0	1	0
hsa_circ:chrX:53430498-53430825	hsa-miR-372-5p	0	1	1
hsa_circ:chrX:53430498-53430825	hsa-miR-2355-3p	0	1	0
hsa_circ:chrX:53430498-53430825	hsa-miR-6770-3p	0	1	0
hsa_circ:chrX:53430498-53430825	hsa-miR-6765-5p	0	1	0
hsa_circ:chrX:53430498-53430825	hsa-miR-30a-3p	0	1	0
hsa_circ:chrX:53430498-53430825	hsa-miR-26b-5p	0	0	1
hsa_circ:chrX:53430498-53430825	hsa-miR-6744-5p	0	1	0
hsa_circ:chrX:53430498-53430825	hsa-miR-876-5p	0	1	0
hsa_circ:chrX:53430498-53430825	hsa-miR-718	0	1	1
hsa_circ:chrX:53430498-53430825	hsa-miR-3186-5p	0	1	0
hsa_circ:chrX:53430498-53430825	hsa-miR-153-5p	0	1	0
hsa_circ:chrX:53430498-53430825	hsa-miR-152-5p	1	1	0
hsa_circ:chrX:53430498-53430825	hsa-miR-7843-3p	0	1	0
hsa_circ:chrX:53430498-53430825	hsa-miR-26a-5p	0	1	1
hsa_circ:chrX:53430498-53430825	hsa-miR-623	0	1	0
hsa_circ:chrX:53430498-53430825	hsa-miR-621	0	1	1
hsa_circ:chrX:53430498-53430825	hsa-miR-29a-3p	0	1	0
hsa_circ:chrX:53430498-53430825	hsa-miR-448	0	1	0
hsa_circ:chrX:53430498-53430825	hsa-miR-6783-3p	0	1	0
hsa_circ:chrX:53430498-53430825	hsa-miR-561-3p	0	0	1
hsa_circ:chrX:53430498-53430825	hsa-miR-10396a-5p	1	1	0
hsa_circ:chrX:53430498-53430825	hsa-miR-7107-3p	0	1	0
hsa_circ:chrX:53430498-53430825	hsa-miR-498-5p	0	1	1
hsa_circ:chrX:53430498-53430825	hsa-miR-548at-5p	0	0	1
hsa_circ:chrX:53430498-53430825	hsa-miR-668-5p	0	1	0
hsa_circ:chrX:53430498-53430825	hsa-miR-3911	0	1	0
hsa_circ:chrX:53430498-53430825	hsa-miR-3059-5p	0	1	1
hsa_circ:chrX:53430498-53430825	hsa-miR-6830-3p	1	1	1
hsa_circ:chrX:53430498-53430825	hsa-miR-517-5p	0	1	0
hsa_circ:chrX:53430498-53430825	hsa-miR-548o-3p	1	0	1
hsa_circ:chrX:53430498-53430825	hsa-miR-1281	0	1	0
hsa_circ:chr20:45874752-45875261	hsa-miR-1976	0	1	0
hsa_circ:chr20:45874752-45875261	hsa-miR-1972	0	1	1
hsa_circ:chr20:45874752-45875261	hsa-miR-4778-3p	0	0	1
hsa_circ:chr20:45874752-45875261	hsa-miR-1914-3p	0	1	0
hsa_circ:chr20:45874752-45875261	hsa-miR-6873-3p	0	1	0
hsa_circ:chr20:45874752-45875261	hsa-miR-552-5p	0	0	1
hsa_circ:chr20:45874752-45875261	hsa-miR-4633-5p	0	0	1
hsa_circ:chr20:45874752-45875261	hsa-miR-6864-5p	0	0	1
hsa_circ:chr20:45874752-45875261	hsa-miR-4529-3p	0	1	0
hsa_circ:chr20:45874752-45875261	hsa-miR-6749-5p	0	1	0
hsa_circ:chr20:45874752-45875261	hsa-miR-29b-1-5p	0	1	0
hsa_circ:chr20:45874752-45875261	hsa-miR-5004-3p	0	1	0
hsa_circ:chr20:45874752-45875261	hsa-miR-4497	0	1	0
hsa_circ:chr20:45874752-45875261	hsa-miR-4492	1	1	1
hsa_circ:chr20:45874752-45875261	hsa-miR-1251-3p	0	1	0
hsa_circ:chr20:45874752-45875261	hsa-miR-4498	1	1	1
hsa_circ:chr20:45874752-45875261	hsa-miR-4656	0	1	1
hsa_circ:chr20:45874752-45875261	hsa-miR-4651	1	1	1
hsa_circ:chr20:45874752-45875261	hsa-miR-5706	0	1	0
hsa_circ:chr20:45874752-45875261	hsa-miR-5703	0	1	0
hsa_circ:chr20:45874752-45875261	hsa-miR-6815-5p	0	1	0
hsa_circ:chr20:45874752-45875261	hsa-miR-8074	0	1	0
hsa_circ:chr20:45874752-45875261	hsa-miR-4527	1	1	1
hsa_circ:chr20:45874752-45875261	hsa-miR-6773-5p	0	1	0
hsa_circ:chr20:45874752-45875261	hsa-miR-635	1	1	1
hsa_circ:chr20:45874752-45875261	hsa-miR-637	0	1	0
hsa_circ:chr20:45874752-45875261	hsa-miR-638	0	1	0
hsa_circ:chr20:45874752-45875261	hsa-miR-639	0	1	1
hsa_circ:chr20:45874752-45875261	hsa-miR-6819-5p	1	1	1
hsa_circ:chr20:45874752-45875261	hsa-miR-6762-3p	1	1	0
hsa_circ:chr20:45874752-45875261	hsa-miR-6787-5p	0	1	0
hsa_circ:chr20:45874752-45875261	hsa-miR-6764-5p	1	1	0
hsa_circ:chr20:45874752-45875261	hsa-miR-3142	0	1	0
hsa_circ:chr20:45874752-45875261	hsa-miR-3136-3p	1	0	1
hsa_circ:chr20:45874752-45875261	hsa-miR-3147	0	1	1
hsa_circ:chr20:45874752-45875261	hsa-miR-3148	0	0	1
hsa_circ:chr20:45874752-45875261	hsa-miR-10400-5p	0	1	0
hsa_circ:chr20:45874752-45875261	hsa-miR-939-5p	0	1	0
hsa_circ:chr20:45874752-45875261	hsa-miR-6878-5p	0	0	1
hsa_circ:chr20:45874752-45875261	hsa-miR-4714-3p	0	0	1
hsa_circ:chr20:45874752-45875261	hsa-miR-519e-5p	0	0	1
hsa_circ:chr20:45874752-45875261	hsa-miR-3922-3p	1	1	1
hsa_circ:chr20:45874752-45875261	hsa-miR-6784-5p	0	1	0
hsa_circ:chr20:45874752-45875261	hsa-miR-6785-5p	0	1	0
hsa_circ:chr20:45874752-45875261	hsa-miR-6727-5p	0	1	0
hsa_circ:chr20:45874752-45875261	hsa-miR-515-5p	0	0	1
hsa_circ:chr20:45874752-45875261	hsa-miR-5196-3p	0	1	1
hsa_circ:chr20:45874752-45875261	hsa-miR-4259	0	1	0
hsa_circ:chr20:45874752-45875261	hsa-miR-4258	0	1	1
hsa_circ:chr20:45874752-45875261	hsa-miR-3920	0	1	0
hsa_circ:chr20:45874752-45875261	hsa-miR-3921	0	1	1
hsa_circ:chr20:45874752-45875261	hsa-miR-4254	0	1	0
hsa_circ:chr20:45874752-45875261	hsa-miR-4256	0	0	1
hsa_circ:chr20:45874752-45875261	hsa-miR-4725-3p	0	1	1
hsa_circ:chr20:45874752-45875261	hsa-miR-3187-5p	0	1	0
hsa_circ:chr20:45874752-45875261	hsa-miR-19b-1-5p	1	1	1
hsa_circ:chr20:45874752-45875261	hsa-miR-593-3p	0	1	0
hsa_circ:chr20:45874752-45875261	hsa-miR-204-5p	1	1	1
hsa_circ:chr20:45874752-45875261	hsa-miR-6771-5p	0	1	0
hsa_circ:chr20:45874752-45875261	hsa-miR-6867-3p	0	1	0
hsa_circ:chr20:45874752-45875261	hsa-miR-3085-3p	1	1	1
hsa_circ:chr20:45874752-45875261	hsa-miR-544a	0	0	1
hsa_circ:chr20:45874752-45875261	hsa-miR-148b-5p	0	1	0
hsa_circ:chr20:45874752-45875261	hsa-miR-4659a-5p	0	0	1
hsa_circ:chr20:45874752-45875261	hsa-miR-629-5p	0	1	1
hsa_circ:chr20:45874752-45875261	hsa-miR-4786-5p	1	0	0
hsa_circ:chr20:45874752-45875261	hsa-miR-133a-5p	0	0	1
hsa_circ:chr20:45874752-45875261	hsa-miR-6779-5p	0	1	1
hsa_circ:chr20:45874752-45875261	hsa-miR-3200-5p	0	0	1
hsa_circ:chr20:45874752-45875261	hsa-miR-2277-3p	0	1	0
hsa_circ:chr20:45874752-45875261	hsa-miR-6509-5p	0	1	0
hsa_circ:chr20:45874752-45875261	hsa-miR-6839-5p	0	1	0
hsa_circ:chr20:45874752-45875261	hsa-miR-362-5p	0	1	1
hsa_circ:chr20:45874752-45875261	hsa-miR-6724-5p	0	1	0
hsa_circ:chr20:45874752-45875261	hsa-miR-6838-3p	0	1	1
hsa_circ:chr20:45874752-45875261	hsa-miR-130b-5p	0	0	1
hsa_circ:chr20:45874752-45875261	hsa-miR-4710	1	1	1
hsa_circ:chr20:45874752-45875261	hsa-miR-6736-3p	1	1	1
hsa_circ:chr20:45874752-45875261	hsa-miR-6737-3p	1	0	1
hsa_circ:chr20:45874752-45875261	hsa-miR-34c-3p	0	0	1
hsa_circ:chr20:45874752-45875261	hsa-miR-6843-3p	0	1	1
hsa_circ:chr20:45874752-45875261	hsa-miR-7151-5p	1	0	0
hsa_circ:chr20:45874752-45875261	hsa-miR-6889-5p	0	1	0
hsa_circ:chr20:45874752-45875261	hsa-miR-5572	0	1	1
hsa_circ:chr20:45874752-45875261	hsa-miR-10400-3p	0	1	1
hsa_circ:chr20:45874752-45875261	hsa-miR-6088	0	0	1
hsa_circ:chr20:45874752-45875261	hsa-miR-6084	0	1	0
hsa_circ:chr20:45874752-45875261	hsa-miR-16-5p	0	1	0
hsa_circ:chr20:45874752-45875261	hsa-miR-6847-3p	0	1	1
hsa_circ:chr20:45874752-45875261	hsa-miR-5006-3p	1	1	1
hsa_circ:chr20:45874752-45875261	hsa-miR-6752-5p	0	1	0
hsa_circ:chr20:45874752-45875261	hsa-miR-604	0	1	0
hsa_circ:chr20:45874752-45875261	hsa-miR-601	0	1	0
hsa_circ:chr20:45874752-45875261	hsa-miR-4534	0	1	0
hsa_circ:chr20:45874752-45875261	hsa-miR-608	0	1	1
hsa_circ:chr20:45874752-45875261	hsa-miR-4533	0	1	0
hsa_circ:chr20:45874752-45875261	hsa-miR-3159	0	1	0
hsa_circ:chr20:45874752-45875261	hsa-miR-6747-3p	0	1	0
hsa_circ:chr20:45874752-45875261	hsa-miR-6870-5p	0	1	0
hsa_circ:chr20:45874752-45875261	hsa-miR-892c-3p	0	1	1
hsa_circ:chr20:45874752-45875261	hsa-miR-6733-5p	1	1	0
hsa_circ:chr20:45874752-45875261	hsa-miR-6769b-3p	0	1	0
hsa_circ:chr20:45874752-45875261	hsa-miR-342-5p	0	1	1
hsa_circ:chr20:45874752-45875261	hsa-miR-4524b-5p	1	1	0
hsa_circ:chr20:45874752-45875261	hsa-miR-4665-3p	0	1	0
hsa_circ:chr20:45874752-45875261	hsa-miR-378a-5p	0	1	0
hsa_circ:chr20:45874752-45875261	hsa-miR-3189-3p	0	1	0
hsa_circ:chr20:45874752-45875261	hsa-miR-219a-2-3p	0	1	0
hsa_circ:chr20:45874752-45875261	hsa-miR-296-3p	0	1	0
hsa_circ:chr20:45874752-45875261	hsa-miR-4661-3p	0	1	0
hsa_circ:chr20:45874752-45875261	hsa-miR-4790-3p	1	0	1
hsa_circ:chr20:45874752-45875261	hsa-miR-3665	0	1	0
hsa_circ:chr20:45874752-45875261	hsa-miR-766-3p	0	0	1
hsa_circ:chr20:45874752-45875261	hsa-miR-5705	0	1	0
hsa_circ:chr20:45874752-45875261	hsa-miR-3621	0	1	0
hsa_circ:chr20:45874752-45875261	hsa-miR-5702	0	1	0
hsa_circ:chr20:45874752-45875261	hsa-miR-3689f	0	1	0
hsa_circ:chr20:45874752-45875261	hsa-miR-3689d	0	1	0
hsa_circ:chr20:45874752-45875261	hsa-miR-3689c	1	1	1
hsa_circ:chr20:45874752-45875261	hsa-miR-136-3p	0	0	1
hsa_circ:chr20:45874752-45875261	hsa-miR-302b-5p	0	0	1
hsa_circ:chr20:45874752-45875261	hsa-miR-664b-3p	1	0	0
hsa_circ:chr20:45874752-45875261	hsa-miR-6881-3p	1	1	1
hsa_circ:chr20:45874752-45875261	hsa-miR-6749-3p	0	1	1
hsa_circ:chr20:45874752-45875261	hsa-miR-664a-3p	1	0	0
hsa_circ:chr20:45874752-45875261	hsa-miR-6865-5p	0	1	0
hsa_circ:chr20:45874752-45875261	hsa-miR-3120-3p	0	0	1
hsa_circ:chr20:45874752-45875261	hsa-miR-2392	0	1	0
hsa_circ:chr20:45874752-45875261	hsa-miR-497-5p	0	1	0
hsa_circ:chr20:45874752-45875261	hsa-miR-5089-3p	0	1	0
hsa_circ:chr20:45874752-45875261	hsa-miR-6502-5p	0	0	1
hsa_circ:chr20:45874752-45875261	hsa-miR-6806-5p	0	1	1
hsa_circ:chr20:45874752-45875261	hsa-miR-6511a-3p	1	0	0
hsa_circ:chr20:45874752-45875261	hsa-miR-514b-3p	0	1	0
hsa_circ:chr20:45874752-45875261	hsa-miR-6795-5p	0	1	0
hsa_circ:chr20:45874752-45875261	hsa-miR-205-5p	0	0	1
hsa_circ:chr20:45874752-45875261	hsa-miR-6815-3p	0	1	0
hsa_circ:chr20:45874752-45875261	hsa-miR-3152-5p	0	0	1
hsa_circ:chr20:45874752-45875261	hsa-miR-612	0	1	0
hsa_circ:chr20:45874752-45875261	hsa-miR-617	0	0	1
hsa_circ:chr20:45874752-45875261	hsa-miR-3150a-3p	0	1	1
hsa_circ:chr20:45874752-45875261	hsa-miR-4526	0	1	1
hsa_circ:chr20:45874752-45875261	hsa-miR-4525	0	1	0
hsa_circ:chr20:45874752-45875261	hsa-miR-4522	0	1	0
hsa_circ:chr20:45874752-45875261	hsa-miR-11181-3p	0	1	0
hsa_circ:chr20:45874752-45875261	hsa-miR-3675-5p	0	0	1
hsa_circ:chr20:45874752-45875261	hsa-miR-6828-3p	1	1	1
hsa_circ:chr20:45874752-45875261	hsa-miR-4758-5p	0	1	0
hsa_circ:chr20:45874752-45875261	hsa-miR-3161	0	1	0
hsa_circ:chr20:45874752-45875261	hsa-miR-3136-5p	0	1	1
hsa_circ:chr20:45874752-45875261	hsa-miR-636	0	1	1
hsa_circ:chr20:45874752-45875261	hsa-miR-6845-3p	0	1	0
hsa_circ:chr20:45874752-45875261	hsa-miR-12128	0	1	1
hsa_circ:chr20:45874752-45875261	hsa-miR-6883-5p	0	1	0
hsa_circ:chr20:45874752-45875261	hsa-miR-3064-5p	1	1	1
hsa_circ:chr20:45874752-45875261	hsa-miR-4427	0	1	1
hsa_circ:chr20:45874752-45875261	hsa-miR-6739-3p	1	1	0
hsa_circ:chr20:45874752-45875261	hsa-miR-1915-5p	1	0	0
hsa_circ:chr20:45874752-45875261	hsa-miR-7157-3p	1	0	1
hsa_circ:chr20:45874752-45875261	hsa-miR-2467-5p	1	0	0
hsa_circ:chr20:45874752-45875261	hsa-miR-4750-5p	0	1	0
hsa_circ:chr20:45874752-45875261	hsa-miR-25-5p	0	1	0
hsa_circ:chr20:45874752-45875261	hsa-miR-143-3p	0	0	1
hsa_circ:chr20:45874752-45875261	hsa-miR-1288-3p	0	1	1
hsa_circ:chr20:45874752-45875261	hsa-miR-6727-3p	0	1	0
hsa_circ:chr20:45874752-45875261	hsa-miR-7855-5p	0	1	1
hsa_circ:chr20:45874752-45875261	hsa-miR-4768-5p	0	1	0
hsa_circ:chr20:45874752-45875261	hsa-miR-8053	0	1	0
hsa_circ:chr20:45874752-45875261	hsa-miR-8052	1	0	0
hsa_circ:chr20:45874752-45875261	hsa-miR-8057	1	1	1
hsa_circ:chr20:45874752-45875261	hsa-miR-8058	0	0	1
hsa_circ:chr20:45874752-45875261	hsa-miR-7161-3p	0	1	0
hsa_circ:chr20:45874752-45875261	hsa-miR-181a-2-3p	0	0	1
hsa_circ:chr20:45874752-45875261	hsa-miR-6856-3p	0	1	0
hsa_circ:chr20:45874752-45875261	hsa-miR-10396b-5p	0	1	0
hsa_circ:chr20:45874752-45875261	hsa-miR-6796-5p	0	1	0
hsa_circ:chr20:45874752-45875261	hsa-miR-6730-5p	0	1	0
hsa_circ:chr20:45874752-45875261	hsa-miR-6824-3p	0	1	0
hsa_circ:chr20:45874752-45875261	hsa-miR-4755-3p	1	0	0
hsa_circ:chr20:45874752-45875261	hsa-miR-3140-3p	0	1	1
hsa_circ:chr20:45874752-45875261	hsa-miR-133a-3p	0	1	0
hsa_circ:chr20:45874752-45875261	hsa-miR-138-5p	1	1	1
hsa_circ:chr20:45874752-45875261	hsa-miR-1236-3p	0	1	0
hsa_circ:chr20:45874752-45875261	hsa-miR-1266-5p	1	1	1
hsa_circ:chr20:45874752-45875261	hsa-miR-6838-5p	1	1	0
hsa_circ:chr20:45874752-45875261	hsa-miR-6844	1	0	1
hsa_circ:chr20:45874752-45875261	hsa-miR-151a-3p	0	0	1
hsa_circ:chr20:45874752-45875261	hsa-miR-4762-3p	0	1	0
hsa_circ:chr20:45874752-45875261	hsa-miR-4650-3p	0	1	0
hsa_circ:chr20:45874752-45875261	hsa-miR-4730	0	1	0
hsa_circ:chr20:45874752-45875261	hsa-miR-4736	0	1	0
hsa_circ:chr20:45874752-45875261	hsa-miR-4734	0	1	0
hsa_circ:chr20:45874752-45875261	hsa-miR-4728-5p	0	1	0
hsa_circ:chr20:45874752-45875261	hsa-miR-6825-5p	0	1	0
hsa_circ:chr20:45874752-45875261	hsa-miR-2115-3p	0	1	1
hsa_circ:chr20:45874752-45875261	hsa-miR-548n	0	0	1
hsa_circ:chr20:45874752-45875261	hsa-miR-548q	0	0	1
hsa_circ:chr20:45874752-45875261	hsa-miR-9-5p	0	1	1
hsa_circ:chr20:45874752-45875261	hsa-miR-4793-5p	1	1	1
hsa_circ:chr20:45874752-45875261	hsa-miR-23a-5p	1	1	1
hsa_circ:chr20:45874752-45875261	hsa-miR-10397-5p	1	1	1
hsa_circ:chr20:45874752-45875261	hsa-miR-9983-3p	0	1	0
hsa_circ:chr20:45874752-45875261	hsa-miR-661	0	1	0
hsa_circ:chr20:45874752-45875261	hsa-miR-4518	1	1	1
hsa_circ:chr20:45874752-45875261	hsa-miR-4516	0	1	0
hsa_circ:chr20:45874752-45875261	hsa-miR-4515	0	1	1
hsa_circ:chr20:45874752-45875261	hsa-miR-6716-5p	0	0	1
hsa_circ:chr20:45874752-45875261	hsa-miR-4677-5p	1	1	0
hsa_circ:chr20:45874752-45875261	hsa-miR-6503-5p	1	1	1
hsa_circ:chr20:45874752-45875261	hsa-miR-9851-5p	0	1	1
hsa_circ:chr20:45874752-45875261	hsa-miR-3170	0	0	1
hsa_circ:chr20:45874752-45875261	hsa-miR-3176	1	1	1
hsa_circ:chr20:45874752-45875261	hsa-miR-4646-3p	0	1	1
hsa_circ:chr20:45874752-45875261	hsa-miR-885-3p	0	1	0
hsa_circ:chr20:45874752-45875261	hsa-miR-541-3p	0	1	0
hsa_circ:chr20:45874752-45875261	hsa-miR-6735-3p	0	1	0
hsa_circ:chr20:45874752-45875261	hsa-miR-7155-3p	1	1	1
hsa_circ:chr20:45874752-45875261	hsa-miR-5189-5p	0	1	0
hsa_circ:chr20:45874752-45875261	hsa-miR-942-5p	0	1	1
hsa_circ:chr20:45874752-45875261	hsa-miR-6848-3p	0	1	1
hsa_circ:chr20:45874752-45875261	hsa-miR-30c-1-3p	1	1	1
hsa_circ:chr20:45874752-45875261	hsa-miR-6741-5p	0	1	0
hsa_circ:chr20:45874752-45875261	hsa-miR-3126-3p	1	1	0
hsa_circ:chr20:45874752-45875261	hsa-miR-302c-5p	0	0	1
hsa_circ:chr20:45874752-45875261	hsa-miR-5187-3p	1	0	1
hsa_circ:chr20:45874752-45875261	hsa-miR-4774-3p	0	0	1
hsa_circ:chr20:45874752-45875261	hsa-miR-6852-3p	1	1	1
hsa_circ:chr20:45874752-45875261	hsa-miR-501-5p	1	1	1
hsa_circ:chr20:45874752-45875261	hsa-miR-452-3p	0	0	1
hsa_circ:chr20:45874752-45875261	hsa-miR-6734-3p	0	1	0
hsa_circ:chr20:45874752-45875261	hsa-miR-23b-5p	1	1	1
hsa_circ:chr20:45874752-45875261	hsa-miR-4713-5p	0	1	0
hsa_circ:chr20:45874752-45875261	hsa-miR-18a-3p	0	1	0
hsa_circ:chr20:45874752-45875261	hsa-miR-3691-5p	0	1	0
hsa_circ:chr20:45874752-45875261	hsa-miR-8069	1	1	1
hsa_circ:chr20:45874752-45875261	hsa-miR-383-5p	0	1	0
hsa_circ:chr20:45874752-45875261	hsa-miR-4284	0	0	1
hsa_circ:chr20:45874752-45875261	hsa-miR-4747-3p	0	1	1
hsa_circ:chr20:45874752-45875261	hsa-miR-5088-5p	0	1	1
hsa_circ:chr20:45874752-45875261	hsa-miR-30e-3p	0	0	1
hsa_circ:chr20:45874752-45875261	hsa-miR-766-5p	0	1	0
hsa_circ:chr20:45874752-45875261	hsa-miR-6886-3p	0	1	0
hsa_circ:chr20:45874752-45875261	hsa-miR-888-3p	1	0	0
hsa_circ:chr20:45874752-45875261	hsa-miR-6759-3p	0	1	0
hsa_circ:chr20:45874752-45875261	hsa-miR-6818-3p	0	1	0
hsa_circ:chr20:45874752-45875261	hsa-miR-124-5p	0	1	0
hsa_circ:chr20:45874752-45875261	hsa-miR-5589-5p	0	1	0
hsa_circ:chr20:45874752-45875261	hsa-miR-6748-5p	0	1	0
hsa_circ:chr20:45874752-45875261	hsa-miR-6742-5p	0	1	0
hsa_circ:chr20:45874752-45875261	hsa-miR-4472	0	1	0
hsa_circ:chr20:45874752-45875261	hsa-miR-4798-3p	0	0	1
hsa_circ:chr20:45874752-45875261	hsa-miR-6805-3p	0	1	1
hsa_circ:chr20:45874752-45875261	hsa-miR-764	0	1	0
hsa_circ:chr20:45874752-45875261	hsa-miR-6763-5p	0	1	1
hsa_circ:chr20:45874752-45875261	hsa-miR-6840-3p	0	1	0
hsa_circ:chr20:45874752-45875261	hsa-miR-493-3p	0	1	1
hsa_circ:chr20:45874752-45875261	hsa-miR-7706	1	0	0
hsa_circ:chr20:45874752-45875261	hsa-miR-7704	0	1	0
hsa_circ:chr20:45874752-45875261	hsa-miR-7702	1	1	1
hsa_circ:chr20:45874752-45875261	hsa-miR-4729	1	1	0
hsa_circ:chr20:45874752-45875261	hsa-miR-212-3p	0	1	0
hsa_circ:chr20:45874752-45875261	hsa-miR-660-3p	0	1	0
hsa_circ:chr20:45874752-45875261	hsa-miR-6767-3p	1	0	0
hsa_circ:chr20:45874752-45875261	hsa-miR-615-5p	0	1	0
hsa_circ:chr20:45874752-45875261	hsa-miR-6774-5p	1	1	1
hsa_circ:chr20:45874752-45875261	hsa-miR-6822-3p	0	1	1
hsa_circ:chr20:45874752-45875261	hsa-miR-367-5p	0	1	1
hsa_circ:chr20:45874752-45875261	hsa-miR-6077	0	1	0
hsa_circ:chr20:45874752-45875261	hsa-miR-6075	0	1	0
hsa_circ:chr20:45874752-45875261	hsa-miR-6072	1	0	0
hsa_circ:chr20:45874752-45875261	hsa-miR-6071	0	1	1
hsa_circ:chr20:45874752-45875261	hsa-miR-6070	0	1	0
hsa_circ:chr20:45874752-45875261	hsa-miR-6894-5p	0	1	0
hsa_circ:chr20:45874752-45875261	hsa-miR-5580-5p	1	1	1
hsa_circ:chr20:45874752-45875261	hsa-miR-4505	0	1	1
hsa_circ:chr20:45874752-45875261	hsa-miR-4508	0	1	0
hsa_circ:chr20:45874752-45875261	hsa-miR-1227-5p	0	1	0
hsa_circ:chr20:45874752-45875261	hsa-miR-149-3p	0	1	0
hsa_circ:chr20:45874752-45875261	hsa-miR-3181	0	1	0
hsa_circ:chr20:45874752-45875261	hsa-miR-3182	0	0	1
hsa_circ:chr20:45874752-45875261	hsa-miR-3183	0	1	0
hsa_circ:chr20:45874752-45875261	hsa-miR-5581-5p	0	1	1
hsa_circ:chr20:45874752-45875261	hsa-miR-503-5p	0	1	0
hsa_circ:chr20:45874752-45875261	hsa-miR-4447	0	1	0
hsa_circ:chr20:45874752-45875261	hsa-miR-6505-3p	1	1	1
hsa_circ:chr20:45874752-45875261	hsa-miR-8078	1	1	0
hsa_circ:chr20:45874752-45875261	hsa-miR-4299	1	1	1
hsa_circ:chr20:45874752-45875261	hsa-miR-3194-3p	0	1	0
hsa_circ:chr20:45874752-45875261	hsa-miR-4297	0	1	1
hsa_circ:chr20:45874752-45875261	hsa-miR-4296	1	1	0
hsa_circ:chr20:45874752-45875261	hsa-miR-4290	0	1	0
hsa_circ:chr20:45874752-45875261	hsa-miR-6780a-3p	1	1	1
hsa_circ:chr20:45874752-45875261	hsa-miR-6894-3p	0	1	0
hsa_circ:chr20:45874752-45875261	hsa-miR-3925-3p	0	1	1
hsa_circ:chr20:45874752-45875261	hsa-miR-11399	0	1	0
hsa_circ:chr20:45874752-45875261	hsa-miR-627-3p	0	0	1
hsa_circ:chr20:45874752-45875261	hsa-miR-7111-5p	0	1	0
hsa_circ:chr20:45874752-45875261	hsa-miR-328-3p	0	1	0
hsa_circ:chr20:45874752-45875261	hsa-miR-7110-3p	0	1	1
hsa_circ:chr20:45874752-45875261	hsa-miR-3614-3p	1	1	0
hsa_circ:chr20:45874752-45875261	hsa-miR-1231	0	1	0
hsa_circ:chr20:45874752-45875261	hsa-miR-19b-2-5p	1	1	1
hsa_circ:chr20:45874752-45875261	hsa-miR-1200	0	1	0
hsa_circ:chr20:45874752-45875261	hsa-miR-2909	0	1	0
hsa_circ:chr20:45874752-45875261	hsa-miR-4645-5p	0	1	1
hsa_circ:chr20:45874752-45875261	hsa-miR-6797-5p	0	1	0
hsa_circ:chr20:45874752-45875261	hsa-miR-146a-3p	1	1	1
hsa_circ:chr20:45874752-45875261	hsa-miR-597-3p	0	1	1
hsa_circ:chr20:45874752-45875261	hsa-miR-181b-3p	1	0	1
hsa_circ:chr20:45874752-45875261	hsa-miR-6731-5p	0	1	1
hsa_circ:chr20:45874752-45875261	hsa-miR-323a-5p	0	1	0
hsa_circ:chr20:45874752-45875261	hsa-miR-10399-3p	0	1	0
hsa_circ:chr20:45874752-45875261	hsa-miR-22-5p	0	1	1
hsa_circ:chr20:45874752-45875261	hsa-miR-216a-5p	0	1	1
hsa_circ:chr20:45874752-45875261	hsa-miR-2116-5p	1	1	1
hsa_circ:chr20:45874752-45875261	hsa-miR-219a-1-3p	0	1	0
hsa_circ:chr20:45874752-45875261	hsa-miR-1295a	0	1	0
hsa_circ:chr20:45874752-45875261	hsa-miR-7108-3p	1	1	1
hsa_circ:chr20:45874752-45875261	hsa-miR-7152-5p	0	1	0
hsa_circ:chr20:45874752-45875261	hsa-miR-425-5p	0	0	1
hsa_circ:chr20:45874752-45875261	hsa-miR-7158-5p	0	1	0
hsa_circ:chr20:45874752-45875261	hsa-miR-190b-3p	0	0	1
hsa_circ:chr20:45874752-45875261	hsa-miR-6842-3p	1	1	1
hsa_circ:chr20:45874752-45875261	hsa-miR-640	0	1	0
hsa_circ:chr20:45874752-45875261	hsa-miR-645	0	1	0
hsa_circ:chr20:45874752-45875261	hsa-miR-647	0	1	1
hsa_circ:chr20:45874752-45875261	hsa-miR-646	0	1	0
hsa_circ:chr20:45874752-45875261	hsa-miR-29a-5p	1	1	0
hsa_circ:chr20:45874752-45875261	hsa-miR-5001-3p	1	1	1
hsa_circ:chr20:45874752-45875261	hsa-miR-3620-5p	0	1	1
hsa_circ:chr20:45874752-45875261	hsa-miR-136-5p	1	1	0
hsa_circ:chr20:45874752-45875261	hsa-miR-6855-5p	0	1	1
hsa_circ:chr20:45874752-45875261	hsa-miR-4436b-5p	0	0	1
hsa_circ:chr20:45874752-45875261	hsa-miR-3127-5p	1	1	1
hsa_circ:chr20:45874752-45875261	hsa-miR-4423-5p	1	0	0
hsa_circ:chr20:45874752-45875261	hsa-miR-5002-3p	0	1	1
hsa_circ:chr20:45874752-45875261	hsa-miR-6809-3p	0	1	0
hsa_circ:chr20:45874752-45875261	hsa-miR-3198	0	1	0
hsa_circ:chr20:45874752-45875261	hsa-miR-6753-3p	1	1	1
hsa_circ:chr20:45874752-45875261	hsa-miR-523-5p	0	1	0
hsa_circ:chr20:45874752-45875261	hsa-miR-203a-5p	0	1	0
hsa_circ:chr20:45874752-45875261	hsa-miR-10395-3p	0	1	0
hsa_circ:chr20:45874752-45875261	hsa-miR-7114-5p	0	1	0
hsa_circ:chr20:45874752-45875261	hsa-miR-6131	0	1	1
hsa_circ:chr20:45874752-45875261	hsa-miR-6134	0	1	1
hsa_circ:chr20:45874752-45875261	hsa-miR-3619-5p	0	1	1
hsa_circ:chr20:45874752-45875261	hsa-miR-6741-3p	0	1	0
hsa_circ:chr20:45874752-45875261	hsa-miR-1587	0	1	1
hsa_circ:chr20:45874752-45875261	hsa-miR-5590-5p	0	0	1
hsa_circ:chr20:45874752-45875261	hsa-miR-676-3p	0	0	1
hsa_circ:chr20:45874752-45875261	hsa-miR-323b-5p	0	1	0
hsa_circ:chr20:45874752-45875261	hsa-miR-6769a-3p	1	0	0
hsa_circ:chr20:45874752-45875261	hsa-miR-500a-5p	0	0	1
hsa_circ:chr20:45874752-45875261	hsa-miR-7106-3p	1	0	0
hsa_circ:chr20:45874752-45875261	hsa-miR-5009-3p	1	1	1
hsa_circ:chr20:45874752-45875261	hsa-miR-135a-2-3p	0	0	1
hsa_circ:chr20:45874752-45875261	hsa-miR-425-3p	0	1	0
hsa_circ:chr20:45874752-45875261	hsa-miR-8085	0	1	1
hsa_circ:chr20:45874752-45875261	hsa-miR-3978	0	1	0
hsa_circ:chr20:45874752-45875261	hsa-miR-8089	0	1	0
hsa_circ:chr20:45874752-45875261	hsa-miR-218-1-3p	0	0	1
hsa_circ:chr20:45874752-45875261	hsa-miR-4664-3p	0	1	0
hsa_circ:chr20:45874752-45875261	hsa-miR-4680-3p	0	1	1
hsa_circ:chr20:45874752-45875261	hsa-miR-3667-3p	0	1	0
hsa_circ:chr20:45874752-45875261	hsa-miR-130a-5p	0	1	1
hsa_circ:chr20:45874752-45875261	hsa-miR-6759-5p	0	1	0
hsa_circ:chr20:45874752-45875261	hsa-miR-3664-3p	0	0	1
hsa_circ:chr20:45874752-45875261	hsa-miR-301b-5p	0	1	1
hsa_circ:chr20:45874752-45875261	hsa-miR-6529-3p	0	0	1
hsa_circ:chr20:45874752-45875261	hsa-miR-4524a-5p	0	1	0
hsa_circ:chr20:45874752-45875261	hsa-miR-183-3p	0	1	0
hsa_circ:chr20:45874752-45875261	hsa-miR-891a-3p	0	1	0
hsa_circ:chr20:45874752-45875261	hsa-miR-889-5p	0	1	1
hsa_circ:chr20:45874752-45875261	hsa-miR-6891-3p	1	0	0
hsa_circ:chr20:45874752-45875261	hsa-miR-548t-5p	0	0	1
hsa_circ:chr20:45874752-45875261	hsa-miR-4659a-3p	1	1	0
hsa_circ:chr20:45874752-45875261	hsa-miR-526b-5p	0	1	0
hsa_circ:chr20:45874752-45875261	hsa-miR-4748	0	1	1
hsa_circ:chr20:45874752-45875261	hsa-miR-494-5p	0	1	0
hsa_circ:chr20:45874752-45875261	hsa-miR-4741	0	1	1
hsa_circ:chr20:45874752-45875261	hsa-miR-5691	0	1	1
hsa_circ:chr20:45874752-45875261	hsa-miR-5696	1	0	0
hsa_circ:chr20:45874752-45875261	hsa-miR-330-5p	0	1	0
hsa_circ:chr20:45874752-45875261	hsa-miR-5698	0	1	0
hsa_circ:chr20:45874752-45875261	hsa-miR-6782-3p	0	1	0
hsa_circ:chr20:45874752-45875261	hsa-miR-744-3p	0	1	0
hsa_circ:chr20:45874752-45875261	hsa-miR-1913	0	1	0
hsa_circ:chr20:45874752-45875261	hsa-miR-2110	1	1	1
hsa_circ:chr20:45874752-45875261	hsa-miR-2113	0	1	0
hsa_circ:chr20:45874752-45875261	hsa-miR-2117	0	1	0
hsa_circ:chr20:45874752-45875261	hsa-miR-8081	0	1	0
hsa_circ:chr20:45874752-45875261	hsa-miR-653-3p	1	1	1
hsa_circ:chr20:45874752-45875261	hsa-miR-5088-3p	0	1	1
hsa_circ:chr20:45874752-45875261	hsa-miR-6751-5p	0	1	0
hsa_circ:chr20:45874752-45875261	hsa-miR-657	0	1	0
hsa_circ:chr20:45874752-45875261	hsa-miR-9902	0	1	1
hsa_circ:chr20:45874752-45875261	hsa-miR-9901	0	1	0
hsa_circ:chr20:45874752-45875261	hsa-miR-92a-1-5p	0	1	0
hsa_circ:chr20:45874752-45875261	hsa-miR-3960	0	1	0
hsa_circ:chr20:45874752-45875261	hsa-miR-4740-3p	0	1	0
hsa_circ:chr20:45874752-45875261	hsa-miR-15b-5p	0	1	0
hsa_circ:chr20:45874752-45875261	hsa-miR-324-3p	0	1	1
hsa_circ:chr20:45874752-45875261	hsa-miR-3160-5p	0	1	0
hsa_circ:chr20:45874752-45875261	hsa-miR-518e-5p	0	1	0
hsa_circ:chr20:45874752-45875261	hsa-miR-6878-3p	0	1	1
hsa_circ:chr20:45874752-45875261	hsa-miR-6125	0	1	0
hsa_circ:chr20:45874752-45875261	hsa-miR-938	0	1	0
hsa_circ:chr20:45874752-45875261	hsa-miR-663a	0	1	0
hsa_circ:chr20:45874752-45875261	hsa-miR-663b	0	1	0
hsa_circ:chr20:45874752-45875261	hsa-miR-1226-5p	0	1	0
hsa_circ:chr20:45874752-45875261	hsa-miR-3180-5p	0	1	0
hsa_circ:chr20:45874752-45875261	hsa-miR-423-3p	0	1	0
hsa_circ:chr20:45874752-45875261	hsa-miR-371a-5p	0	1	0
hsa_circ:chr20:45874752-45875261	hsa-miR-3059-3p	0	1	0
hsa_circ:chr20:45874752-45875261	hsa-miR-502-5p	0	1	1
hsa_circ:chr20:45874752-45875261	hsa-miR-5007-5p	1	1	1
hsa_circ:chr20:45874752-45875261	hsa-miR-4685-5p	0	1	1
hsa_circ:chr20:45874752-45875261	hsa-miR-6738-3p	0	1	1
hsa_circ:chr20:45874752-45875261	hsa-miR-450a-1-3p	0	0	1
hsa_circ:chr20:45874752-45875261	hsa-miR-450a-2-3p	1	1	1
hsa_circ:chr20:45874752-45875261	hsa-miR-922	1	1	1
hsa_circ:chr20:45874752-45875261	hsa-miR-924	0	1	0
hsa_circ:chr20:45874752-45875261	hsa-miR-584-3p	0	1	0
hsa_circ:chr20:45874752-45875261	hsa-miR-125b-1-3p	0	1	0
hsa_circ:chr20:45874752-45875261	hsa-miR-549a-3p	0	1	1
hsa_circ:chr20:45874752-45875261	hsa-miR-6874-3p	0	1	0
hsa_circ:chr20:45874752-45875261	hsa-miR-1249-5p	0	1	0
hsa_circ:chr20:45874752-45875261	hsa-miR-7110-5p	0	1	0
hsa_circ:chr20:45874752-45875261	hsa-miR-4653-3p	0	1	0
hsa_circ:chr20:45874752-45875261	hsa-miR-3663-5p	0	1	0
hsa_circ:chr20:45874752-45875261	hsa-miR-6866-3p	1	0	0
hsa_circ:chr20:45874752-45875261	hsa-miR-5196-5p	0	1	0
hsa_circ:chr20:45874752-45875261	hsa-miR-6514-3p	0	1	0
hsa_circ:chr20:45874752-45875261	hsa-miR-135b-5p	1	1	1
hsa_circ:chr20:45874752-45875261	hsa-miR-3689a-5p	0	1	0
hsa_circ:chr20:45874752-45875261	hsa-miR-6888-3p	1	1	0
hsa_circ:chr20:45874752-45875261	hsa-miR-6509-3p	1	0	1
hsa_circ:chr20:45874752-45875261	hsa-miR-3944-3p	0	1	0
hsa_circ:chr20:45874752-45875261	hsa-miR-3529-5p	0	1	0
hsa_circ:chr20:45874752-45875261	hsa-miR-6839-3p	1	1	1
hsa_circ:chr20:45874752-45875261	hsa-miR-135a-5p	1	1	1
hsa_circ:chr20:45874752-45875261	hsa-miR-345-5p	1	1	1
hsa_circ:chr20:45874752-45875261	hsa-miR-103a-1-5p	0	1	0
hsa_circ:chr20:45874752-45875261	hsa-miR-4676-3p	0	1	1
hsa_circ:chr20:45874752-45875261	hsa-miR-4770	0	0	1
hsa_circ:chr20:45874752-45875261	hsa-miR-1306-3p	0	1	0
hsa_circ:chr20:45874752-45875261	hsa-miR-522-5p	0	1	0
hsa_circ:chr20:45874752-45875261	hsa-miR-4446-3p	1	1	1
hsa_circ:chr20:45874752-45875261	hsa-miR-7113-5p	0	1	1
hsa_circ:chr20:45874752-45875261	hsa-miR-1234-3p	0	1	0
hsa_circ:chr20:45874752-45875261	hsa-miR-3912-5p	1	0	1
hsa_circ:chr20:45874752-45875261	hsa-miR-3913-5p	0	0	1
hsa_circ:chr20:45874752-45875261	hsa-miR-758-5p	0	0	1
hsa_circ:chr20:45874752-45875261	hsa-miR-125a-3p	1	1	0
hsa_circ:chr20:45874752-45875261	hsa-miR-4279	0	1	1
hsa_circ:chr20:45874752-45875261	hsa-miR-6746-5p	0	1	0
hsa_circ:chr20:45874752-45875261	hsa-miR-4794	0	1	1
hsa_circ:chr20:45874752-45875261	hsa-miR-375-3p	0	1	0
hsa_circ:chr20:45874752-45875261	hsa-miR-519c-5p	0	1	0
hsa_circ:chr20:45874752-45875261	hsa-miR-329-5p	1	1	1
hsa_circ:chr20:45874752-45875261	hsa-miR-7849-3p	0	1	0
hsa_circ:chr20:45874752-45875261	hsa-miR-4420	1	1	1
hsa_circ:chr20:45874752-45875261	hsa-miR-4421	0	1	0
hsa_circ:chr20:45874752-45875261	hsa-miR-4424	0	1	0
hsa_circ:chr20:45874752-45875261	hsa-miR-4425	0	0	1
hsa_circ:chr20:45874752-45875261	hsa-miR-4731-5p	0	1	0
hsa_circ:chr20:45874752-45875261	hsa-miR-6769b-5p	0	1	0
hsa_circ:chr20:45874752-45875261	hsa-miR-1343-3p	0	1	0
hsa_circ:chr20:45874752-45875261	hsa-miR-519a-5p	0	1	0
hsa_circ:chr20:45874752-45875261	hsa-miR-6769a-5p	0	1	0
hsa_circ:chr20:45874752-45875261	hsa-miR-7106-5p	0	1	0
hsa_circ:chr20:45874752-45875261	hsa-miR-6860	0	1	0
hsa_circ:chr20:45874752-45875261	hsa-miR-4687-3p	1	1	0
hsa_circ:chr20:45874752-45875261	hsa-miR-767-3p	1	1	1
hsa_circ:chr20:45874752-45875261	hsa-miR-4776-3p	1	0	0
hsa_circ:chr20:45874752-45875261	hsa-miR-7107-5p	0	1	0
hsa_circ:chr20:45874752-45875261	hsa-miR-1245b-3p	0	0	1
hsa_circ:chr20:45874752-45875261	hsa-miR-7850-5p	0	1	0
hsa_circ:chr20:45874752-45875261	hsa-miR-6776-5p	0	1	1
hsa_circ:chr20:45874752-45875261	hsa-miR-1205	1	0	0
hsa_circ:chr20:45874752-45875261	hsa-miR-3689b-5p	0	1	0
hsa_circ:chr20:45874752-45875261	hsa-miR-4312	1	1	1
hsa_circ:chr20:45874752-45875261	hsa-miR-4315	1	1	0
hsa_circ:chr20:45874752-45875261	hsa-miR-4316	0	1	1
hsa_circ:chr20:45874752-45875261	hsa-miR-6870-3p	0	1	1
hsa_circ:chr20:45874752-45875261	hsa-miR-6833-3p	0	1	0
hsa_circ:chr20:45874752-45875261	hsa-miR-6788-5p	1	1	1
hsa_circ:chr20:45874752-45875261	hsa-miR-218-5p	0	0	1
hsa_circ:chr20:45874752-45875261	hsa-miR-877-3p	0	1	1
hsa_circ:chr20:45874752-45875261	hsa-miR-12129	0	1	0
hsa_circ:chr20:45874752-45875261	hsa-miR-2861	0	1	0
hsa_circ:chr20:45874752-45875261	hsa-miR-12127	0	1	0
hsa_circ:chr20:45874752-45875261	hsa-miR-664a-5p	0	1	1
hsa_circ:chr20:45874752-45875261	hsa-miR-511-5p	1	1	1
hsa_circ:chr20:45874752-45875261	hsa-miR-6782-5p	0	1	0
hsa_circ:chr20:45874752-45875261	hsa-miR-212-5p	1	1	0
hsa_circ:chr20:45874752-45875261	hsa-miR-551b-3p	0	1	1
hsa_circ:chr20:45874752-45875261	hsa-miR-6086	0	1	0
hsa_circ:chr20:45874752-45875261	hsa-miR-129-5p	0	1	0
hsa_circ:chr20:45874752-45875261	hsa-miR-24-3p	1	1	1
hsa_circ:chr20:45874752-45875261	hsa-miR-15a-5p	1	1	0
hsa_circ:chr20:45874752-45875261	hsa-miR-548al	0	1	0
hsa_circ:chr20:45874752-45875261	hsa-miR-450b-3p	0	1	0
hsa_circ:chr20:45874752-45875261	hsa-miR-216b-5p	0	1	1
hsa_circ:chr20:45874752-45875261	hsa-miR-4659b-5p	0	0	1
hsa_circ:chr20:45874752-45875261	hsa-miR-6775-3p	0	1	0
hsa_circ:chr20:45874752-45875261	hsa-miR-4785	0	1	0
hsa_circ:chr20:45874752-45875261	hsa-miR-5699-3p	0	1	0
hsa_circ:chr20:45874752-45875261	hsa-miR-4722-3p	0	1	0
hsa_circ:chr20:45874752-45875261	hsa-miR-4740-5p	0	1	1
hsa_circ:chr20:45874752-45875261	hsa-miR-6756-5p	1	1	0
hsa_circ:chr20:45874752-45875261	hsa-miR-15b-3p	0	0	1
hsa_circ:chr20:45874752-45875261	hsa-miR-8068	0	0	1
hsa_circ:chr20:45874752-45875261	hsa-miR-4437	1	1	0
hsa_circ:chr20:45874752-45875261	hsa-miR-4431	0	1	0
hsa_circ:chr20:45874752-45875261	hsa-miR-4430	0	1	1
hsa_circ:chr20:45874752-45875261	hsa-miR-1251-5p	0	1	0
hsa_circ:chr20:45874752-45875261	hsa-miR-346	1	1	1
hsa_circ:chr20:45874752-45875261	hsa-miR-4708-5p	0	0	1
hsa_circ:chr20:45874752-45875261	hsa-miR-1908-3p	0	1	1
hsa_circ:chr20:45874752-45875261	hsa-miR-4439	0	1	1
hsa_circ:chr20:45874752-45875261	hsa-miR-6889-3p	0	1	1
hsa_circ:chr20:45874752-45875261	hsa-miR-6837-5p	0	1	1
hsa_circ:chr20:45874752-45875261	hsa-miR-3135a	0	1	0
hsa_circ:chr20:45874752-45875261	hsa-miR-432-3p	0	1	0
hsa_circ:chr20:45874752-45875261	hsa-miR-211-5p	1	1	1
hsa_circ:chr20:45874752-45875261	hsa-miR-937-5p	1	1	0
hsa_circ:chr20:45874752-45875261	hsa-miR-4745-3p	0	1	0
hsa_circ:chr20:45874752-45875261	hsa-miR-6880-5p	0	1	0
hsa_circ:chr20:45874752-45875261	hsa-miR-198	0	1	1
hsa_circ:chr20:45874752-45875261	hsa-miR-378g	0	1	0
hsa_circ:chr20:45874752-45875261	hsa-miR-378j	0	1	0
hsa_circ:chr20:45874752-45875261	hsa-miR-193a-5p	0	1	1
hsa_circ:chr20:45874752-45875261	hsa-miR-1275	0	1	0
hsa_circ:chr20:45874752-45875261	hsa-miR-4309	0	1	0
hsa_circ:chr20:45874752-45875261	hsa-miR-4645-3p	0	1	0
hsa_circ:chr20:45874752-45875261	hsa-miR-4755-5p	1	1	1
hsa_circ:chr20:45874752-45875261	hsa-miR-6507-3p	1	0	1
hsa_circ:chr20:45874752-45875261	hsa-miR-6726-3p	0	1	0
hsa_circ:chr20:45874752-45875261	hsa-miR-135b-3p	0	0	1
hsa_circ:chr20:45874752-45875261	hsa-miR-186-3p	0	1	1
hsa_circ:chr20:45874752-45875261	hsa-miR-1303	0	1	0
hsa_circ:chr20:45874752-45875261	hsa-miR-10392-3p	0	1	0
hsa_circ:chr20:45874752-45875261	hsa-miR-12130	0	1	0
hsa_circ:chr20:45874752-45875261	hsa-miR-4650-5p	0	0	1
hsa_circ:chr20:45874752-45875261	hsa-miR-625-5p	0	1	0
hsa_circ:chr20:45874752-45875261	hsa-miR-1285-3p	0	1	0
hsa_circ:chr20:45874752-45875261	hsa-miR-6772-3p	1	1	1
hsa_circ:chr20:45874752-45875261	hsa-miR-1301-5p	0	1	1
hsa_circ:chr20:45874752-45875261	hsa-miR-3655	0	1	1
hsa_circ:chr20:45874752-45875261	hsa-miR-92a-2-5p	0	1	0
hsa_circ:chr20:45874752-45875261	hsa-miR-3652	0	1	1
hsa_circ:chr20:45874752-45875261	hsa-miR-522-3p	0	0	1
hsa_circ:chr20:45874752-45875261	hsa-miR-6719-3p	0	1	1
hsa_circ:chr20:45874752-45875261	hsa-miR-4446-5p	1	1	1
hsa_circ:chr20:45874752-45875261	hsa-miR-6777-5p	0	1	0
hsa_circ:chr20:45874752-45875261	hsa-miR-629-3p	0	1	1
hsa_circ:chr20:45874752-45875261	hsa-miR-3913-3p	0	0	1
hsa_circ:chr20:45874752-45875261	hsa-miR-147a	0	1	0
hsa_circ:chr20:45874752-45875261	hsa-miR-500b-5p	0	1	1
hsa_circ:chr20:45874752-45875261	hsa-miR-6747-5p	0	1	1
hsa_circ:chr20:45874752-45875261	hsa-miR-4726-3p	0	1	0
hsa_circ:chr20:45874752-45875261	hsa-miR-550a-3p	0	1	0
hsa_circ:chr20:45874752-45875261	hsa-miR-6737-5p	1	1	1
hsa_circ:chr20:45874752-45875261	hsa-miR-4445-5p	0	1	0
hsa_circ:chr20:45874752-45875261	hsa-miR-1470	0	1	1
hsa_circ:chr20:45874752-45875261	hsa-miR-514a-3p	0	1	0
hsa_circ:chr20:45874752-45875261	hsa-miR-592	0	0	1
hsa_circ:chr20:45874752-45875261	hsa-miR-3184-3p	0	1	0
hsa_circ:chr20:45874752-45875261	hsa-miR-4448	0	1	1
hsa_circ:chr20:45874752-45875261	hsa-miR-759	0	0	1
hsa_circ:chr20:45874752-45875261	hsa-miR-4763-3p	0	1	0
hsa_circ:chr20:45874752-45875261	hsa-miR-578	0	1	0
hsa_circ:chr20:45874752-45875261	hsa-miR-572	0	1	0
hsa_circ:chr20:45874752-45875261	hsa-miR-6876-3p	0	1	0
hsa_circ:chr20:45874752-45875261	hsa-miR-1343-5p	0	1	0
hsa_circ:chr20:45874752-45875261	hsa-miR-4691-5p	0	1	1
hsa_circ:chr20:45874752-45875261	hsa-miR-12114	1	1	0
hsa_circ:chr20:45874752-45875261	hsa-miR-452-5p	0	0	1
hsa_circ:chr20:45874752-45875261	hsa-miR-301a-5p	0	0	1
hsa_circ:chr20:45874752-45875261	hsa-miR-3681-5p	0	1	0
hsa_circ:chr20:45874752-45875261	hsa-miR-10393-5p	0	1	0
hsa_circ:chr20:45874752-45875261	hsa-miR-4649-3p	0	1	0
hsa_circ:chr20:45874752-45875261	hsa-miR-302d-5p	1	0	1
hsa_circ:chr20:45874752-45875261	hsa-miR-508-3p	0	1	0
hsa_circ:chr20:45874752-45875261	hsa-miR-8082	0	1	0
hsa_circ:chr20:45874752-45875261	hsa-miR-7151-3p	1	0	0
hsa_circ:chr20:45874752-45875261	hsa-miR-3689b-3p	1	1	1
hsa_circ:chr20:45874752-45875261	hsa-miR-6810-5p	0	1	1
hsa_circ:chr20:45874752-45875261	hsa-miR-185-3p	1	1	0
hsa_circ:chr20:45874752-45875261	hsa-miR-6758-3p	0	1	0
hsa_circ:chr20:45874752-45875261	hsa-miR-4531	0	1	0
hsa_circ:chr20:45874752-45875261	hsa-miR-6812-3p	0	1	1
hsa_circ:chr20:45874752-45875261	hsa-miR-1267	0	0	1
hsa_circ:chr20:45874752-45875261	hsa-miR-4330	0	0	1
hsa_circ:chr20:45874752-45875261	hsa-miR-4659b-3p	1	1	0
hsa_circ:chr20:45874752-45875261	hsa-miR-3934-3p	1	1	1
hsa_circ:chr20:45874752-45875261	hsa-miR-4727-5p	0	0	1
hsa_circ:chr20:45874752-45875261	hsa-miR-489-5p	0	1	0
hsa_circ:chr20:45874752-45875261	hsa-miR-6775-5p	0	1	0
hsa_circ:chr20:45874752-45875261	hsa-miR-8071	0	1	0
hsa_circ:chr20:45874752-45875261	hsa-miR-5010-5p	0	1	0
hsa_circ:chr20:45874752-45875261	hsa-miR-6892-3p	0	1	0
hsa_circ:chr20:45874752-45875261	hsa-miR-1269b	1	1	1
hsa_circ:chr20:45874752-45875261	hsa-miR-1269a	1	1	1
hsa_circ:chr20:45874752-45875261	hsa-miR-519a-2-5p	0	1	1
hsa_circ:chr20:45874752-45875261	hsa-miR-4694-3p	1	1	1
hsa_circ:chr20:45874752-45875261	hsa-miR-6861-5p	0	1	1
hsa_circ:chr20:45874752-45875261	hsa-miR-8072	0	1	0
hsa_circ:chr20:45874752-45875261	hsa-miR-6823-5p	0	1	1
hsa_circ:chr20:45874752-45875261	hsa-miR-7156-5p	0	1	0
hsa_circ:chr20:45874752-45875261	hsa-miR-6851-3p	0	1	0
hsa_circ:chr20:45874752-45875261	hsa-miR-8075	0	1	0
hsa_circ:chr20:45874752-45875261	hsa-miR-3120-5p	0	1	0
hsa_circ:chr20:45874752-45875261	hsa-miR-1178-5p	0	1	1
hsa_circ:chr20:45874752-45875261	hsa-miR-149-5p	1	1	1
hsa_circ:chr20:45874752-45875261	hsa-miR-519b-5p	0	1	0
hsa_circ:chr20:45874752-45875261	hsa-miR-4452	0	1	0
hsa_circ:chr20:45874752-45875261	hsa-miR-4456	1	1	1
hsa_circ:chr20:45874752-45875261	hsa-miR-4454	0	1	0
hsa_circ:chr20:45874752-45875261	hsa-miR-6829-5p	0	1	1
hsa_circ:chr20:45874752-45875261	hsa-miR-107	0	1	0
hsa_circ:chr20:45874752-45875261	hsa-miR-11181-5p	0	1	1
hsa_circ:chr20:45874752-45875261	hsa-miR-5090	0	1	0
hsa_circ:chr20:45874752-45875261	hsa-miR-432-5p	0	1	0
hsa_circ:chr20:45874752-45875261	hsa-miR-626	0	1	0
hsa_circ:chr20:45874752-45875261	hsa-miR-4653-5p	0	1	1
hsa_circ:chr20:45874752-45875261	hsa-miR-6799-5p	0	1	0
hsa_circ:chr20:45874752-45875261	hsa-miR-6857-5p	0	1	1
hsa_circ:chr20:45874752-45875261	hsa-miR-6506-5p	0	1	0
hsa_circ:chr20:45874752-45875261	hsa-miR-4745-5p	0	1	0
hsa_circ:chr20:45874752-45875261	hsa-miR-3124-3p	0	1	0
hsa_circ:chr20:45874752-45875261	hsa-miR-194-3p	0	1	0
hsa_circ:chr20:45874752-45875261	hsa-miR-335-3p	1	0	1
hsa_circ:chr20:45874752-45875261	hsa-miR-892b	1	0	0
hsa_circ:chr20:45874752-45875261	hsa-miR-4711-3p	1	1	1
hsa_circ:chr20:45874752-45875261	hsa-miR-2276-5p	0	1	0
hsa_circ:chr20:45874752-45875261	hsa-miR-328-5p	0	1	0
hsa_circ:chr20:45874752-45875261	hsa-miR-1266-3p	0	0	1
hsa_circ:chr20:45874752-45875261	hsa-miR-6820-5p	0	1	0
hsa_circ:chr20:45874752-45875261	hsa-miR-1237-3p	1	1	1
hsa_circ:chr20:45874752-45875261	hsa-miR-10398-5p	0	1	0
hsa_circ:chr20:45874752-45875261	hsa-miR-4321	0	1	0
hsa_circ:chr20:45874752-45875261	hsa-miR-4322	0	1	0
hsa_circ:chr20:45874752-45875261	hsa-miR-1258	0	1	0
hsa_circ:chr20:45874752-45875261	hsa-miR-4326	0	1	1
hsa_circ:chr20:45874752-45875261	hsa-miR-214-3p	0	1	1
hsa_circ:chr20:45874752-45875261	hsa-miR-6868-3p	1	1	1
hsa_circ:chr20:45874752-45875261	hsa-miR-3074-5p	0	1	0
hsa_circ:chr20:45874752-45875261	hsa-miR-4747-5p	0	1	0
hsa_circ:chr20:45874752-45875261	hsa-miR-6124	1	1	1
hsa_circ:chr20:45874752-45875261	hsa-miR-6126	0	1	1
hsa_circ:chr20:45874752-45875261	hsa-miR-12115	0	1	0
hsa_circ:chr20:45874752-45875261	hsa-miR-12116	1	1	1
hsa_circ:chr20:45874752-45875261	hsa-miR-370-3p	0	1	0
hsa_circ:chr20:45874752-45875261	hsa-miR-12119	0	1	0
hsa_circ:chr20:45874752-45875261	hsa-miR-550b-2-5p	0	1	0
hsa_circ:chr20:45874752-45875261	hsa-miR-7154-3p	0	1	0
hsa_circ:chr20:45874752-45875261	hsa-miR-7108-5p	0	1	0
hsa_circ:chr20:45874752-45875261	hsa-miR-3674	0	0	1
hsa_circ:chr20:45874752-45875261	hsa-miR-148a-5p	0	0	1
hsa_circ:chr20:45874752-45875261	hsa-miR-6730-3p	0	1	1
hsa_circ:chr20:45874752-45875261	hsa-miR-34a-3p	0	0	1
hsa_circ:chr20:45874752-45875261	hsa-miR-9903	0	0	1
hsa_circ:chr20:45874752-45875261	hsa-miR-4682	0	1	0
hsa_circ:chr20:45874752-45875261	hsa-miR-4683	0	1	1
hsa_circ:chr20:45874752-45875261	hsa-miR-769-3p	0	1	0
hsa_circ:chr20:45874752-45875261	hsa-miR-9900	1	1	0
hsa_circ:chr20:45874752-45875261	hsa-miR-6893-3p	0	1	0
hsa_circ:chr20:45874752-45875261	hsa-miR-7111-3p	0	1	1
hsa_circ:chr20:45874752-45875261	hsa-miR-6842-5p	0	1	0
hsa_circ:chr20:45874752-45875261	hsa-miR-1304-3p	0	1	1
hsa_circ:chr20:45874752-45875261	hsa-miR-26b-3p	0	1	0
hsa_circ:chr20:45874752-45875261	hsa-miR-628-5p	0	1	0
hsa_circ:chr20:45874752-45875261	hsa-miR-4728-3p	0	1	0
hsa_circ:chr20:45874752-45875261	hsa-miR-30d-3p	0	1	1
hsa_circ:chr20:45874752-45875261	hsa-miR-4467	0	1	0
hsa_circ:chr20:45874752-45875261	hsa-miR-4464	0	0	1
hsa_circ:chr20:45874752-45875261	hsa-miR-4465	0	1	0
hsa_circ:chr20:45874752-45875261	hsa-miR-548az-5p	0	0	1
hsa_circ:chr20:45874752-45875261	hsa-miR-4663	1	0	0
hsa_circ:chr20:45874752-45875261	hsa-miR-520b-5p	0	1	1
hsa_circ:chr20:45874752-45875261	hsa-miR-6834-5p	0	1	0
hsa_circ:chr20:45874752-45875261	hsa-miR-484	1	1	1
hsa_circ:chr20:45874752-45875261	hsa-miR-5194	0	1	0
hsa_circ:chr20:45874752-45875261	hsa-miR-5087	1	1	1
hsa_circ:chr20:45874752-45875261	hsa-miR-4723-3p	0	1	0
hsa_circ:chr20:45874752-45875261	hsa-miR-1537-5p	0	1	0
hsa_circ:chr20:45874752-45875261	hsa-miR-3680-5p	1	1	1
hsa_circ:chr20:45874752-45875261	hsa-miR-4690-5p	0	1	0
hsa_circ:chr20:45874752-45875261	hsa-miR-3115	0	0	1
hsa_circ:chr20:45874752-45875261	hsa-miR-6748-3p	0	1	0
hsa_circ:chr20:45874752-45875261	hsa-miR-491-5p	1	0	0
hsa_circ:chr20:45874752-45875261	hsa-miR-4664-5p	0	0	1
hsa_circ:chr20:45874752-45875261	hsa-miR-3191-5p	0	1	1
hsa_circ:chr20:45874752-45875261	hsa-miR-340-3p	1	1	1
hsa_circ:chr20:45874752-45875261	hsa-miR-1247-3p	0	1	0
hsa_circ:chr20:45874752-45875261	hsa-miR-6513-5p	0	0	1
hsa_circ:chr20:45874752-45875261	hsa-miR-6740-3p	1	0	1
hsa_circ:chr20:45874752-45875261	hsa-miR-6792-3p	0	1	1
hsa_circ:chr20:45874752-45875261	hsa-miR-6812-5p	1	1	1
hsa_circ:chr20:45874752-45875261	hsa-miR-1246	1	0	0
hsa_circ:chr20:45874752-45875261	hsa-miR-1248	1	1	1
hsa_circ:chr20:45874752-45875261	hsa-miR-1180-3p	0	1	0
hsa_circ:chr20:45874752-45875261	hsa-miR-3689e	0	1	0
hsa_circ:chr20:45874752-45875261	hsa-miR-4260	0	1	1
hsa_circ:chr20:45874752-45875261	hsa-miR-4265	0	1	0
hsa_circ:chr20:45874752-45875261	hsa-miR-4268	1	1	1
hsa_circ:chr20:45874752-45875261	hsa-miR-6827-3p	1	1	1
hsa_circ:chr20:45874752-45875261	hsa-miR-127-3p	0	1	0
hsa_circ:chr20:45874752-45875261	hsa-miR-105-5p	0	0	1
hsa_circ:chr20:45874752-45875261	hsa-miR-320a-5p	1	1	1
hsa_circ:chr20:45874752-45875261	hsa-miR-133b	0	1	0
hsa_circ:chr20:45874752-45875261	hsa-miR-3660	0	0	1
hsa_circ:chr20:45874752-45875261	hsa-miR-1199-3p	0	1	0
hsa_circ:chr20:45874752-45875261	hsa-miR-224-3p	0	0	1
hsa_circ:chr20:45874752-45875261	hsa-miR-3940-5p	0	1	1
hsa_circ:chr20:45874752-45875261	hsa-miR-4743-3p	0	1	0
hsa_circ:chr20:45874752-45875261	hsa-miR-19a-5p	1	0	1
hsa_circ:chr20:45874752-45875261	hsa-miR-4507	0	1	1
hsa_circ:chr20:45874752-45875261	hsa-miR-218-2-3p	1	1	1
hsa_circ:chr20:45874752-45875261	hsa-miR-5787	0	1	1
hsa_circ:chr20:45874752-45875261	hsa-miR-6817-3p	1	1	1
hsa_circ:chr20:45874752-45875261	hsa-miR-7853-5p	0	0	1
hsa_circ:chr20:45874752-45875261	hsa-miR-1178-3p	1	1	1
hsa_circ:chr20:45874752-45875261	hsa-miR-1207-5p	0	1	0
hsa_circ:chr20:45874752-45875261	hsa-miR-6803-5p	0	1	0
hsa_circ:chr20:45874752-45875261	hsa-miR-181b-2-3p	1	0	1
hsa_circ:chr20:45874752-45875261	hsa-miR-762	1	1	1
hsa_circ:chr20:45874752-45875261	hsa-miR-760	0	1	1
hsa_circ:chr20:45874752-45875261	hsa-miR-761	0	1	1
hsa_circ:chr20:45874752-45875261	hsa-miR-3151-5p	0	1	0
hsa_circ:chr20:45874752-45875261	hsa-miR-4679	0	1	0
hsa_circ:chr20:45874752-45875261	hsa-miR-4675	0	1	1
hsa_circ:chr20:45874752-45875261	hsa-miR-4674	0	1	1
hsa_circ:chr20:45874752-45875261	hsa-miR-4673	0	1	1
hsa_circ:chr20:45874752-45875261	hsa-miR-6745	0	1	0
hsa_circ:chr20:45874752-45875261	hsa-miR-6801-5p	0	1	0
hsa_circ:chr20:45874752-45875261	hsa-miR-1538	0	1	0
hsa_circ:chr20:45874752-45875261	hsa-miR-6851-5p	1	1	0
hsa_circ:chr20:45874752-45875261	hsa-miR-9986	1	1	1
hsa_circ:chr20:45874752-45875261	hsa-miR-3155b	1	1	1
hsa_circ:chr20:45874752-45875261	hsa-miR-3155a	1	1	1
hsa_circ:chr20:45874752-45875261	hsa-miR-4725-5p	0	1	1
hsa_circ:chr20:45874752-45875261	hsa-miR-6738-5p	0	1	0
hsa_circ:chr20:45874752-45875261	hsa-miR-6882-5p	0	0	1
hsa_circ:chr20:45874752-45875261	hsa-miR-3122	0	0	1
hsa_circ:chr20:45874752-45875261	hsa-miR-4667-3p	0	1	1
hsa_circ:chr20:45874752-45875261	hsa-miR-4328	0	0	1
hsa_circ:chr20:45874752-45875261	hsa-miR-7978	0	1	1
hsa_circ:chr20:45874752-45875261	hsa-miR-7974	0	1	0
hsa_circ:chr20:45874752-45875261	hsa-miR-943	0	1	1
hsa_circ:chr20:45874752-45875261	hsa-miR-549a-5p	1	1	1
hsa_circ:chr20:45874752-45875261	hsa-miR-6875-3p	0	1	0
hsa_circ:chr20:45874752-45875261	hsa-miR-141-5p	1	1	1
hsa_circ:chr20:45874752-45875261	hsa-miR-1908-5p	0	1	0
hsa_circ:chr20:45874752-45875261	hsa-miR-10398-3p	0	1	0
hsa_circ:chr20:45874752-45875261	hsa-miR-7854-3p	1	1	1
hsa_circ:chr20:45874752-45875261	hsa-miR-3689a-3p	0	1	1
hsa_circ:chr20:45874752-45875261	hsa-miR-193b-5p	0	1	0
hsa_circ:chr20:45874752-45875261	hsa-miR-6504-5p	1	1	1
hsa_circ:chr20:45874752-45875261	hsa-miR-3158-3p	0	1	1
hsa_circ:chr20:45874752-45875261	hsa-miR-11400	0	1	0
hsa_circ:chr20:45874752-45875261	hsa-miR-6780a-5p	0	1	1
hsa_circ:chr20:45874752-45875261	hsa-miR-3909	1	1	1
hsa_circ:chr20:45874752-45875261	hsa-miR-4273	0	1	0
hsa_circ:chr20:45874752-45875261	hsa-miR-4271	0	1	1
hsa_circ:chr20:45874752-45875261	hsa-miR-1182	1	1	1
hsa_circ:chr20:45874752-45875261	hsa-miR-4787-5p	0	1	0
hsa_circ:chr20:45874752-45875261	hsa-miR-887-5p	1	0	1
hsa_circ:chr20:45874752-45875261	hsa-miR-3610	0	1	0
hsa_circ:chr20:45874752-45875261	hsa-miR-6849-5p	0	1	0
hsa_circ:chr20:45874752-45875261	hsa-miR-1299	0	1	0
hsa_circ:chr20:45874752-45875261	hsa-miR-551a	0	1	1
hsa_circ:chr20:45874752-45875261	hsa-miR-1293	0	1	0
hsa_circ:chr20:45874752-45875261	hsa-miR-1291	0	1	0
hsa_circ:chr20:45874752-45875261	hsa-miR-1294	1	1	1
hsa_circ:chr20:45874752-45875261	hsa-miR-27a-5p	0	1	1
hsa_circ:chr20:45874752-45875261	hsa-miR-4800-3p	1	1	1
hsa_circ:chr20:45874752-45875261	hsa-miR-2355-3p	1	1	1
hsa_circ:chr20:45874752-45875261	hsa-miR-2052	0	0	1
hsa_circ:chr20:45874752-45875261	hsa-miR-6770-3p	0	1	0
hsa_circ:chr20:45874752-45875261	hsa-miR-30a-3p	0	0	1
hsa_circ:chr20:45874752-45875261	hsa-miR-4699-3p	0	1	0
hsa_circ:chr20:45874752-45875261	hsa-miR-30b-3p	1	1	1
hsa_circ:chr20:45874752-45875261	hsa-miR-876-5p	1	0	0
hsa_circ:chr20:45874752-45875261	hsa-miR-718	0	1	0
hsa_circ:chr20:45874752-45875261	hsa-miR-4489	0	1	0
hsa_circ:chr20:45874752-45875261	hsa-miR-5009-5p	0	1	1
hsa_circ:chr20:45874752-45875261	hsa-miR-5008-3p	1	1	1
hsa_circ:chr20:45874752-45875261	hsa-miR-152-5p	0	1	1
hsa_circ:chr20:45874752-45875261	hsa-miR-623	0	1	1
hsa_circ:chr20:45874752-45875261	hsa-miR-1296-5p	0	1	0
hsa_circ:chr20:45874752-45875261	hsa-miR-5001-5p	1	1	1
hsa_circ:chr20:45874752-45875261	hsa-miR-3119	1	1	1
hsa_circ:chr20:45874752-45875261	hsa-miR-4481	0	1	0
hsa_circ:chr20:45874752-45875261	hsa-miR-1298-3p	0	1	0
hsa_circ:chr20:45874752-45875261	hsa-miR-7847-3p	0	1	0
hsa_circ:chr20:45874752-45875261	hsa-miR-3138	0	1	0
hsa_circ:chr20:45874752-45875261	hsa-miR-5193	0	1	0
hsa_circ:chr20:45874752-45875261	hsa-miR-5192	0	1	0
hsa_circ:chr20:45874752-45875261	hsa-miR-6780b-5p	0	1	1
hsa_circ:chr20:45874752-45875261	hsa-miR-7107-3p	1	1	1
hsa_circ:chr20:45874752-45875261	hsa-miR-1247-5p	0	1	0
hsa_circ:chr20:45874752-45875261	hsa-miR-3190-5p	0	1	1
hsa_circ:chr20:45874752-45875261	hsa-miR-6740-5p	1	1	1
hsa_circ:chr20:45874752-45875261	hsa-miR-30c-2-3p	1	1	1
hsa_circ:chr20:45874752-45875261	hsa-miR-548at-5p	0	1	0
hsa_circ:chr20:45874752-45875261	hsa-miR-504-5p	0	1	1
hsa_circ:chr20:45874752-45875261	hsa-miR-1180-5p	1	0	0
hsa_circ:chr20:45874752-45875261	hsa-miR-7155-5p	0	1	0
hsa_circ:chr20:45874752-45875261	hsa-miR-3918	0	1	1
hsa_circ:chr20:45874752-45875261	hsa-miR-3059-5p	1	1	0
hsa_circ:chr20:45874752-45875261	hsa-miR-1193	0	1	0
hsa_circ:chr20:45874752-45875261	hsa-miR-182-3p	0	1	1
hsa_circ:chr20:45874752-45875261	hsa-miR-6793-5p	1	1	0
hsa_circ:chr20:45874752-45875261	hsa-miR-1273h-5p	0	1	1
hsa_circ:chr20:45874752-45875261	hsa-miR-6830-3p	0	1	0
hsa_circ:chr20:45874752-45875261	hsa-miR-585-3p	0	1	0
hsa_circ:chr20:45874752-45875261	hsa-miR-29b-2-5p	0	1	0
hsa_circ:chr20:45874752-45875261	hsa-miR-6890-5p	1	1	1
hsa_circ:chr20:45874752-45875261	hsa-miR-200c-5p	0	1	0
hsa_circ:chr20:45874752-45875261	hsa-miR-1289	1	1	0
hsa_circ:chr10:112723883-112745523	hsa-miR-1972	0	1	0
hsa_circ:chr10:112723883-112745523	hsa-miR-3065-3p	0	1	1
hsa_circ:chr10:112723883-112745523	hsa-miR-548am-5p	0	0	1
hsa_circ:chr10:112723883-112745523	hsa-miR-4778-3p	1	0	1
hsa_circ:chr10:112723883-112745523	hsa-miR-1914-3p	0	1	0
hsa_circ:chr10:112723883-112745523	hsa-miR-6873-3p	0	0	1
hsa_circ:chr10:112723883-112745523	hsa-miR-4633-5p	0	1	1
hsa_circ:chr10:112723883-112745523	hsa-miR-12113	1	1	0
hsa_circ:chr10:112723883-112745523	hsa-miR-6864-5p	1	1	1
hsa_circ:chr10:112723883-112745523	hsa-miR-4529-3p	0	1	0
hsa_circ:chr10:112723883-112745523	hsa-miR-509-3p	0	1	0
hsa_circ:chr10:112723883-112745523	hsa-miR-6749-5p	0	1	0
hsa_circ:chr10:112723883-112745523	hsa-miR-526b-3p	1	1	0
hsa_circ:chr10:112723883-112745523	hsa-miR-29b-1-5p	0	1	1
hsa_circ:chr10:112723883-112745523	hsa-miR-504-3p	0	1	0
hsa_circ:chr10:112723883-112745523	hsa-miR-5587-5p	0	1	1
hsa_circ:chr10:112723883-112745523	hsa-miR-4775	1	0	1
hsa_circ:chr10:112723883-112745523	hsa-miR-33b-3p	0	1	0
hsa_circ:chr10:112723883-112745523	hsa-miR-302c-3p	0	1	0
hsa_circ:chr10:112723883-112745523	hsa-miR-5684	1	0	0
hsa_circ:chr10:112723883-112745523	hsa-miR-4715-3p	1	1	1
hsa_circ:chr10:112723883-112745523	hsa-miR-5004-3p	1	1	1
hsa_circ:chr10:112723883-112745523	hsa-miR-4497	0	1	0
hsa_circ:chr10:112723883-112745523	hsa-miR-4493	0	1	0
hsa_circ:chr10:112723883-112745523	hsa-miR-4490	1	1	1
hsa_circ:chr10:112723883-112745523	hsa-miR-514b-5p	1	1	0
hsa_circ:chr10:112723883-112745523	hsa-miR-4498	0	1	0
hsa_circ:chr10:112723883-112745523	hsa-miR-4654	1	1	0
hsa_circ:chr10:112723883-112745523	hsa-miR-4656	0	1	0
hsa_circ:chr10:112723883-112745523	hsa-miR-4651	0	1	0
hsa_circ:chr10:112723883-112745523	hsa-miR-205-3p	1	1	1
hsa_circ:chr10:112723883-112745523	hsa-miR-4444	0	1	0
hsa_circ:chr10:112723883-112745523	hsa-miR-5706	0	1	0
hsa_circ:chr10:112723883-112745523	hsa-miR-4787-3p	0	1	0
hsa_circ:chr10:112723883-112745523	hsa-miR-5700	1	0	0
hsa_circ:chr10:112723883-112745523	hsa-miR-653-5p	0	0	1
hsa_circ:chr10:112723883-112745523	hsa-miR-6815-5p	0	1	0
hsa_circ:chr10:112723883-112745523	hsa-miR-8077	1	1	1
hsa_circ:chr10:112723883-112745523	hsa-miR-6773-5p	0	1	0
hsa_circ:chr10:112723883-112745523	hsa-miR-635	0	1	0
hsa_circ:chr10:112723883-112745523	hsa-miR-449a	0	1	0
hsa_circ:chr10:112723883-112745523	hsa-miR-637	0	1	0
hsa_circ:chr10:112723883-112745523	hsa-miR-638	0	1	1
hsa_circ:chr10:112723883-112745523	hsa-miR-639	0	1	0
hsa_circ:chr10:112723883-112745523	hsa-miR-6819-5p	0	1	0
hsa_circ:chr10:112723883-112745523	hsa-let-7g-5p	1	0	0
hsa_circ:chr10:112723883-112745523	hsa-miR-6762-3p	0	1	0
hsa_circ:chr10:112723883-112745523	hsa-miR-217-5p	0	0	1
hsa_circ:chr10:112723883-112745523	hsa-miR-6787-5p	0	1	0
hsa_circ:chr10:112723883-112745523	hsa-miR-18b-5p	0	1	1
hsa_circ:chr10:112723883-112745523	hsa-miR-5588-5p	1	1	0
hsa_circ:chr10:112723883-112745523	hsa-miR-6764-5p	0	1	1
hsa_circ:chr10:112723883-112745523	hsa-miR-433-3p	0	0	1
hsa_circ:chr10:112723883-112745523	hsa-miR-6882-3p	0	1	0
hsa_circ:chr10:112723883-112745523	hsa-miR-3141	0	1	0
hsa_circ:chr10:112723883-112745523	hsa-miR-501-3p	1	1	0
hsa_circ:chr10:112723883-112745523	hsa-miR-3147	1	1	1
hsa_circ:chr10:112723883-112745523	hsa-miR-208b-5p	1	0	0
hsa_circ:chr10:112723883-112745523	hsa-miR-10400-5p	0	1	0
hsa_circ:chr10:112723883-112745523	hsa-miR-939-5p	0	1	0
hsa_circ:chr10:112723883-112745523	hsa-miR-6878-5p	0	1	0
hsa_circ:chr10:112723883-112745523	hsa-miR-485-5p	0	1	1
hsa_circ:chr10:112723883-112745523	hsa-miR-6831-5p	1	1	1
hsa_circ:chr10:112723883-112745523	hsa-miR-128-1-5p	0	1	0
hsa_circ:chr10:112723883-112745523	hsa-miR-3922-3p	0	1	0
hsa_circ:chr10:112723883-112745523	hsa-miR-5100	0	1	0
hsa_circ:chr10:112723883-112745523	hsa-miR-6784-5p	0	1	0
hsa_circ:chr10:112723883-112745523	hsa-miR-214-5p	0	1	0
hsa_circ:chr10:112723883-112745523	hsa-miR-6785-5p	1	1	1
hsa_circ:chr10:112723883-112745523	hsa-miR-548j-5p	0	0	1
hsa_circ:chr10:112723883-112745523	hsa-miR-6856-5p	0	1	1
hsa_circ:chr10:112723883-112745523	hsa-miR-193b-3p	0	0	1
hsa_circ:chr10:112723883-112745523	hsa-miR-6727-5p	0	1	0
hsa_circ:chr10:112723883-112745523	hsa-miR-4470	1	1	1
hsa_circ:chr10:112723883-112745523	hsa-miR-6834-3p	0	0	1
hsa_circ:chr10:112723883-112745523	hsa-miR-155-3p	1	0	1
hsa_circ:chr10:112723883-112745523	hsa-miR-140-5p	0	1	1
hsa_circ:chr10:112723883-112745523	hsa-miR-4259	0	1	0
hsa_circ:chr10:112723883-112745523	hsa-miR-4258	0	1	0
hsa_circ:chr10:112723883-112745523	hsa-let-7d-5p	0	1	0
hsa_circ:chr10:112723883-112745523	hsa-miR-4252	0	1	0
hsa_circ:chr10:112723883-112745523	hsa-miR-3156-3p	0	1	1
hsa_circ:chr10:112723883-112745523	hsa-miR-4254	0	1	1
hsa_circ:chr10:112723883-112745523	hsa-miR-4257	0	1	1
hsa_circ:chr10:112723883-112745523	hsa-miR-6790-3p	0	1	0
hsa_circ:chr10:112723883-112745523	hsa-let-7a-3p	0	1	1
hsa_circ:chr10:112723883-112745523	hsa-miR-4725-3p	0	1	0
hsa_circ:chr10:112723883-112745523	hsa-miR-3187-5p	0	1	0
hsa_circ:chr10:112723883-112745523	hsa-miR-1285-5p	1	1	0
hsa_circ:chr10:112723883-112745523	hsa-miR-19b-1-5p	0	1	1
hsa_circ:chr10:112723883-112745523	hsa-miR-3144-5p	0	1	0
hsa_circ:chr10:112723883-112745523	hsa-miR-4700-3p	0	1	0
hsa_circ:chr10:112723883-112745523	hsa-miR-593-3p	0	1	0
hsa_circ:chr10:112723883-112745523	hsa-miR-204-5p	1	1	1
hsa_circ:chr10:112723883-112745523	hsa-miR-6771-5p	0	1	0
hsa_circ:chr10:112723883-112745523	hsa-miR-6891-5p	0	1	0
hsa_circ:chr10:112723883-112745523	hsa-miR-6866-5p	0	1	0
hsa_circ:chr10:112723883-112745523	hsa-miR-3085-3p	0	0	1
hsa_circ:chr10:112723883-112745523	hsa-miR-5197-3p	1	0	0
hsa_circ:chr10:112723883-112745523	hsa-miR-148b-5p	1	1	1
hsa_circ:chr10:112723883-112745523	hsa-miR-629-5p	0	1	1
hsa_circ:chr10:112723883-112745523	hsa-miR-6786-5p	0	1	0
hsa_circ:chr10:112723883-112745523	hsa-miR-4753-3p	1	1	1
hsa_circ:chr10:112723883-112745523	hsa-miR-548ar-3p	1	0	1
hsa_circ:chr10:112723883-112745523	hsa-miR-133a-5p	1	1	1
hsa_circ:chr10:112723883-112745523	hsa-miR-6779-5p	1	1	1
hsa_circ:chr10:112723883-112745523	hsa-miR-6509-5p	0	1	1
hsa_circ:chr10:112723883-112745523	hsa-miR-7109-3p	0	1	1
hsa_circ:chr10:112723883-112745523	hsa-miR-6778-5p	0	1	0
hsa_circ:chr10:112723883-112745523	hsa-miR-365b-5p	0	1	1
hsa_circ:chr10:112723883-112745523	hsa-miR-6839-5p	1	0	1
hsa_circ:chr10:112723883-112745523	hsa-miR-362-5p	0	1	0
hsa_circ:chr10:112723883-112745523	hsa-miR-6724-5p	0	1	0
hsa_circ:chr10:112723883-112745523	hsa-miR-193a-3p	0	0	1
hsa_circ:chr10:112723883-112745523	hsa-miR-6838-3p	0	1	1
hsa_circ:chr10:112723883-112745523	hsa-miR-6863	0	1	0
hsa_circ:chr10:112723883-112745523	hsa-miR-541-5p	0	1	0
hsa_circ:chr10:112723883-112745523	hsa-miR-6791-3p	1	1	1
hsa_circ:chr10:112723883-112745523	hsa-miR-130b-5p	1	1	1
hsa_circ:chr10:112723883-112745523	hsa-miR-30a-5p	1	0	0
hsa_circ:chr10:112723883-112745523	hsa-miR-151a-5p	0	1	0
hsa_circ:chr10:112723883-112745523	hsa-miR-4710	0	1	1
hsa_circ:chr10:112723883-112745523	hsa-miR-6744-3p	0	1	0
hsa_circ:chr10:112723883-112745523	hsa-miR-1287-3p	0	1	1
hsa_circ:chr10:112723883-112745523	hsa-miR-1306-5p	0	1	1
hsa_circ:chr10:112723883-112745523	hsa-miR-1307-3p	0	1	0
hsa_circ:chr10:112723883-112745523	hsa-miR-4652-3p	1	1	1
hsa_circ:chr10:112723883-112745523	hsa-miR-6843-3p	0	1	1
hsa_circ:chr10:112723883-112745523	hsa-miR-7151-5p	1	1	1
hsa_circ:chr10:112723883-112745523	hsa-miR-3184-5p	0	1	0
hsa_circ:chr10:112723883-112745523	hsa-miR-548ao-5p	1	0	1
hsa_circ:chr10:112723883-112745523	hsa-miR-5572	0	1	0
hsa_circ:chr10:112723883-112745523	hsa-miR-6516-5p	0	1	0
hsa_circ:chr10:112723883-112745523	hsa-let-7i-3p	0	1	0
hsa_circ:chr10:112723883-112745523	hsa-miR-3912-3p	1	0	1
hsa_circ:chr10:112723883-112745523	hsa-miR-18a-5p	0	0	1
hsa_circ:chr10:112723883-112745523	hsa-miR-10400-3p	0	1	0
hsa_circ:chr10:112723883-112745523	hsa-miR-520c-3p	1	1	0
hsa_circ:chr10:112723883-112745523	hsa-miR-10397-3p	1	1	1
hsa_circ:chr10:112723883-112745523	hsa-miR-6088	1	1	0
hsa_circ:chr10:112723883-112745523	hsa-miR-6089	0	1	0
hsa_circ:chr10:112723883-112745523	hsa-miR-30c-5p	1	0	0
hsa_circ:chr10:112723883-112745523	hsa-miR-6084	0	1	0
hsa_circ:chr10:112723883-112745523	hsa-miR-6085	0	1	0
hsa_circ:chr10:112723883-112745523	hsa-miR-548ae-5p	0	0	1
hsa_circ:chr10:112723883-112745523	hsa-miR-5006-3p	1	0	1
hsa_circ:chr10:112723883-112745523	hsa-miR-6752-5p	0	1	0
hsa_circ:chr10:112723883-112745523	hsa-miR-607	0	0	1
hsa_circ:chr10:112723883-112745523	hsa-miR-606	1	0	1
hsa_circ:chr10:112723883-112745523	hsa-miR-601	1	1	1
hsa_circ:chr10:112723883-112745523	hsa-miR-4534	0	1	0
hsa_circ:chr10:112723883-112745523	hsa-miR-4537	0	1	0
hsa_circ:chr10:112723883-112745523	hsa-miR-608	0	1	0
hsa_circ:chr10:112723883-112745523	hsa-miR-4533	0	1	1
hsa_circ:chr10:112723883-112745523	hsa-miR-5000-5p	0	1	1
hsa_circ:chr10:112723883-112745523	hsa-miR-466	0	0	1
hsa_circ:chr10:112723883-112745523	hsa-miR-3681-3p	0	0	1
hsa_circ:chr10:112723883-112745523	hsa-miR-561-5p	0	0	1
hsa_circ:chr10:112723883-112745523	hsa-miR-4646-5p	0	1	1
hsa_circ:chr10:112723883-112745523	hsa-miR-6747-3p	0	1	0
hsa_circ:chr10:112723883-112745523	hsa-miR-548e-5p	1	0	1
hsa_circ:chr10:112723883-112745523	hsa-miR-548d-3p	0	0	1
hsa_circ:chr10:112723883-112745523	hsa-miR-185-5p	1	1	0
hsa_circ:chr10:112723883-112745523	hsa-miR-6769b-3p	1	0	0
hsa_circ:chr10:112723883-112745523	hsa-miR-3126-5p	1	1	1
hsa_circ:chr10:112723883-112745523	hsa-miR-342-5p	0	1	0
hsa_circ:chr10:112723883-112745523	hsa-miR-199b-3p	1	0	1
hsa_circ:chr10:112723883-112745523	hsa-miR-1238-5p	0	1	0
hsa_circ:chr10:112723883-112745523	hsa-miR-4524b-5p	0	0	1
hsa_circ:chr10:112723883-112745523	hsa-miR-4665-3p	0	1	0
hsa_circ:chr10:112723883-112745523	hsa-miR-4712-5p	0	0	1
hsa_circ:chr10:112723883-112745523	hsa-miR-378a-5p	0	1	0
hsa_circ:chr10:112723883-112745523	hsa-miR-4697-5p	0	1	0
hsa_circ:chr10:112723883-112745523	hsa-miR-3189-3p	0	1	1
hsa_circ:chr10:112723883-112745523	hsa-miR-3935	0	1	0
hsa_circ:chr10:112723883-112745523	hsa-miR-3937	0	1	0
hsa_circ:chr10:112723883-112745523	hsa-miR-3936	0	1	0
hsa_circ:chr10:112723883-112745523	hsa-miR-4632-5p	1	0	0
hsa_circ:chr10:112723883-112745523	hsa-miR-548aj-3p	1	1	1
hsa_circ:chr10:112723883-112745523	hsa-miR-431-3p	0	1	0
hsa_circ:chr10:112723883-112745523	hsa-miR-296-3p	0	1	0
hsa_circ:chr10:112723883-112745523	hsa-miR-4661-3p	0	1	0
hsa_circ:chr10:112723883-112745523	hsa-miR-1179	0	1	0
hsa_circ:chr10:112723883-112745523	hsa-miR-3665	0	1	1
hsa_circ:chr10:112723883-112745523	hsa-miR-767-5p	0	1	0
hsa_circ:chr10:112723883-112745523	hsa-miR-548av-3p	1	0	1
hsa_circ:chr10:112723883-112745523	hsa-miR-766-3p	0	1	1
hsa_circ:chr10:112723883-112745523	hsa-miR-181d-5p	1	1	0
hsa_circ:chr10:112723883-112745523	hsa-miR-5705	0	1	0
hsa_circ:chr10:112723883-112745523	hsa-miR-3621	0	1	0
hsa_circ:chr10:112723883-112745523	hsa-miR-4802-5p	0	1	1
hsa_circ:chr10:112723883-112745523	hsa-miR-5707	1	0	1
hsa_circ:chr10:112723883-112745523	hsa-miR-4694-5p	0	0	1
hsa_circ:chr10:112723883-112745523	hsa-miR-6830-5p	0	1	0
hsa_circ:chr10:112723883-112745523	hsa-miR-4695-5p	0	1	0
hsa_circ:chr10:112723883-112745523	hsa-miR-5702	1	1	1
hsa_circ:chr10:112723883-112745523	hsa-miR-200c-3p	1	0	0
hsa_circ:chr10:112723883-112745523	hsa-miR-5571-3p	0	1	0
hsa_circ:chr10:112723883-112745523	hsa-miR-495-5p	0	0	1
hsa_circ:chr10:112723883-112745523	hsa-miR-3689d	0	1	1
hsa_circ:chr10:112723883-112745523	hsa-miR-3689c	1	1	1
hsa_circ:chr10:112723883-112745523	hsa-miR-4799-5p	1	1	1
hsa_circ:chr10:112723883-112745523	hsa-miR-4433b-3p	1	1	0
hsa_circ:chr10:112723883-112745523	hsa-miR-6845-5p	0	1	0
hsa_circ:chr10:112723883-112745523	hsa-miR-548ap-3p	0	0	1
hsa_circ:chr10:112723883-112745523	hsa-miR-3714	0	1	0
hsa_circ:chr10:112723883-112745523	hsa-miR-302b-5p	0	0	1
hsa_circ:chr10:112723883-112745523	hsa-miR-3713	0	1	0
hsa_circ:chr10:112723883-112745523	hsa-miR-5584-3p	0	1	1
hsa_circ:chr10:112723883-112745523	hsa-miR-188-3p	0	1	1
hsa_circ:chr10:112723883-112745523	hsa-miR-664a-3p	1	0	1
hsa_circ:chr10:112723883-112745523	hsa-miR-6865-5p	0	1	0
hsa_circ:chr10:112723883-112745523	hsa-miR-4706	0	1	0
hsa_circ:chr10:112723883-112745523	hsa-miR-4705	1	0	1
hsa_circ:chr10:112723883-112745523	hsa-miR-518a-3p	1	1	1
hsa_circ:chr10:112723883-112745523	hsa-miR-6811-3p	0	1	0
hsa_circ:chr10:112723883-112745523	hsa-miR-138-1-3p	0	1	0
hsa_circ:chr10:112723883-112745523	hsa-miR-2392	0	1	0
hsa_circ:chr10:112723883-112745523	hsa-miR-371b-3p	0	1	0
hsa_circ:chr10:112723883-112745523	hsa-miR-5089-3p	0	1	0
hsa_circ:chr10:112723883-112745523	hsa-miR-6511a-3p	0	1	0
hsa_circ:chr10:112723883-112745523	hsa-miR-514b-3p	0	0	1
hsa_circ:chr10:112723883-112745523	hsa-miR-654-3p	0	1	0
hsa_circ:chr10:112723883-112745523	hsa-miR-6795-5p	0	1	0
hsa_circ:chr10:112723883-112745523	hsa-miR-4636	1	1	0
hsa_circ:chr10:112723883-112745523	hsa-miR-4634	0	1	0
hsa_circ:chr10:112723883-112745523	hsa-miR-518e-3p	0	1	0
hsa_circ:chr10:112723883-112745523	hsa-miR-4640-5p	0	1	0
hsa_circ:chr10:112723883-112745523	hsa-miR-3152-5p	1	1	1
hsa_circ:chr10:112723883-112745523	hsa-miR-618	0	0	1
hsa_circ:chr10:112723883-112745523	hsa-miR-488-3p	0	1	0
hsa_circ:chr10:112723883-112745523	hsa-miR-612	1	1	0
hsa_circ:chr10:112723883-112745523	hsa-miR-610	0	1	1
hsa_circ:chr10:112723883-112745523	hsa-miR-450b-5p	1	0	0
hsa_circ:chr10:112723883-112745523	hsa-miR-6508-5p	0	1	0
hsa_circ:chr10:112723883-112745523	hsa-miR-3150a-3p	0	1	0
hsa_circ:chr10:112723883-112745523	hsa-miR-4692	0	1	1
hsa_circ:chr10:112723883-112745523	hsa-miR-510-3p	0	1	0
hsa_circ:chr10:112723883-112745523	hsa-miR-4525	0	1	0
hsa_circ:chr10:112723883-112745523	hsa-miR-4521	0	1	0
hsa_circ:chr10:112723883-112745523	hsa-miR-4709-3p	1	1	1
hsa_circ:chr10:112723883-112745523	hsa-miR-373-5p	0	1	0
hsa_circ:chr10:112723883-112745523	hsa-miR-548h-3p	0	0	1
hsa_circ:chr10:112723883-112745523	hsa-miR-6828-3p	0	0	1
hsa_circ:chr10:112723883-112745523	hsa-miR-4758-5p	0	1	0
hsa_circ:chr10:112723883-112745523	hsa-miR-3168	0	0	1
hsa_circ:chr10:112723883-112745523	hsa-miR-3167	0	1	1
hsa_circ:chr10:112723883-112745523	hsa-miR-3164	0	0	1
hsa_circ:chr10:112723883-112745523	hsa-miR-3136-5p	0	1	0
hsa_circ:chr10:112723883-112745523	hsa-miR-4429	0	1	0
hsa_circ:chr10:112723883-112745523	hsa-miR-3941	0	0	1
hsa_circ:chr10:112723883-112745523	hsa-miR-1225-5p	0	1	0
hsa_circ:chr10:112723883-112745523	hsa-miR-1224-3p	1	1	1
hsa_circ:chr10:112723883-112745523	hsa-miR-6716-3p	0	1	0
hsa_circ:chr10:112723883-112745523	hsa-miR-12128	0	1	0
hsa_circ:chr10:112723883-112745523	hsa-miR-6883-5p	1	1	1
hsa_circ:chr10:112723883-112745523	hsa-miR-3064-5p	0	1	1
hsa_circ:chr10:112723883-112745523	hsa-miR-6739-3p	1	1	1
hsa_circ:chr10:112723883-112745523	hsa-miR-197-5p	0	1	0
hsa_circ:chr10:112723883-112745523	hsa-miR-299-5p	1	1	0
hsa_circ:chr10:112723883-112745523	hsa-miR-1271-5p	0	0	1
hsa_circ:chr10:112723883-112745523	hsa-miR-7157-3p	0	1	0
hsa_circ:chr10:112723883-112745523	hsa-miR-2467-5p	0	1	1
hsa_circ:chr10:112723883-112745523	hsa-miR-4750-5p	0	1	0
hsa_circ:chr10:112723883-112745523	hsa-miR-25-5p	0	1	0
hsa_circ:chr10:112723883-112745523	hsa-miR-7156-3p	0	1	0
hsa_circ:chr10:112723883-112745523	hsa-miR-1288-3p	1	0	1
hsa_circ:chr10:112723883-112745523	hsa-miR-7855-5p	1	1	1
hsa_circ:chr10:112723883-112745523	hsa-miR-4768-5p	1	0	1
hsa_circ:chr10:112723883-112745523	hsa-miR-548au-5p	0	0	1
hsa_circ:chr10:112723883-112745523	hsa-miR-605-3p	0	1	0
hsa_circ:chr10:112723883-112745523	hsa-miR-3945	0	1	0
hsa_circ:chr10:112723883-112745523	hsa-miR-8053	0	1	0
hsa_circ:chr10:112723883-112745523	hsa-miR-8052	1	1	1
hsa_circ:chr10:112723883-112745523	hsa-miR-6761-5p	0	1	0
hsa_circ:chr10:112723883-112745523	hsa-miR-8057	0	1	0
hsa_circ:chr10:112723883-112745523	hsa-miR-8056	0	1	0
hsa_circ:chr10:112723883-112745523	hsa-miR-211-3p	0	1	0
hsa_circ:chr10:112723883-112745523	hsa-miR-6781-3p	1	1	0
hsa_circ:chr10:112723883-112745523	hsa-miR-7161-3p	1	1	1
hsa_circ:chr10:112723883-112745523	hsa-miR-4666a-5p	1	1	1
hsa_circ:chr10:112723883-112745523	hsa-miR-181a-2-3p	1	0	1
hsa_circ:chr10:112723883-112745523	hsa-miR-196b-5p	1	1	1
hsa_circ:chr10:112723883-112745523	hsa-miR-10396b-5p	0	1	0
hsa_circ:chr10:112723883-112745523	hsa-miR-6796-5p	0	1	0
hsa_circ:chr10:112723883-112745523	hsa-miR-3144-3p	0	1	0
hsa_circ:chr10:112723883-112745523	hsa-miR-4756-3p	0	1	0
hsa_circ:chr10:112723883-112745523	hsa-miR-6730-5p	0	1	0
hsa_circ:chr10:112723883-112745523	hsa-miR-1260a	1	1	1
hsa_circ:chr10:112723883-112745523	hsa-miR-1260b	1	1	1
hsa_circ:chr10:112723883-112745523	hsa-miR-6867-5p	0	1	0
hsa_circ:chr10:112723883-112745523	hsa-miR-93-5p	1	1	0
hsa_circ:chr10:112723883-112745523	hsa-miR-574-5p	0	1	0
hsa_circ:chr10:112723883-112745523	hsa-miR-449b-5p	0	1	0
hsa_circ:chr10:112723883-112745523	hsa-miR-6824-3p	0	1	0
hsa_circ:chr10:112723883-112745523	hsa-miR-3140-3p	1	1	1
hsa_circ:chr10:112723883-112745523	hsa-miR-597-5p	0	1	1
hsa_circ:chr10:112723883-112745523	hsa-miR-133a-3p	0	1	1
hsa_circ:chr10:112723883-112745523	hsa-miR-138-5p	0	1	1
hsa_circ:chr10:112723883-112745523	hsa-miR-6778-3p	0	1	1
hsa_circ:chr10:112723883-112745523	hsa-miR-1236-3p	1	1	1
hsa_circ:chr10:112723883-112745523	hsa-miR-1266-5p	0	1	0
hsa_circ:chr10:112723883-112745523	hsa-miR-6844	1	0	1
hsa_circ:chr10:112723883-112745523	hsa-miR-151a-3p	0	1	0
hsa_circ:chr10:112723883-112745523	hsa-miR-4762-3p	1	1	1
hsa_circ:chr10:112723883-112745523	hsa-miR-4650-3p	0	1	0
hsa_circ:chr10:112723883-112745523	hsa-miR-4734	0	1	0
hsa_circ:chr10:112723883-112745523	hsa-miR-4728-5p	1	1	1
hsa_circ:chr10:112723883-112745523	hsa-miR-4739	0	1	0
hsa_circ:chr10:112723883-112745523	hsa-miR-1301-3p	0	1	0
hsa_circ:chr10:112723883-112745523	hsa-miR-3143	0	0	1
hsa_circ:chr10:112723883-112745523	hsa-miR-5195-5p	0	1	1
hsa_circ:chr10:112723883-112745523	hsa-miR-3146	0	0	1
hsa_circ:chr10:112723883-112745523	hsa-miR-6825-5p	1	1	0
hsa_circ:chr10:112723883-112745523	hsa-miR-4667-5p	0	1	0
hsa_circ:chr10:112723883-112745523	hsa-miR-1199-5p	0	1	0
hsa_circ:chr10:112723883-112745523	hsa-miR-6751-3p	0	1	0
hsa_circ:chr10:112723883-112745523	hsa-miR-548n	1	0	1
hsa_circ:chr10:112723883-112745523	hsa-miR-548l	0	0	1
hsa_circ:chr10:112723883-112745523	hsa-miR-548k	1	0	1
hsa_circ:chr10:112723883-112745523	hsa-miR-548i	0	0	1
hsa_circ:chr10:112723883-112745523	hsa-miR-548z	0	0	1
hsa_circ:chr10:112723883-112745523	hsa-miR-548w	0	0	1
hsa_circ:chr10:112723883-112745523	hsa-miR-548v	0	1	1
hsa_circ:chr10:112723883-112745523	hsa-miR-548u	1	1	0
hsa_circ:chr10:112723883-112745523	hsa-miR-548q	0	1	0
hsa_circ:chr10:112723883-112745523	hsa-miR-9-5p	1	1	1
hsa_circ:chr10:112723883-112745523	hsa-miR-4793-5p	0	1	0
hsa_circ:chr10:112723883-112745523	hsa-miR-23a-5p	1	1	0
hsa_circ:chr10:112723883-112745523	hsa-miR-6068	0	1	0
hsa_circ:chr10:112723883-112745523	hsa-miR-6069	0	1	0
hsa_circ:chr10:112723883-112745523	hsa-miR-9983-3p	0	1	1
hsa_circ:chr10:112723883-112745523	hsa-miR-665	0	1	0
hsa_circ:chr10:112723883-112745523	hsa-miR-6743-5p	0	1	0
hsa_circ:chr10:112723883-112745523	hsa-miR-661	0	1	1
hsa_circ:chr10:112723883-112745523	hsa-miR-4518	0	1	0
hsa_circ:chr10:112723883-112745523	hsa-miR-4519	0	1	1
hsa_circ:chr10:112723883-112745523	hsa-miR-4512	0	1	0
hsa_circ:chr10:112723883-112745523	hsa-miR-4513	0	1	0
hsa_circ:chr10:112723883-112745523	hsa-miR-4510	0	1	1
hsa_circ:chr10:112723883-112745523	hsa-miR-4517	0	0	1
hsa_circ:chr10:112723883-112745523	hsa-miR-4514	0	1	1
hsa_circ:chr10:112723883-112745523	hsa-miR-4515	0	1	1
hsa_circ:chr10:112723883-112745523	hsa-miR-4789-5p	1	0	1
hsa_circ:chr10:112723883-112745523	hsa-miR-6716-5p	0	1	0
hsa_circ:chr10:112723883-112745523	hsa-miR-409-5p	0	0	1
hsa_circ:chr10:112723883-112745523	hsa-miR-4677-5p	0	1	1
hsa_circ:chr10:112723883-112745523	hsa-miR-6755-3p	0	1	0
hsa_circ:chr10:112723883-112745523	hsa-miR-7160-5p	0	1	1
hsa_circ:chr10:112723883-112745523	hsa-miR-3178	0	1	0
hsa_circ:chr10:112723883-112745523	hsa-miR-128-3p	0	0	1
hsa_circ:chr10:112723883-112745523	hsa-miR-9851-5p	0	1	0
hsa_circ:chr10:112723883-112745523	hsa-miR-3170	0	1	0
hsa_circ:chr10:112723883-112745523	hsa-miR-3174	0	1	0
hsa_circ:chr10:112723883-112745523	hsa-miR-3176	0	1	0
hsa_circ:chr10:112723883-112745523	hsa-miR-4720-5p	0	1	0
hsa_circ:chr10:112723883-112745523	hsa-miR-885-3p	0	1	1
hsa_circ:chr10:112723883-112745523	hsa-miR-208a-5p	0	1	0
hsa_circ:chr10:112723883-112745523	hsa-miR-4781-3p	1	0	1
hsa_circ:chr10:112723883-112745523	hsa-miR-541-3p	0	1	0
hsa_circ:chr10:112723883-112745523	hsa-miR-6735-3p	0	1	0
hsa_circ:chr10:112723883-112745523	hsa-miR-548d-5p	0	0	1
hsa_circ:chr10:112723883-112745523	hsa-miR-10395-5p	0	0	1
hsa_circ:chr10:112723883-112745523	hsa-miR-548o-5p	0	0	1
hsa_circ:chr10:112723883-112745523	hsa-miR-5189-5p	1	1	0
hsa_circ:chr10:112723883-112745523	hsa-miR-942-5p	1	0	0
hsa_circ:chr10:112723883-112745523	hsa-miR-6848-3p	0	1	1
hsa_circ:chr10:112723883-112745523	hsa-miR-30c-1-3p	0	1	1
hsa_circ:chr10:112723883-112745523	hsa-miR-548j-3p	1	1	1
hsa_circ:chr10:112723883-112745523	hsa-miR-6741-5p	0	1	0
hsa_circ:chr10:112723883-112745523	hsa-miR-3126-3p	0	0	1
hsa_circ:chr10:112723883-112745523	hsa-miR-4774-3p	0	0	1
hsa_circ:chr10:112723883-112745523	hsa-miR-4520-5p	0	1	0
hsa_circ:chr10:112723883-112745523	hsa-miR-501-5p	0	1	0
hsa_circ:chr10:112723883-112745523	hsa-miR-219a-5p	0	0	1
hsa_circ:chr10:112723883-112745523	hsa-miR-6133	0	1	1
hsa_circ:chr10:112723883-112745523	hsa-miR-3130-3p	0	1	0
hsa_circ:chr10:112723883-112745523	hsa-miR-23b-5p	0	1	0
hsa_circ:chr10:112723883-112745523	hsa-miR-548as-5p	0	0	1
hsa_circ:chr10:112723883-112745523	hsa-miR-18a-3p	0	1	0
hsa_circ:chr10:112723883-112745523	hsa-miR-524-3p	0	1	0
hsa_circ:chr10:112723883-112745523	hsa-miR-8069	0	1	1
hsa_circ:chr10:112723883-112745523	hsa-miR-4632-3p	0	1	0
hsa_circ:chr10:112723883-112745523	hsa-miR-548x-3p	1	0	1
hsa_circ:chr10:112723883-112745523	hsa-miR-382-5p	0	0	1
hsa_circ:chr10:112723883-112745523	hsa-miR-8063	0	1	0
hsa_circ:chr10:112723883-112745523	hsa-miR-8060	0	0	1
hsa_circ:chr10:112723883-112745523	hsa-miR-4716-3p	0	1	0
hsa_circ:chr10:112723883-112745523	hsa-miR-383-5p	0	1	0
hsa_circ:chr10:112723883-112745523	hsa-miR-4281	0	1	0
hsa_circ:chr10:112723883-112745523	hsa-miR-4289	1	1	1
hsa_circ:chr10:112723883-112745523	hsa-miR-3692-5p	1	1	1
hsa_circ:chr10:112723883-112745523	hsa-miR-127-5p	0	1	0
hsa_circ:chr10:112723883-112745523	hsa-miR-6718-5p	0	1	1
hsa_circ:chr10:112723883-112745523	hsa-miR-5088-5p	0	1	0
hsa_circ:chr10:112723883-112745523	hsa-miR-30e-3p	1	0	1
hsa_circ:chr10:112723883-112745523	hsa-miR-4482-3p	0	1	0
hsa_circ:chr10:112723883-112745523	hsa-miR-766-5p	0	1	0
hsa_circ:chr10:112723883-112745523	hsa-miR-6758-5p	0	1	1
hsa_circ:chr10:112723883-112745523	hsa-miR-526a-3p	0	1	1
hsa_circ:chr10:112723883-112745523	hsa-miR-6759-3p	0	1	0
hsa_circ:chr10:112723883-112745523	hsa-miR-6818-3p	0	1	0
hsa_circ:chr10:112723883-112745523	hsa-miR-548f-3p	0	0	1
hsa_circ:chr10:112723883-112745523	hsa-miR-124-5p	1	0	1
hsa_circ:chr10:112723883-112745523	hsa-let-7b-3p	0	0	1
hsa_circ:chr10:112723883-112745523	hsa-miR-5589-5p	1	1	1
hsa_circ:chr10:112723883-112745523	hsa-miR-4695-3p	0	1	1
hsa_circ:chr10:112723883-112745523	hsa-miR-4743-5p	0	1	0
hsa_circ:chr10:112723883-112745523	hsa-miR-5571-5p	1	0	1
hsa_circ:chr10:112723883-112745523	hsa-miR-491-3p	0	0	1
hsa_circ:chr10:112723883-112745523	hsa-miR-6846-5p	0	1	0
hsa_circ:chr10:112723883-112745523	hsa-miR-6742-5p	0	1	0
hsa_circ:chr10:112723883-112745523	hsa-miR-4473	1	0	1
hsa_circ:chr10:112723883-112745523	hsa-miR-4472	0	1	0
hsa_circ:chr10:112723883-112745523	hsa-miR-6804-5p	0	1	0
hsa_circ:chr10:112723883-112745523	hsa-miR-548a-3p	1	0	1
hsa_circ:chr10:112723883-112745523	hsa-miR-6805-3p	0	1	1
hsa_circ:chr10:112723883-112745523	hsa-miR-764	1	1	1
hsa_circ:chr10:112723883-112745523	hsa-miR-6763-5p	0	1	0
hsa_circ:chr10:112723883-112745523	hsa-miR-590-3p	0	0	1
hsa_circ:chr10:112723883-112745523	hsa-miR-664b-5p	0	1	0
hsa_circ:chr10:112723883-112745523	hsa-miR-6840-3p	0	1	1
hsa_circ:chr10:112723883-112745523	hsa-miR-6733-3p	1	1	1
hsa_circ:chr10:112723883-112745523	hsa-miR-493-3p	0	1	1
hsa_circ:chr10:112723883-112745523	hsa-miR-548t-3p	0	1	1
hsa_circ:chr10:112723883-112745523	hsa-miR-7706	0	1	0
hsa_circ:chr10:112723883-112745523	hsa-miR-7704	0	1	0
hsa_circ:chr10:112723883-112745523	hsa-miR-7702	0	1	0
hsa_circ:chr10:112723883-112745523	hsa-miR-7703	0	1	0
hsa_circ:chr10:112723883-112745523	hsa-miR-4729	0	1	0
hsa_circ:chr10:112723883-112745523	hsa-miR-20a-3p	1	0	1
hsa_circ:chr10:112723883-112745523	hsa-miR-6814-5p	0	1	0
hsa_circ:chr10:112723883-112745523	hsa-miR-660-3p	0	0	1
hsa_circ:chr10:112723883-112745523	hsa-miR-6884-5p	0	0	1
hsa_circ:chr10:112723883-112745523	hsa-miR-6885-3p	1	1	1
hsa_circ:chr10:112723883-112745523	hsa-miR-615-5p	0	1	0
hsa_circ:chr10:112723883-112745523	hsa-miR-3151-3p	0	0	1
hsa_circ:chr10:112723883-112745523	hsa-miR-6861-3p	0	1	0
hsa_circ:chr10:112723883-112745523	hsa-miR-6774-5p	0	1	0
hsa_circ:chr10:112723883-112745523	hsa-miR-6822-3p	0	1	0
hsa_circ:chr10:112723883-112745523	hsa-miR-519d-3p	1	1	0
hsa_circ:chr10:112723883-112745523	hsa-miR-223-3p	0	1	0
hsa_circ:chr10:112723883-112745523	hsa-miR-3622a-5p	0	1	0
hsa_circ:chr10:112723883-112745523	hsa-miR-7109-5p	0	1	0
hsa_circ:chr10:112723883-112745523	hsa-miR-551b-5p	1	1	1
hsa_circ:chr10:112723883-112745523	hsa-miR-6073	0	1	0
hsa_circ:chr10:112723883-112745523	hsa-miR-6071	1	0	1
hsa_circ:chr10:112723883-112745523	hsa-miR-6079	0	0	1
hsa_circ:chr10:112723883-112745523	hsa-miR-6829-3p	1	1	1
hsa_circ:chr10:112723883-112745523	hsa-miR-6807-5p	1	0	0
hsa_circ:chr10:112723883-112745523	hsa-miR-6894-5p	0	1	0
hsa_circ:chr10:112723883-112745523	hsa-miR-516b-5p	0	1	0
hsa_circ:chr10:112723883-112745523	hsa-miR-4505	0	1	0
hsa_circ:chr10:112723883-112745523	hsa-miR-4474-3p	0	1	0
hsa_circ:chr10:112723883-112745523	hsa-miR-4500	1	0	0
hsa_circ:chr10:112723883-112745523	hsa-miR-4502	0	0	1
hsa_circ:chr10:112723883-112745523	hsa-miR-487b-3p	0	0	1
hsa_circ:chr10:112723883-112745523	hsa-miR-525-3p	0	1	0
hsa_circ:chr10:112723883-112745523	hsa-miR-582-3p	1	0	1
hsa_circ:chr10:112723883-112745523	hsa-miR-1227-5p	0	1	0
hsa_circ:chr10:112723883-112745523	hsa-let-7e-3p	0	0	1
hsa_circ:chr10:112723883-112745523	hsa-miR-149-3p	1	1	1
hsa_circ:chr10:112723883-112745523	hsa-miR-3185	1	1	1
hsa_circ:chr10:112723883-112745523	hsa-miR-3181	0	1	0
hsa_circ:chr10:112723883-112745523	hsa-miR-3182	0	1	0
hsa_circ:chr10:112723883-112745523	hsa-miR-3188	1	1	1
hsa_circ:chr10:112723883-112745523	hsa-miR-324-5p	0	1	1
hsa_circ:chr10:112723883-112745523	hsa-miR-3160-3p	0	1	0
hsa_circ:chr10:112723883-112745523	hsa-miR-199b-5p	1	1	1
hsa_circ:chr10:112723883-112745523	hsa-miR-1915-3p	0	1	1
hsa_circ:chr10:112723883-112745523	hsa-miR-512-5p	0	1	0
hsa_circ:chr10:112723883-112745523	hsa-miR-6862-3p	0	1	0
hsa_circ:chr10:112723883-112745523	hsa-miR-6836-3p	1	1	1
hsa_circ:chr10:112723883-112745523	hsa-miR-502-3p	1	1	0
hsa_circ:chr10:112723883-112745523	hsa-miR-520e-5p	0	1	1
hsa_circ:chr10:112723883-112745523	hsa-miR-365a-5p	0	1	1
hsa_circ:chr10:112723883-112745523	hsa-miR-3199	1	1	1
hsa_circ:chr10:112723883-112745523	hsa-miR-584-5p	0	1	0
hsa_circ:chr10:112723883-112745523	hsa-miR-576-5p	0	1	0
hsa_circ:chr10:112723883-112745523	hsa-miR-105-3p	0	1	0
hsa_circ:chr10:112723883-112745523	hsa-miR-8078	0	1	1
hsa_circ:chr10:112723883-112745523	hsa-miR-4299	0	1	0
hsa_circ:chr10:112723883-112745523	hsa-miR-4298	0	1	0
hsa_circ:chr10:112723883-112745523	hsa-miR-4294	0	0	1
hsa_circ:chr10:112723883-112745523	hsa-miR-4296	0	1	0
hsa_circ:chr10:112723883-112745523	hsa-miR-4291	1	1	1
hsa_circ:chr10:112723883-112745523	hsa-miR-4293	0	1	1
hsa_circ:chr10:112723883-112745523	hsa-miR-4292	0	1	1
hsa_circ:chr10:112723883-112745523	hsa-miR-5701	1	0	1
hsa_circ:chr10:112723883-112745523	hsa-miR-4782-3p	0	1	1
hsa_circ:chr10:112723883-112745523	hsa-miR-548bb-5p	0	0	1
hsa_circ:chr10:112723883-112745523	hsa-miR-4520-2-3p	1	1	0
hsa_circ:chr10:112723883-112745523	hsa-miR-3925-3p	0	1	1
hsa_circ:chr10:112723883-112745523	hsa-miR-11399	0	1	0
hsa_circ:chr10:112723883-112745523	hsa-miR-31-3p	0	1	0
hsa_circ:chr10:112723883-112745523	hsa-miR-335-5p	0	0	1
hsa_circ:chr10:112723883-112745523	hsa-miR-627-3p	1	1	1
hsa_circ:chr10:112723883-112745523	hsa-miR-520g-5p	0	1	0
hsa_circ:chr10:112723883-112745523	hsa-miR-4732-5p	0	1	0
hsa_circ:chr10:112723883-112745523	hsa-miR-1229-3p	1	1	0
hsa_circ:chr10:112723883-112745523	hsa-miR-7111-5p	0	1	0
hsa_circ:chr10:112723883-112745523	hsa-miR-6515-5p	1	1	0
hsa_circ:chr10:112723883-112745523	hsa-miR-7110-3p	0	1	1
hsa_circ:chr10:112723883-112745523	hsa-miR-6820-3p	0	0	1
hsa_circ:chr10:112723883-112745523	hsa-miR-3614-3p	0	1	0
hsa_circ:chr10:112723883-112745523	hsa-miR-1231	1	1	0
hsa_circ:chr10:112723883-112745523	hsa-miR-4255	0	1	0
hsa_circ:chr10:112723883-112745523	hsa-miR-19b-2-5p	0	0	1
hsa_circ:chr10:112723883-112745523	hsa-let-7f-2-3p	0	1	1
hsa_circ:chr10:112723883-112745523	hsa-miR-1200	0	1	0
hsa_circ:chr10:112723883-112745523	hsa-miR-93-3p	0	0	1
hsa_circ:chr10:112723883-112745523	hsa-miR-1203	0	1	0
hsa_circ:chr10:112723883-112745523	hsa-miR-2909	0	1	0
hsa_circ:chr10:112723883-112745523	hsa-miR-6797-5p	1	1	1
hsa_circ:chr10:112723883-112745523	hsa-miR-6750-5p	0	1	0
hsa_circ:chr10:112723883-112745523	hsa-miR-597-3p	1	1	1
hsa_circ:chr10:112723883-112745523	hsa-miR-17-3p	0	1	0
hsa_circ:chr10:112723883-112745523	hsa-miR-668-3p	0	1	0
hsa_circ:chr10:112723883-112745523	hsa-miR-6731-5p	0	1	0
hsa_circ:chr10:112723883-112745523	hsa-miR-323a-5p	0	1	0
hsa_circ:chr10:112723883-112745523	hsa-miR-10399-3p	0	1	0
hsa_circ:chr10:112723883-112745523	hsa-miR-670-5p	0	1	0
hsa_circ:chr10:112723883-112745523	hsa-miR-4676-5p	1	1	1
hsa_circ:chr10:112723883-112745523	hsa-miR-22-5p	0	1	1
hsa_circ:chr10:112723883-112745523	hsa-miR-216a-5p	0	0	1
hsa_circ:chr10:112723883-112745523	hsa-miR-4752	1	1	0
hsa_circ:chr10:112723883-112745523	hsa-miR-6130	0	1	1
hsa_circ:chr10:112723883-112745523	hsa-miR-4701-3p	0	1	0
hsa_circ:chr10:112723883-112745523	hsa-miR-2116-5p	0	1	1
hsa_circ:chr10:112723883-112745523	hsa-miR-219a-1-3p	1	1	0
hsa_circ:chr10:112723883-112745523	hsa-miR-4699-5p	0	1	0
hsa_circ:chr10:112723883-112745523	hsa-miR-4795-3p	0	0	1
hsa_circ:chr10:112723883-112745523	hsa-miR-30b-5p	1	0	0
hsa_circ:chr10:112723883-112745523	hsa-miR-1295a	0	1	0
hsa_circ:chr10:112723883-112745523	hsa-miR-21-5p	1	0	0
hsa_circ:chr10:112723883-112745523	hsa-miR-199a-5p	1	1	1
hsa_circ:chr10:112723883-112745523	hsa-miR-34a-5p	0	1	0
hsa_circ:chr10:112723883-112745523	hsa-miR-145-5p	0	1	1
hsa_circ:chr10:112723883-112745523	hsa-miR-449c-5p	0	1	0
hsa_circ:chr10:112723883-112745523	hsa-miR-6824-5p	0	1	0
hsa_circ:chr10:112723883-112745523	hsa-miR-106b-3p	1	0	0
hsa_circ:chr10:112723883-112745523	hsa-miR-7152-5p	0	1	0
hsa_circ:chr10:112723883-112745523	hsa-miR-7158-5p	0	1	0
hsa_circ:chr10:112723883-112745523	hsa-miR-3613-3p	1	0	1
hsa_circ:chr10:112723883-112745523	hsa-miR-10526-3p	0	1	0
hsa_circ:chr10:112723883-112745523	hsa-miR-3928-5p	0	1	0
hsa_circ:chr10:112723883-112745523	hsa-miR-6842-3p	0	1	1
hsa_circ:chr10:112723883-112745523	hsa-miR-647	0	0	1
hsa_circ:chr10:112723883-112745523	hsa-miR-2114-5p	0	1	1
hsa_circ:chr10:112723883-112745523	hsa-miR-29a-5p	0	1	0
hsa_circ:chr10:112723883-112745523	hsa-miR-5001-3p	0	1	0
hsa_circ:chr10:112723883-112745523	hsa-miR-3620-5p	0	1	0
hsa_circ:chr10:112723883-112745523	hsa-miR-6855-5p	0	1	0
hsa_circ:chr10:112723883-112745523	hsa-miR-4436b-5p	0	1	0
hsa_circ:chr10:112723883-112745523	hsa-miR-4423-5p	1	1	0
hsa_circ:chr10:112723883-112745523	hsa-miR-221-5p	0	1	0
hsa_circ:chr10:112723883-112745523	hsa-miR-5002-3p	0	0	1
hsa_circ:chr10:112723883-112745523	hsa-miR-3197	0	1	0
hsa_circ:chr10:112723883-112745523	hsa-miR-3193	0	1	0
hsa_circ:chr10:112723883-112745523	hsa-miR-4761-5p	0	0	1
hsa_circ:chr10:112723883-112745523	hsa-miR-548az-3p	1	0	1
hsa_circ:chr10:112723883-112745523	hsa-miR-6809-3p	1	1	1
hsa_circ:chr10:112723883-112745523	hsa-miR-154-5p	1	0	1
hsa_circ:chr10:112723883-112745523	hsa-miR-3198	1	1	1
hsa_circ:chr10:112723883-112745523	hsa-miR-6753-3p	0	1	0
hsa_circ:chr10:112723883-112745523	hsa-miR-523-5p	0	1	0
hsa_circ:chr10:112723883-112745523	hsa-miR-6512-3p	1	1	1
hsa_circ:chr10:112723883-112745523	hsa-miR-132-5p	0	1	0
hsa_circ:chr10:112723883-112745523	hsa-miR-4731-3p	0	0	1
hsa_circ:chr10:112723883-112745523	hsa-miR-520a-3p	0	1	0
hsa_circ:chr10:112723883-112745523	hsa-miR-7114-5p	0	1	0
hsa_circ:chr10:112723883-112745523	hsa-miR-6131	1	1	1
hsa_circ:chr10:112723883-112745523	hsa-miR-6850-3p	0	1	0
hsa_circ:chr10:112723883-112745523	hsa-miR-3619-5p	1	1	1
hsa_circ:chr10:112723883-112745523	hsa-miR-1587	0	1	0
hsa_circ:chr10:112723883-112745523	hsa-miR-676-3p	0	0	1
hsa_circ:chr10:112723883-112745523	hsa-miR-4742-5p	1	1	1
hsa_circ:chr10:112723883-112745523	hsa-miR-596	0	1	1
hsa_circ:chr10:112723883-112745523	hsa-miR-323b-5p	1	1	0
hsa_circ:chr10:112723883-112745523	hsa-miR-506-3p	0	1	0
hsa_circ:chr10:112723883-112745523	hsa-miR-5009-3p	0	0	1
hsa_circ:chr10:112723883-112745523	hsa-miR-203b-5p	0	1	1
hsa_circ:chr10:112723883-112745523	hsa-miR-8085	0	1	0
hsa_circ:chr10:112723883-112745523	hsa-miR-3975	0	1	1
hsa_circ:chr10:112723883-112745523	hsa-miR-3978	0	1	0
hsa_circ:chr10:112723883-112745523	hsa-miR-383-3p	1	1	1
hsa_circ:chr10:112723883-112745523	hsa-miR-8089	0	1	0
hsa_circ:chr10:112723883-112745523	hsa-miR-5008-5p	0	1	0
hsa_circ:chr10:112723883-112745523	hsa-miR-101-2-5p	1	0	0
hsa_circ:chr10:112723883-112745523	hsa-miR-6794-5p	0	1	0
hsa_circ:chr10:112723883-112745523	hsa-miR-4664-3p	0	1	0
hsa_circ:chr10:112723883-112745523	hsa-miR-933	0	1	0
hsa_circ:chr10:112723883-112745523	hsa-miR-4738-5p	0	1	1
hsa_circ:chr10:112723883-112745523	hsa-miR-130a-5p	0	1	1
hsa_circ:chr10:112723883-112745523	hsa-miR-526a-5p	0	1	0
hsa_circ:chr10:112723883-112745523	hsa-miR-6759-5p	0	1	0
hsa_circ:chr10:112723883-112745523	hsa-miR-12121	0	1	1
hsa_circ:chr10:112723883-112745523	hsa-miR-6886-5p	0	1	1
hsa_circ:chr10:112723883-112745523	hsa-let-7b-5p	0	1	0
hsa_circ:chr10:112723883-112745523	hsa-miR-6529-3p	1	0	0
hsa_circ:chr10:112723883-112745523	hsa-miR-4524a-5p	0	0	1
hsa_circ:chr10:112723883-112745523	hsa-miR-183-3p	0	1	1
hsa_circ:chr10:112723883-112745523	hsa-miR-126-5p	0	1	0
hsa_circ:chr10:112723883-112745523	hsa-miR-548a-5p	0	0	1
hsa_circ:chr10:112723883-112745523	hsa-miR-6805-5p	0	1	0
hsa_circ:chr10:112723883-112745523	hsa-miR-616-3p	0	1	0
hsa_circ:chr10:112723883-112745523	hsa-miR-874-3p	0	1	0
hsa_circ:chr10:112723883-112745523	hsa-miR-1825	0	0	1
hsa_circ:chr10:112723883-112745523	hsa-miR-889-5p	1	0	0
hsa_circ:chr10:112723883-112745523	hsa-miR-548t-5p	0	0	1
hsa_circ:chr10:112723883-112745523	hsa-miR-4433a-3p	0	1	0
hsa_circ:chr10:112723883-112745523	hsa-miR-4659a-3p	0	1	1
hsa_circ:chr10:112723883-112745523	hsa-miR-509-5p	0	0	1
hsa_circ:chr10:112723883-112745523	hsa-miR-526b-5p	0	1	0
hsa_circ:chr10:112723883-112745523	hsa-miR-5579-5p	1	0	1
hsa_circ:chr10:112723883-112745523	hsa-miR-4748	0	1	0
hsa_circ:chr10:112723883-112745523	hsa-miR-494-5p	1	1	0
hsa_circ:chr10:112723883-112745523	hsa-miR-4741	0	1	0
hsa_circ:chr10:112723883-112745523	hsa-miR-6732-5p	0	1	0
hsa_circ:chr10:112723883-112745523	hsa-miR-5691	0	1	1
hsa_circ:chr10:112723883-112745523	hsa-miR-5696	1	0	0
hsa_circ:chr10:112723883-112745523	hsa-miR-330-5p	0	1	0
hsa_circ:chr10:112723883-112745523	hsa-miR-5698	0	1	0
hsa_circ:chr10:112723883-112745523	hsa-miR-1233-5p	0	1	0
hsa_circ:chr10:112723883-112745523	hsa-miR-6734-5p	0	1	0
hsa_circ:chr10:112723883-112745523	hsa-miR-4772-5p	0	1	0
hsa_circ:chr10:112723883-112745523	hsa-miR-6782-3p	0	1	0
hsa_circ:chr10:112723883-112745523	hsa-miR-1913	0	1	0
hsa_circ:chr10:112723883-112745523	hsa-miR-26a-1-3p	0	1	0
hsa_circ:chr10:112723883-112745523	hsa-miR-518c-5p	0	1	0
hsa_circ:chr10:112723883-112745523	hsa-miR-1185-1-3p	0	1	1
hsa_circ:chr10:112723883-112745523	hsa-miR-103a-2-5p	1	1	1
hsa_circ:chr10:112723883-112745523	hsa-miR-2110	0	1	0
hsa_circ:chr10:112723883-112745523	hsa-miR-548c-5p	0	0	1
hsa_circ:chr10:112723883-112745523	hsa-miR-12126	0	1	0
hsa_circ:chr10:112723883-112745523	hsa-miR-2117	1	1	1
hsa_circ:chr10:112723883-112745523	hsa-miR-6885-5p	0	1	0
hsa_circ:chr10:112723883-112745523	hsa-miR-8081	1	0	1
hsa_circ:chr10:112723883-112745523	hsa-miR-4724-3p	0	1	0
hsa_circ:chr10:112723883-112745523	hsa-miR-653-3p	1	1	0
hsa_circ:chr10:112723883-112745523	hsa-miR-5586-3p	0	1	1
hsa_circ:chr10:112723883-112745523	hsa-miR-103a-3p	0	1	1
hsa_circ:chr10:112723883-112745523	hsa-miR-6789-5p	0	1	0
hsa_circ:chr10:112723883-112745523	hsa-miR-483-3p	0	1	0
hsa_circ:chr10:112723883-112745523	hsa-miR-6751-5p	0	1	0
hsa_circ:chr10:112723883-112745523	hsa-miR-378d	0	0	1
hsa_circ:chr10:112723883-112745523	hsa-miR-6807-3p	0	1	1
hsa_circ:chr10:112723883-112745523	hsa-miR-657	0	0	1
hsa_circ:chr10:112723883-112745523	hsa-miR-9902	0	1	0
hsa_circ:chr10:112723883-112745523	hsa-miR-548am-3p	1	1	1
hsa_circ:chr10:112723883-112745523	hsa-miR-650	0	1	0
hsa_circ:chr10:112723883-112745523	hsa-miR-6895-3p	0	1	0
hsa_circ:chr10:112723883-112745523	hsa-miR-658	0	1	0
hsa_circ:chr10:112723883-112745523	hsa-miR-92a-1-5p	1	1	1
hsa_circ:chr10:112723883-112745523	hsa-miR-582-5p	1	0	1
hsa_circ:chr10:112723883-112745523	hsa-miR-139-5p	0	1	0
hsa_circ:chr10:112723883-112745523	hsa-miR-6800-3p	0	1	1
hsa_circ:chr10:112723883-112745523	hsa-miR-4769-5p	0	1	0
hsa_circ:chr10:112723883-112745523	hsa-miR-3960	0	1	0
hsa_circ:chr10:112723883-112745523	hsa-miR-6835-3p	1	1	1
hsa_circ:chr10:112723883-112745523	hsa-miR-4740-3p	0	1	0
hsa_circ:chr10:112723883-112745523	hsa-miR-6511a-5p	0	1	0
hsa_circ:chr10:112723883-112745523	hsa-miR-4418	0	0	1
hsa_circ:chr10:112723883-112745523	hsa-miR-324-3p	0	1	1
hsa_circ:chr10:112723883-112745523	hsa-miR-155-5p	1	0	0
hsa_circ:chr10:112723883-112745523	hsa-miR-3160-5p	0	1	0
hsa_circ:chr10:112723883-112745523	hsa-miR-326	0	1	0
hsa_circ:chr10:112723883-112745523	hsa-miR-325	1	1	0
hsa_circ:chr10:112723883-112745523	hsa-miR-518e-5p	0	1	0
hsa_circ:chr10:112723883-112745523	hsa-miR-6127	0	1	1
hsa_circ:chr10:112723883-112745523	hsa-miR-6760-5p	0	1	0
hsa_circ:chr10:112723883-112745523	hsa-miR-3617-3p	1	1	1
hsa_circ:chr10:112723883-112745523	hsa-miR-6129	0	1	1
hsa_circ:chr10:112723883-112745523	hsa-miR-1226-5p	0	1	0
hsa_circ:chr10:112723883-112745523	hsa-miR-7977	0	0	1
hsa_circ:chr10:112723883-112745523	hsa-miR-3180-5p	0	1	1
hsa_circ:chr10:112723883-112745523	hsa-miR-371a-5p	0	1	0
hsa_circ:chr10:112723883-112745523	hsa-miR-5582-3p	0	1	1
hsa_circ:chr10:112723883-112745523	hsa-miR-4684-3p	1	1	0
hsa_circ:chr10:112723883-112745523	hsa-miR-512-3p	1	1	1
hsa_circ:chr10:112723883-112745523	hsa-miR-6862-5p	0	1	0
hsa_circ:chr10:112723883-112745523	hsa-miR-502-5p	0	1	1
hsa_circ:chr10:112723883-112745523	hsa-miR-936	0	0	1
hsa_circ:chr10:112723883-112745523	hsa-miR-5007-5p	1	1	1
hsa_circ:chr10:112723883-112745523	hsa-miR-4685-5p	0	1	0
hsa_circ:chr10:112723883-112745523	hsa-miR-3192-3p	1	1	1
hsa_circ:chr10:112723883-112745523	hsa-miR-659-3p	0	1	1
hsa_circ:chr10:112723883-112745523	hsa-miR-3927-3p	0	0	1
hsa_circ:chr10:112723883-112745523	hsa-miR-6738-3p	0	1	0
hsa_circ:chr10:112723883-112745523	hsa-miR-3162-5p	0	1	0
hsa_circ:chr10:112723883-112745523	hsa-miR-3156-5p	0	0	1
hsa_circ:chr10:112723883-112745523	hsa-miR-3157-5p	0	1	0
hsa_circ:chr10:112723883-112745523	hsa-miR-450a-1-3p	0	0	1
hsa_circ:chr10:112723883-112745523	hsa-miR-873-5p	0	1	0
hsa_circ:chr10:112723883-112745523	hsa-miR-4735-3p	0	0	1
hsa_circ:chr10:112723883-112745523	hsa-miR-921	0	1	0
[truncated: 7,954 more rows]
