# Supplementary material for: Exploration of differentially-expressed exosomal mRNAs, lncRNAs and circRNAs from serum samples of gallbladder cancer and xantho-granulomatous cholecystitis patients
Source: Bioengineered. 2021 Sep 4;12(1):6134–43. doi: 10.1080/21655979.2021.1972780 (PMC8806659; doi:10.1080/21655979.2021.1972780)
Supplement: Supplemental Material [file KBIE_A_1972780_SM6899.zip › supplementary/Supplementary Table S4.xlsx]

## Sheet: Sheet1
Gene1	Gene2	protein1	protein2	neighborhood	fusion	cooccurence	coexpression	experimental	database	textmining	combined_score
ARF5	PLEK	ENSP00000000233	ENSP00000234313	0	0	0	0	0	0	418	418
ARF5	RAC2	ENSP00000000233	ENSP00000249071	0	0	0	73	0	0	399	419
ARF5	GOLPH3	ENSP00000000233	ENSP00000265070	0	0	0	0	227	0	485	584
ARF5	RAB5A	ENSP00000000233	ENSP00000273047	0	0	0	0	93	0	636	656
ARF5	RAB6A	ENSP00000000233	ENSP00000311449	0	0	0	79	234	0	530	639
ARF5	PABPC1	ENSP00000000233	ENSP00000313007	0	0	0	0	196	0	593	658
ARF5	COPB2	ENSP00000000233	ENSP00000329419	0	0	0	0	480	0	373	660
ARF5	UBC	ENSP00000000233	ENSP00000344818	0	0	0	0	900	0	46	901
RANBP9	RANBP6	ENSP00000011619	ENSP00000259569	0	0	0	0	0	0	401	401
RANBP9	YPEL5	ENSP00000011619	ENSP00000261353	0	0	0	0	298	0	373	541
RANBP9	ITGB2	ENSP00000011619	ENSP00000303242	0	0	0	0	566	0	0	566
RANBP9	EEF1A1	ENSP00000011619	ENSP00000330054	0	0	0	0	644	0	0	644
RANBP9	UBC	ENSP00000011619	ENSP00000344818	0	0	0	0	891	0	87	897
RANBP9	TFRC	ENSP00000011619	ENSP00000353224	0	0	0	0	566	0	123	603
RANBP9	SOS1	ENSP00000011619	ENSP00000384675	0	0	0	0	576	900	0	955
TNFRSF1A	SMPD2	ENSP00000162749	ENSP00000258052	0	0	0	0	0	900	302	927
TNFRSF1A	TANK	ENSP00000162749	ENSP00000259075	0	0	0	0	0	900	309	927
TNFRSF1A	BAX	ENSP00000162749	ENSP00000293288	0	0	0	0	0	0	564	564
TNFRSF1A	BCL2L1	ENSP00000162749	ENSP00000302564	0	0	0	0	0	0	503	503
TNFRSF1A	PRKCB	ENSP00000162749	ENSP00000305355	0	0	0	0	576	0	0	576
TNFRSF1A	UBC	ENSP00000162749	ENSP00000344818	0	0	0	0	970	0	41	970
TNFRSF1A	MSN	ENSP00000162749	ENSP00000353408	0	0	0	0	667	0	0	667
TNFRSF1A	JAK2	ENSP00000162749	ENSP00000371067	0	0	0	0	808	0	242	848
TNFRSF1A	TAOK3	ENSP00000162749	ENSP00000376317	0	0	0	0	566	0	0	566
TNFRSF1A	CAP1	ENSP00000162749	ENSP00000376500	0	0	0	0	961	0	564	982
TNFRSF1A	SOS1	ENSP00000162749	ENSP00000384675	0	0	0	0	564	0	0	564
TNFRSF1A	RACK1	ENSP00000162749	ENSP00000426909	0	0	0	0	576	900	197	962
TNFRSF1A	B2M	ENSP00000162749	ENSP00000452780	0	0	0	0	0	0	478	478
GOLGA5	GOLPH3	ENSP00000163416	ENSP00000265070	0	0	0	0	0	0	416	416
GOLGA5	RAB6A	ENSP00000163416	ENSP00000311449	0	0	0	0	0	0	630	630
HSD17B10	SOD1	ENSP00000168216	ENSP00000270142	0	0	0	499	0	0	62	509
HSD17B10	HSD3B7	ENSP00000168216	ENSP00000297679	0	0	0	0	0	0	561	561
STRADB	GOLT1B	ENSP00000194530	ENSP00000229314	0	0	0	0	0	0	422	422
STRADB	GIMAP4	ENSP00000194530	ENSP00000255945	0	0	0	0	0	0	507	507
STRADB	COMMD1	ENSP00000194530	ENSP00000308236	0	0	0	0	0	0	402	402
STRADB	WBP4	ENSP00000194530	ENSP00000368801	0	0	0	0	0	0	485	485
EIF2AK1	GLTSCR2	ENSP00000199389	ENSP00000246802	0	0	0	0	447	0	0	447
EIF2AK1	NPM1	ENSP00000199389	ENSP00000296930	0	0	0	0	576	0	0	576
EIF2AK1	UBC	ENSP00000199389	ENSP00000344818	0	0	0	0	620	0	68	631
EIF2AK1	STAU1	ENSP00000199389	ENSP00000360922	0	0	0	0	582	0	0	582
EIF2AK1	XRN2	ENSP00000199389	ENSP00000366396	0	0	0	0	582	0	0	582
HBQ1	HBA2	ENSP00000199708	ENSP00000251595	0	0	0	0	0	720	24	726
HBQ1	HBA1	ENSP00000199708	ENSP00000322421	0	0	0	0	0	720	23	726
HBQ1	HBB	ENSP00000199708	ENSP00000333994	0	0	0	0	0	720	48	732
UQCRC1	ATP5D	ENSP00000203407	ENSP00000215375	0	0	0	722	278	0	486	887
UQCRC1	NDUFB3	ENSP00000203407	ENSP00000237889	0	0	0	112	0	900	0	907
UQCRC1	COX11	ENSP00000203407	ENSP00000299335	71	0	0	91	303	0	198	464
UQCRC1	ATP5L	ENSP00000203407	ENSP00000300688	0	0	0	181	0	0	353	447
UQCRC1	TCP1	ENSP00000203407	ENSP00000317334	0	0	0	158	245	0	219	460
UQCRC1	HCCS	ENSP00000203407	ENSP00000326579	0	0	0	157	0	0	374	449
UQCRC1	ALDOA	ENSP00000203407	ENSP00000336927	0	0	0	262	75	0	234	431
UQCRC1	UBC	ENSP00000203407	ENSP00000344818	0	0	0	0	906	0	92	911
UQCRC1	NRDC	ENSP00000203407	ENSP00000346890	0	0	0	79	0	0	486	506
UQCRC1	ATP5C1	ENSP00000203407	ENSP00000349142	0	0	0	859	644	0	334	963
UQCRC1	SLC25A5	ENSP00000203407	ENSP00000360671	0	0	0	386	304	0	147	603
UQCRC1	SUCLG1	ENSP00000203407	ENSP00000377446	0	0	0	238	0	0	317	457
ATP5D	SOD1	ENSP00000215375	ENSP00000270142	0	0	0	605	0	0	53	609
ATP5D	ATP5L	ENSP00000215375	ENSP00000300688	0	0	0	879	304	900	589	996
ATP5D	RPS2	ENSP00000215375	ENSP00000341885	0	0	0	433	0	0	0	433
ATP5D	UBC	ENSP00000215375	ENSP00000344818	0	0	0	70	483	0	52	504
ATP5D	ATP5C1	ENSP00000215375	ENSP00000349142	462	0	0	973	909	900	859	999
ATP5D	RPL5	ENSP00000215375	ENSP00000359345	0	0	0	414	0	0	164	489
ATP5D	SUCLG1	ENSP00000215375	ENSP00000377446	0	0	0	480	0	0	228	581
ATP5D	ATP6V0E2	ENSP00000215375	ENSP00000411672	0	0	0	0	0	0	451	451
MADCAM1	NTAN1	ENSP00000215637	ENSP00000287706	0	0	0	0	0	0	757	757
MADCAM1	ITGB2	ENSP00000215637	ENSP00000303242	0	0	0	0	0	0	502	502
MADCAM1	CHST4	ENSP00000215637	ENSP00000341206	0	0	0	0	0	0	416	416
SNRPD3	DYNLL1	ENSP00000215829	ENSP00000242577	0	0	0	77	0	0	411	433
SNRPD3	SNRPB2	ENSP00000215829	ENSP00000246071	0	0	0	147	230	900	134	935
SNRPD3	EIF3G	ENSP00000215829	ENSP00000253108	0	0	0	111	0	0	516	551
SNRPD3	EIF4B	ENSP00000215829	ENSP00000262056	0	0	0	0	361	0	385	590
SNRPD3	U2AF1	ENSP00000215829	ENSP00000291552	0	0	0	114	0	900	617	963
SNRPD3	NUP62	ENSP00000215829	ENSP00000305503	0	0	0	0	0	900	70	903
SNRPD3	EEF2	ENSP00000215829	ENSP00000307940	0	0	0	70	796	0	105	815
SNRPD3	SNUPN	ENSP00000215829	ENSP00000309831	0	0	0	0	0	900	470	944
SNRPD3	PABPC1	ENSP00000215829	ENSP00000313007	0	0	0	0	666	0	81	680
SNRPD3	UBC	ENSP00000215829	ENSP00000344818	0	0	0	72	924	0	0	928
SNRPD3	CPSF7	ENSP00000215829	ENSP00000345412	0	0	0	0	0	900	100	906
SNRPD3	STXBP3	ENSP00000215829	ENSP00000359025	0	0	0	0	574	0	0	574
SNRPD3	PRMT6	ENSP00000215829	ENSP00000359095	0	0	0	73	0	0	471	489
SNRPD3	HNRNPK	ENSP00000215829	ENSP00000365439	0	0	0	0	0	900	126	908
SNRPD3	STRAP	ENSP00000215829	ENSP00000392270	0	0	0	0	570	900	350	969
SNRPD3	BZW1	ENSP00000215829	ENSP00000394316	0	0	0	0	0	0	513	513
SNRPD3	SUMO3	ENSP00000215829	ENSP00000405965	0	0	0	112	356	0	0	403
SNRPD3	SRSF10	ENSP00000215829	ENSP00000420195	0	0	0	0	361	0	398	599
SNRPD3	ALYREF	ENSP00000215829	ENSP00000421592	0	0	0	65	118	900	0	910
SNRPD3	CLNS1A	ENSP00000215829	ENSP00000433919	0	0	0	114	982	900	576	999
LGALS1	AES	ENSP00000215909	ENSP00000221561	0	0	0	0	0	0	802	802
LGALS1	VIM	ENSP00000215909	ENSP00000224237	0	0	0	111	0	0	396	440
LGALS1	NPM1	ENSP00000215909	ENSP00000296930	0	0	0	0	303	0	196	415
LGALS1	MMP1	ENSP00000215909	ENSP00000322788	0	0	0	0	0	0	841	841
LGALS1	ALDOA	ENSP00000215909	ENSP00000336927	0	0	0	0	644	0	139	680
LGALS1	UBC	ENSP00000215909	ENSP00000344818	0	0	0	0	897	0	92	903
LGALS1	VPREB1	ENSP00000215909	ENSP00000385361	0	0	0	0	576	0	240	663
LGALS1	DAPP1	ENSP00000215909	ENSP00000423602	0	0	0	0	0	0	800	800
LGALS1	CLNS1A	ENSP00000215909	ENSP00000433919	0	0	0	0	644	0	0	644
PVALB	NRGN	ENSP00000216200	ENSP00000284292	0	0	0	0	0	0	406	406
PVALB	CA2	ENSP00000216200	ENSP00000285379	0	0	0	0	0	0	518	518
PVALB	FOS	ENSP00000216200	ENSP00000306245	0	0	0	0	0	0	563	563
PVALB	ACTG1	ENSP00000216200	ENSP00000331514	0	0	0	0	212	0	487	578
PVALB	TESC	ENSP00000216200	ENSP00000334785	0	0	0	0	106	0	377	419
PVALB	TUBB	ENSP00000216200	ENSP00000339001	0	0	0	0	104	0	419	457
PVALB	ACTB	ENSP00000216200	ENSP00000349960	0	0	0	0	212	0	523	608
PVALB	ACTL6A	ENSP00000216200	ENSP00000397552	0	0	0	0	149	0	446	508
PROKR2	MCHR1	ENSP00000217270	ENSP00000249016	0	0	0	0	0	900	0	900
PROKR2	PROK1	ENSP00000217270	ENSP00000271331	0	0	0	0	0	900	750	973
PROKR2	PPOX	ENSP00000217270	ENSP00000293330	0	0	0	0	0	900	47	900
PROKR2	RGS18	ENSP00000217270	ENSP00000356430	0	0	0	0	0	900	0	900
MYL12A	RPL13	ENSP00000217652	ENSP00000307889	0	0	0	0	644	0	0	644
MYL12A	YWHAZ	ENSP00000217652	ENSP00000309503	0	0	0	0	358	0	113	406
MYL12A	RAB6A	ENSP00000217652	ENSP00000311449	0	0	0	0	101	0	701	720
MYL12A	UBC	ENSP00000217652	ENSP00000344818	0	0	0	0	945	0	78	948
MYL12A	ACTB	ENSP00000217652	ENSP00000349960	0	0	0	0	246	800	262	879
MYL12A	CAP1	ENSP00000217652	ENSP00000361878	0	0	0	86	644	0	162	703
NXT2	NUTF2	ENSP00000218004	ENSP00000219169	0	0	0	0	0	0	777	777
NXT2	NUP62	ENSP00000218004	ENSP00000305503	0	0	0	0	88	0	728	741
SUPT20H	TAF6L	ENSP00000218894	ENSP00000294168	0	0	0	0	0	720	190	763
SUPT20H	TBL1XR1	ENSP00000218894	ENSP00000405574	0	0	0	0	0	0	480	480
NUTF2	RANBP6	ENSP00000219169	ENSP00000259569	0	0	0	111	0	0	464	503
NUTF2	NUP62	ENSP00000219169	ENSP00000305503	0	0	0	0	976	900	982	999
NUTF2	UBC	ENSP00000219169	ENSP00000344818	0	0	0	86	938	0	0	941
NUTF2	XPO1	ENSP00000219169	ENSP00000384863	0	0	0	0	0	0	810	810
CMC2	COA5	ENSP00000219400	ENSP00000330730	0	0	0	145	0	0	364	433
CMC2	UBC	ENSP00000219400	ENSP00000344818	0	0	0	0	483	0	78	503
GABPB2	UBC	ENSP00000220429	ENSP00000344818	0	0	0	0	663	0	0	663
GABPB2	ETS1	ENSP00000220429	ENSP00000376436	0	0	0	0	74	0	417	437
AES	CREM	ENSP00000221561	ENSP00000265372	0	0	0	0	0	0	406	406
AES	PTH2	ENSP00000221561	ENSP00000270631	0	0	0	0	576	0	0	576
AES	NKX2-5	ENSP00000221561	ENSP00000327758	0	0	0	0	0	0	467	467
AES	PRRC2C	ENSP00000221561	ENSP00000343629	0	0	0	0	0	0	531	531
AES	UBC	ENSP00000221561	ENSP00000344818	0	0	0	0	942	0	0	942
TGFB1	VIM	ENSP00000221930	ENSP00000224237	0	0	0	0	566	0	285	676
TGFB1	GAPDH	ENSP00000221930	ENSP00000229239	0	0	0	0	0	0	659	659
TGFB1	PRG1	ENSP00000221930	ENSP00000242465	0	0	0	0	0	900	101	906
TGFB1	FABP4	ENSP00000221930	ENSP00000256104	0	0	0	0	0	900	163	912
TGFB1	SLC5A4	ENSP00000221930	ENSP00000266086	0	0	0	0	0	0	800	800
TGFB1	UBC	ENSP00000221930	ENSP00000272317	0	0	0	0	0	900	41	900
TGFB1	CDKN2B	ENSP00000221930	ENSP00000276925	0	0	0	0	0	0	900	900
TGFB1	MED21	ENSP00000221930	ENSP00000282892	0	0	0	0	0	900	206	917
TGFB1	BAX	ENSP00000221930	ENSP00000293288	0	0	0	0	0	0	420	420
TGFB1	MED11	ENSP00000221930	ENSP00000293777	0	0	0	0	0	900	0	900
TGFB1	UCN	ENSP00000221930	ENSP00000296099	0	0	0	0	0	0	820	820
TGFB1	SHH	ENSP00000221930	ENSP00000297261	0	0	0	0	180	0	600	658
TGFB1	ILK	ENSP00000221930	ENSP00000299421	0	0	0	0	0	0	459	459
TGFB1	BCL2L1	ENSP00000221930	ENSP00000302564	0	0	0	0	0	0	479	479
TGFB1	UBB	ENSP00000221930	ENSP00000304697	0	0	0	0	0	900	182	914
TGFB1	PCP2	ENSP00000221930	ENSP00000305714	0	0	0	0	73	0	452	470
TGFB1	FOS	ENSP00000221930	ENSP00000306245	0	0	0	0	0	900	620	960
TGFB1	MED29	ENSP00000221930	ENSP00000314343	0	0	0	0	0	900	0	900
TGFB1	MMP1	ENSP00000221930	ENSP00000322788	0	0	0	0	0	0	633	633
TGFB1	NKX2-5	ENSP00000221930	ENSP00000327758	0	0	0	0	0	0	435	435
TGFB1	ALDOA	ENSP00000221930	ENSP00000336927	0	0	0	0	0	900	80	904
TGFB1	MED23	ENSP00000221930	ENSP00000357047	0	0	0	0	0	900	241	920
TGFB1	NRAS	ENSP00000221930	ENSP00000358548	0	0	0	0	63	0	451	463
TGFB1	JAK2	ENSP00000221930	ENSP00000371067	0	0	0	0	0	0	418	418
TGFB1	FKBP1A	ENSP00000221930	ENSP00000371138	0	0	0	0	802	900	345	985
TGFB1	XPO1	ENSP00000221930	ENSP00000384863	0	0	0	0	0	900	163	912
TGFB1	STRAP	ENSP00000221930	ENSP00000392270	0	0	0	0	0	900	800	979
TGFB1	TSC22D1	ENSP00000221930	ENSP00000397435	0	0	0	0	0	0	480	480
TGFB1	CCNC	ENSP00000221930	ENSP00000428982	0	0	0	0	0	900	58	901
NKG7	OR51E2	ENSP00000221978	ENSP00000380153	0	0	0	0	0	0	507	507
RABAC1	DUSP1	ENSP00000222008	ENSP00000239223	0	0	0	0	447	0	0	447
RABAC1	RAB5A	ENSP00000222008	ENSP00000273047	0	0	0	0	725	0	378	822
RABAC1	STX8	ENSP00000222008	ENSP00000305255	0	0	0	0	418	0	43	419
RABAC1	RAB6A	ENSP00000222008	ENSP00000311449	0	0	0	0	673	0	245	742
RABAC1	SNCA	ENSP00000222008	ENSP00000338345	0	0	0	0	576	0	0	576
RABAC1	UBC	ENSP00000222008	ENSP00000344818	0	0	0	0	962	0	81	963
RABAC1	RAP1A	ENSP00000222008	ENSP00000348786	0	0	0	0	613	0	90	633
RABAC1	GDI1	ENSP00000222008	ENSP00000394071	0	0	0	0	576	0	388	729
USF2	CREM	ENSP00000222305	ENSP00000265372	0	0	0	0	0	0	555	555
USF2	FOS	ENSP00000222305	ENSP00000306245	0	0	0	0	724	0	424	834
USF2	FOSL1	ENSP00000222305	ENSP00000310170	0	0	0	0	0	900	856	985
USF2	UBC	ENSP00000222305	ENSP00000344818	0	0	0	0	620	0	0	620
USF2	TFRC	ENSP00000222305	ENSP00000353224	0	0	0	0	0	0	501	501
GLCCI1	P4HTM	ENSP00000223145	ENSP00000341422	0	0	0	0	0	0	601	601
PSMA2	VIM	ENSP00000223321	ENSP00000224237	0	0	0	0	644	0	74	656
PSMA2	VPS13C	ENSP00000223321	ENSP00000261517	0	0	0	0	430	0	0	430
PSMA2	UBB	ENSP00000223321	ENSP00000304697	0	0	0	71	523	0	49	542
PSMA2	PSMC5	ENSP00000223321	ENSP00000310572	0	0	0	597	968	0	346	990
PSMA2	EEF1A1	ENSP00000223321	ENSP00000330054	0	0	0	71	344	0	127	421
PSMA2	UBC	ENSP00000223321	ENSP00000344818	0	0	0	71	992	0	0	992
PSMA2	PRPS1	ENSP00000223321	ENSP00000361512	0	0	0	84	493	0	0	515
PSMA2	PSME1	ENSP00000223321	ENSP00000372155	0	0	0	0	469	0	384	659
PSMA2	NSF	ENSP00000223321	ENSP00000381293	0	0	0	0	960	0	0	960
VIM	GAPDH	ENSP00000224237	ENSP00000229239	0	0	0	0	0	0	472	472
VIM	YWHAQ	ENSP00000224237	ENSP00000238081	0	0	0	0	386	0	107	428
VIM	PA2G4	ENSP00000224237	ENSP00000302886	0	0	0	0	573	0	106	601
VIM	YWHAZ	ENSP00000224237	ENSP00000309503	0	0	0	0	711	0	234	769
VIM	ZYX	ENSP00000224237	ENSP00000324422	0	0	0	0	644	0	112	670
VIM	HMG20B	ENSP00000224237	ENSP00000328269	0	0	0	0	649	0	0	649
VIM	SNCA	ENSP00000224237	ENSP00000338345	0	0	0	0	576	0	198	645
VIM	UBC	ENSP00000224237	ENSP00000344818	0	0	0	0	993	0	130	994
VIM	ACTB	ENSP00000224237	ENSP00000349960	0	0	0	0	151	0	477	537
VIM	BFSP1	ENSP00000224237	ENSP00000367104	0	0	0	0	812	0	127	829
SUPT4H1	ELF1	ENSP00000225504	ENSP00000252445	0	0	0	114	317	0	182	462
SUPT4H1	ELOB	ENSP00000225504	ENSP00000262306	0	0	0	0	0	900	0	900
SUPT4H1	ELL	ENSP00000225504	ENSP00000262809	0	0	0	0	0	900	217	918
SUPT4H1	RPA2	ENSP00000225504	ENSP00000263331	0	0	0	0	362	0	326	551
SUPT4H1	SUB1	ENSP00000225504	ENSP00000265073	0	0	0	118	343	0	244	523
SUPT4H1	PTPRQ	ENSP00000225504	ENSP00000283228	0	0	0	0	0	0	428	428
SUPT4H1	UBC	ENSP00000225504	ENSP00000344818	0	0	0	0	849	0	0	849
SUPT4H1	UBE2A	ENSP00000225504	ENSP00000360613	0	0	0	0	363	0	203	471
SUPT4H1	NELFE	ENSP00000225504	ENSP00000364578	0	0	0	0	0	900	924	992
CCL1	RAC2	ENSP00000225842	ENSP00000249071	0	0	0	0	0	0	512	512
CCL1	ELL	ENSP00000225842	ENSP00000262809	0	0	0	0	0	0	659	659
CCL1	MDP1	ENSP00000225842	ENSP00000268124	0	0	0	0	0	0	406	406
CCL1	COMT	ENSP00000225842	ENSP00000354511	0	0	0	0	0	0	489	489
CCL1	PDLIM1	ENSP00000225842	ENSP00000360305	0	0	0	0	0	0	756	756
CCL1	SELENOO	ENSP00000225842	ENSP00000370288	0	0	0	0	0	0	582	582
YBX3	CREM	ENSP00000228251	ENSP00000265372	0	0	0	0	0	0	459	459
YBX3	HSPA4	ENSP00000228251	ENSP00000302961	0	0	0	0	0	0	507	507
YBX3	UBC	ENSP00000228251	ENSP00000344818	0	0	0	0	979	0	0	979
YBX3	RPA2	ENSP00000228251	ENSP00000363021	0	0	0	0	0	0	593	593
YBX3	FKBP1A	ENSP00000228251	ENSP00000371138	0	0	0	0	63	0	584	593
YBX3	RBM7	ENSP00000228251	ENSP00000439918	0	0	0	0	0	0	419	419
ARHGDIB	RAC2	ENSP00000228945	ENSP00000249071	0	0	0	96	979	900	855	999
ARHGDIB	SYDE2	ENSP00000228945	ENSP00000340594	0	0	0	0	0	900	0	900
ARHGDIB	UBC	ENSP00000228945	ENSP00000344818	0	0	0	0	617	0	0	617
ARHGDIB	RAP1A	ENSP00000228945	ENSP00000348786	0	0	0	0	263	0	316	474
ARHGDIB	NRAS	ENSP00000228945	ENSP00000358548	0	0	0	133	263	0	233	467
ARHGDIB	GDI1	ENSP00000228945	ENSP00000394071	0	0	0	0	0	0	478	478
ARHGDIB	LYN	ENSP00000228945	ENSP00000428924	0	0	0	0	0	0	447	447
CNOT2	EIF4B	ENSP00000229195	ENSP00000262056	0	0	0	0	0	900	0	900
CNOT2	PABPC1	ENSP00000229195	ENSP00000313007	0	0	0	0	345	900	281	948
CNOT2	CSTF2T	ENSP00000229195	ENSP00000332444	0	0	0	0	426	0	0	426
CNOT2	SEC61G	ENSP00000229195	ENSP00000341538	0	0	0	0	0	0	606	606
CNOT2	UBC	ENSP00000229195	ENSP00000344818	0	0	0	0	629	0	135	666
GAPDH	PLEK	ENSP00000229239	ENSP00000234313	0	0	0	0	0	0	430	430
GAPDH	DUSP1	ENSP00000229239	ENSP00000239223	0	0	0	0	0	0	509	509
GAPDH	IRF1	ENSP00000229239	ENSP00000245414	0	0	0	0	0	0	626	626
GAPDH	RAC2	ENSP00000229239	ENSP00000249071	0	0	0	0	0	0	414	414
GAPDH	RPS16	ENSP00000229239	ENSP00000251453	0	0	0	64	0	0	415	429
GAPDH	FABP4	ENSP00000229239	ENSP00000256104	0	0	0	97	0	0	459	490
GAPDH	UBE2K	ENSP00000229239	ENSP00000261427	0	0	0	0	0	0	422	422
GAPDH	RPL8	ENSP00000229239	ENSP00000262584	0	0	0	94	0	0	458	488
GAPDH	PRDX1	ENSP00000229239	ENSP00000262746	0	0	0	137	143	0	684	746
GAPDH	EPCAM	ENSP00000229239	ENSP00000263735	0	0	0	0	0	0	418	418
GAPDH	POMC	ENSP00000229239	ENSP00000264708	0	0	0	0	0	0	510	510
GAPDH	CREM	ENSP00000229239	ENSP00000265372	0	0	0	0	0	0	599	599
GAPDH	BCL2A1	ENSP00000229239	ENSP00000267953	0	0	0	0	0	0	448	448
GAPDH	MAP1LC3B	ENSP00000229239	ENSP00000268607	0	0	0	0	230	0	556	643
GAPDH	GATA6	ENSP00000229239	ENSP00000269216	0	0	0	0	0	0	487	487
GAPDH	SOD1	ENSP00000229239	ENSP00000270142	0	0	0	112	83	0	387	457
GAPDH	UBC	ENSP00000229239	ENSP00000272317	0	0	0	79	226	0	235	407
GAPDH	CDKN2B	ENSP00000229239	ENSP00000276925	0	0	0	0	102	0	472	505
GAPDH	MYCN	ENSP00000229239	ENSP00000281043	0	0	0	0	0	0	504	504
GAPDH	HHEX	ENSP00000229239	ENSP00000282728	0	0	0	0	0	0	457	457
GAPDH	OLA1	ENSP00000229239	ENSP00000284719	0	0	0	0	644	0	75	656
GAPDH	CA2	ENSP00000229239	ENSP00000285379	0	0	0	0	0	0	537	537
GAPDH	AP2M1	ENSP00000229239	ENSP00000292807	0	0	0	0	351	0	144	420
GAPDH	BAX	ENSP00000229239	ENSP00000293288	0	0	0	0	0	0	586	586
GAPDH	NPM1	ENSP00000229239	ENSP00000296930	0	0	0	0	683	0	453	819
GAPDH	SHH	ENSP00000229239	ENSP00000297261	0	0	0	0	0	0	505	505
GAPDH	ILK	ENSP00000229239	ENSP00000299421	0	0	0	0	102	0	459	493
GAPDH	BCL2L1	ENSP00000229239	ENSP00000302564	0	0	0	0	0	0	739	739
GAPDH	HSPA4	ENSP00000229239	ENSP00000302961	0	0	0	78	100	0	557	601
GAPDH	UBB	ENSP00000229239	ENSP00000304697	0	0	0	0	363	0	266	512
GAPDH	FOS	ENSP00000229239	ENSP00000306245	0	0	0	0	0	0	954	954
GAPDH	RPL13	ENSP00000229239	ENSP00000306548	0	0	0	0	0	0	581	581
GAPDH	EEF2	ENSP00000229239	ENSP00000307940	0	0	0	139	108	0	608	672
GAPDH	YWHAZ	ENSP00000229239	ENSP00000309503	0	0	0	64	109	0	582	621
GAPDH	CFL1	ENSP00000229239	ENSP00000309629	0	0	0	0	0	0	400	400
GAPDH	FOSL1	ENSP00000229239	ENSP00000310170	0	0	0	0	0	0	526	526
GAPDH	RPL4	ENSP00000229239	ENSP00000311430	0	0	0	113	0	0	513	550
GAPDH	TCP1	ENSP00000229239	ENSP00000317334	0	0	0	120	149	0	411	521
GAPDH	BCKDHB	ENSP00000229239	ENSP00000318351	0	0	0	65	0	0	473	486
GAPDH	TALDO1	ENSP00000229239	ENSP00000321259	0	0	0	117	0	800	366	878
GAPDH	MMP1	ENSP00000229239	ENSP00000322788	0	0	0	0	0	0	657	657
GAPDH	NKX2-5	ENSP00000229239	ENSP00000327758	0	0	0	0	0	0	504	504
GAPDH	EEF1A1	ENSP00000229239	ENSP00000330054	0	0	0	138	730	0	662	915
GAPDH	SOCS3	ENSP00000229239	ENSP00000330341	0	0	0	0	0	0	581	581
GAPDH	ACTG1	ENSP00000229239	ENSP00000331514	0	0	0	91	0	0	718	733
GAPDH	HBB	ENSP00000229239	ENSP00000333994	0	0	0	0	0	0	445	445
GAPDH	ATF4	ENSP00000229239	ENSP00000336790	0	0	0	0	0	0	535	535
GAPDH	ALDOA	ENSP00000229239	ENSP00000336927	284	0	0	265	202	900	682	984
GAPDH	SNCA	ENSP00000229239	ENSP00000338345	0	0	0	0	584	0	361	723
GAPDH	TUBB	ENSP00000229239	ENSP00000339001	0	0	0	0	101	0	591	617
GAPDH	ADIPOR1	ENSP00000229239	ENSP00000341785	0	0	0	0	0	0	434	434
GAPDH	RPS2	ENSP00000229239	ENSP00000341885	0	0	0	144	0	0	638	677
GAPDH	PRDX6	ENSP00000229239	ENSP00000342026	0	0	0	112	0	0	478	516
GAPDH	RNR1	ENSP00000229239	ENSP00000344479	0	0	0	0	0	0	408	408
GAPDH	RPL3	ENSP00000229239	ENSP00000346001	0	0	0	127	0	0	426	477
GAPDH	RPL27A	ENSP00000229239	ENSP00000346015	0	0	0	70	0	0	585	597
GAPDH	RPS3A	ENSP00000229239	ENSP00000346050	0	0	0	101	0	0	526	556
GAPDH	ACTB	ENSP00000229239	ENSP00000349960	0	0	0	91	624	0	882	956
GAPDH	PVALB	ENSP00000229239	ENSP00000352835	0	0	0	0	0	0	531	531
GAPDH	TFRC	ENSP00000229239	ENSP00000353224	0	0	0	0	0	0	632	632
GAPDH	MSN	ENSP00000229239	ENSP00000353408	0	0	0	0	0	0	407	407
GAPDH	NRAS	ENSP00000229239	ENSP00000358548	0	0	0	0	0	0	594	594
GAPDH	RPL5	ENSP00000229239	ENSP00000359345	0	0	0	119	0	0	348	401
GAPDH	STAU1	ENSP00000229239	ENSP00000360922	0	0	0	0	305	0	417	577
GAPDH	CCND3	ENSP00000229239	ENSP00000362082	0	0	0	0	0	0	502	502
GAPDH	RPL11	ENSP00000229239	ENSP00000363676	0	0	0	97	0	0	433	466
GAPDH	GATA1	ENSP00000229239	ENSP00000365858	0	0	0	0	0	0	588	588
GAPDH	JAK2	ENSP00000229239	ENSP00000371067	0	0	0	0	0	0	602	602
GAPDH	ETS1	ENSP00000229239	ENSP00000376436	0	0	0	0	0	0	499	499
GAPDH	XPO1	ENSP00000229239	ENSP00000384863	0	0	0	0	0	0	799	799
GAPDH	SUMO3	ENSP00000229239	ENSP00000405965	0	0	0	82	447	0	300	614
GAPDH	CDKN1C	ENSP00000229239	ENSP00000411552	0	0	0	0	0	0	470	470
GAPDH	DERA	ENSP00000229239	ENSP00000416583	0	0	0	0	0	800	171	827
GAPDH	RACK1	ENSP00000229239	ENSP00000426909	0	0	0	114	0	0	407	452
GAPDH	B2M	ENSP00000229239	ENSP00000452780	0	0	0	0	0	0	441	441
ACRBP	PAGE5	ENSP00000229243	ENSP00000289619	0	0	0	0	0	0	565	565
GOLT1B	SYT9	ENSP00000229314	ENSP00000324419	0	0	0	0	0	0	495	495
GOLT1B	UBC	ENSP00000229314	ENSP00000344818	0	0	0	0	804	0	0	804
FBXL4	UBC	ENSP00000229971	ENSP00000344818	0	0	0	0	487	0	92	514
FBXL4	CUL4B	ENSP00000229971	ENSP00000384109	0	0	0	0	304	0	299	491
EIF1B	RPS16	ENSP00000232905	ENSP00000251453	0	0	0	111	736	0	63	760
EIF1B	EIF3G	ENSP00000232905	ENSP00000253108	0	0	0	82	846	800	398	980
EIF1B	EIF4E2	ENSP00000232905	ENSP00000258416	0	0	0	114	0	0	354	403
EIF1B	MRPS9	ENSP00000232905	ENSP00000258455	0	0	0	72	434	0	0	452
EIF1B	RPL35	ENSP00000232905	ENSP00000259469	344	0	0	227	70	0	0	487
EIF1B	UBC	ENSP00000232905	ENSP00000272317	0	0	0	169	725	0	0	761
EIF1B	RPL29	ENSP00000232905	ENSP00000294189	0	0	0	671	72	0	0	681
EIF1B	PSMC5	ENSP00000232905	ENSP00000310572	0	0	0	0	159	0	378	454
EIF1B	RPS7	ENSP00000232905	ENSP00000339095	0	0	0	113	722	0	112	761
EIF1B	RPS2	ENSP00000232905	ENSP00000341885	282	0	0	112	714	0	229	840
EIF1B	RPL27A	ENSP00000232905	ENSP00000346015	280	0	0	112	0	0	143	404
EIF1B	RPS3A	ENSP00000232905	ENSP00000346050	0	0	0	113	707	0	0	729
EIF1B	RPS10	ENSP00000232905	ENSP00000347271	0	0	0	104	593	0	160	667
EIF1B	EIF1AY	ENSP00000232905	ENSP00000354722	0	0	0	205	722	0	293	830
EIF1B	RPS24	ENSP00000232905	ENSP00000414321	0	0	0	114	723	0	0	744
EIF1B	RACK1	ENSP00000232905	ENSP00000426909	0	0	0	110	658	0	71	692
EIF1B	RPS20	ENSP00000232905	ENSP00000429374	0	0	0	113	733	0	0	753
EIF1B	EIF3H	ENSP00000232905	ENSP00000429931	0	0	0	85	67	800	0	814
EIF1B	RPS19	ENSP00000232905	ENSP00000470004	0	0	0	85	731	0	0	743
EIF2AK1	IRF1	ENSP00000233057	ENSP00000245414	0	0	0	0	0	0	423	423
EIF2AK1	PTGES3	ENSP00000233057	ENSP00000262033	0	0	0	0	564	0	0	564
EIF2AK1	SUB1	ENSP00000233057	ENSP00000265073	0	0	0	0	459	0	0	459
EIF2AK1	PRKRA	ENSP00000233057	ENSP00000318176	0	0	0	0	983	900	918	999
TMSB10	UBC	ENSP00000233143	ENSP00000344818	0	0	0	0	721	0	68	729
ODC1	MYCN	ENSP00000234111	ENSP00000281043	0	0	0	0	0	0	515	515
ODC1	PSME3	ENSP00000234111	ENSP00000293362	0	0	0	66	0	900	71	905
ODC1	UBB	ENSP00000234111	ENSP00000304697	0	0	0	0	294	0	240	440
ODC1	PSMC5	ENSP00000234111	ENSP00000310572	0	0	0	0	0	900	0	900
ODC1	UBC	ENSP00000234111	ENSP00000344818	0	0	0	0	827	0	236	863
ODC1	AOC1	ENSP00000234111	ENSP00000354193	0	0	0	0	0	900	56	901
ODC1	PSME1	ENSP00000234111	ENSP00000372155	0	0	0	66	0	900	41	902
ODC1	SMS	ENSP00000234111	ENSP00000385746	279	0	0	0	225	0	730	836
ODC1	OAZ2	ENSP00000234111	ENSP00000463013	0	0	0	0	786	900	172	980
PLEK	VASP	ENSP00000234313	ENSP00000245932	0	0	0	0	0	0	480	480
PLEK	RAC2	ENSP00000234313	ENSP00000249071	0	0	0	72	0	0	480	496
PLEK	PLCZ1	ENSP00000234313	ENSP00000266505	0	0	0	0	0	0	589	589
PLEK	SOD1	ENSP00000234313	ENSP00000270142	0	0	0	0	0	900	106	906
PLEK	RAB5A	ENSP00000234313	ENSP00000273047	0	0	0	0	0	0	503	503
PLEK	ARF6	ENSP00000234313	ENSP00000298316	0	0	0	0	0	0	636	636
PLEK	ILK	ENSP00000234313	ENSP00000299421	0	0	0	0	0	0	581	581
PLEK	BCL2L1	ENSP00000234313	ENSP00000302564	0	0	0	0	0	0	456	456
PLEK	FOS	ENSP00000234313	ENSP00000306245	0	0	0	0	0	0	416	416
PLEK	GRAP2	ENSP00000234313	ENSP00000339186	0	0	0	0	0	0	431	431
PLEK	UBC	ENSP00000234313	ENSP00000344818	0	0	0	0	494	0	94	522
PLEK	RAP1A	ENSP00000234313	ENSP00000348786	0	0	0	0	0	0	469	469
PLEK	MSN	ENSP00000234313	ENSP00000353408	0	0	0	0	570	0	564	804
PLEK	JAK2	ENSP00000234313	ENSP00000371067	0	0	0	0	0	0	480	480
PLEK	SOS1	ENSP00000234313	ENSP00000384675	0	0	0	0	0	0	499	499
PLEK	DAPP1	ENSP00000234313	ENSP00000423602	0	0	0	0	0	0	499	499
PLEK	RACK1	ENSP00000234313	ENSP00000426909	0	0	0	0	0	0	877	877
PLEK	WDR1	ENSP00000234313	ENSP00000427687	0	0	0	0	0	900	53	901
PLEK	LYN	ENSP00000234313	ENSP00000428924	0	0	0	0	0	0	508	508
EEF1B2	RPS16	ENSP00000236957	ENSP00000251453	0	0	0	669	0	0	145	705
EEF1B2	RPL35	ENSP00000236957	ENSP00000259469	69	0	0	559	0	0	91	594
EEF1B2	RPL8	ENSP00000236957	ENSP00000262584	0	0	0	738	0	0	122	760
EEF1B2	UBC	ENSP00000236957	ENSP00000272317	0	0	0	519	151	0	0	574
EEF1B2	RPL29	ENSP00000236957	ENSP00000294189	0	0	0	736	0	0	241	791
EEF1B2	NSA2	ENSP00000236957	ENSP00000296802	0	0	0	508	0	0	0	508
EEF1B2	UBB	ENSP00000236957	ENSP00000304697	0	0	0	115	587	0	70	630
EEF1B2	RPL13	ENSP00000236957	ENSP00000307889	0	0	0	770	0	0	201	808
EEF1B2	EEF2	ENSP00000236957	ENSP00000307940	0	0	0	289	0	0	585	692
EEF1B2	RPL4	ENSP00000236957	ENSP00000311430	0	0	0	974	0	0	214	978
EEF1B2	EEF1A1	ENSP00000236957	ENSP00000330054	0	0	0	167	844	900	988	999
EEF1B2	EEF1G	ENSP00000236957	ENSP00000331901	0	0	0	739	999	900	953	999
EEF1B2	RPS7	ENSP00000236957	ENSP00000339095	0	0	0	646	0	0	144	684
EEF1B2	RPS2	ENSP00000236957	ENSP00000341885	0	0	0	736	565	0	71	883
EEF1B2	RPL3	ENSP00000236957	ENSP00000346001	0	0	0	482	0	0	447	701
EEF1B2	RPL27A	ENSP00000236957	ENSP00000346015	0	0	0	737	0	0	176	774
EEF1B2	RPL21	ENSP00000236957	ENSP00000346027	0	0	0	628	0	0	109	654
EEF1B2	RPS3A	ENSP00000236957	ENSP00000346050	0	0	0	674	0	0	143	708
EEF1B2	RPS10	ENSP00000236957	ENSP00000347271	0	0	0	482	0	0	401	676
EEF1B2	RPL12	ENSP00000236957	ENSP00000354739	0	0	0	604	0	0	153	650
EEF1B2	RPL5	ENSP00000236957	ENSP00000359345	0	0	0	735	0	0	176	772
EEF1B2	RPL7A	ENSP00000236957	ENSP00000361076	0	0	0	524	0	0	195	600
EEF1B2	RPL11	ENSP00000236957	ENSP00000363676	0	0	0	741	0	0	91	754
EEF1B2	RPL23A	ENSP00000236957	ENSP00000389103	0	0	0	733	0	0	82	744
EEF1B2	RPL35A	ENSP00000236957	ENSP00000393393	0	0	0	498	0	0	92	524
EEF1B2	RPS24	ENSP00000236957	ENSP00000414321	0	0	0	480	0	0	208	570
EEF1B2	RACK1	ENSP00000236957	ENSP00000426909	0	0	0	736	0	0	59	740
EEF1B2	RPS20	ENSP00000236957	ENSP00000429374	0	0	0	771	0	0	122	790
EEF1B2	EIF3H	ENSP00000236957	ENSP00000429931	0	0	0	182	0	0	562	626
EEF1B2	TPT1	ENSP00000236957	ENSP00000431872	0	0	0	734	0	0	532	870
EEF1B2	RPS19	ENSP00000236957	ENSP00000470004	0	0	0	642	0	0	143	680
NDUFB3	ATP5L	ENSP00000237889	ENSP00000300688	0	0	0	434	0	0	514	713
YWHAQ	RNF11	ENSP00000238081	ENSP00000242719	0	0	0	0	564	0	0	564
YWHAQ	BAX	ENSP00000238081	ENSP00000293288	0	0	0	0	576	0	49	579
YWHAQ	EEF2	ENSP00000238081	ENSP00000307940	0	0	0	73	422	0	63	454
YWHAQ	YWHAZ	ENSP00000238081	ENSP00000309503	0	0	0	114	673	900	8	968
YWHAQ	EEF1A1	ENSP00000238081	ENSP00000330054	0	0	0	89	450	0	101	510
YWHAQ	ACTG1	ENSP00000238081	ENSP00000331514	0	0	0	114	399	0	127	494
YWHAQ	EEF1G	ENSP00000238081	ENSP00000331901	0	0	0	115	496	0	167	596
YWHAQ	SNCA	ENSP00000238081	ENSP00000338345	0	0	0	0	576	0	211	651
YWHAQ	TUBB	ENSP00000238081	ENSP00000339001	0	0	0	0	78	0	445	466
YWHAQ	UBC	ENSP00000238081	ENSP00000344818	0	0	0	76	991	0	126	992
YWHAQ	EPB41	ENSP00000238081	ENSP00000345259	0	0	0	0	574	0	47	576
YWHAQ	ACTB	ENSP00000238081	ENSP00000349960	0	0	0	114	399	0	204	539
YWHAQ	NRAS	ENSP00000238081	ENSP00000358548	0	0	0	0	224	900	199	932
YWHAQ	KRT18	ENSP00000238081	ENSP00000373487	0	0	0	0	862	0	55	864
YWHAQ	XPO1	ENSP00000238081	ENSP00000384863	0	0	0	0	0	900	355	932
YWHAQ	SUMO3	ENSP00000238081	ENSP00000405965	0	0	0	139	402	0	216	561
FAM98A	UBC	ENSP00000238823	ENSP00000344818	0	0	0	0	924	0	0	924
DUSP1	RAC2	ENSP00000239223	ENSP00000249071	0	0	0	0	128	0	617	652
DUSP1	POMC	ENSP00000239223	ENSP00000264708	0	0	0	0	0	0	841	841
DUSP1	PTPRQ	ENSP00000239223	ENSP00000283228	0	0	0	0	139	0	653	688
DUSP1	HSPA4	ENSP00000239223	ENSP00000302961	0	0	0	0	576	0	115	608
DUSP1	UBB	ENSP00000239223	ENSP00000304697	0	0	0	0	597	0	101	622
DUSP1	FOS	ENSP00000239223	ENSP00000306245	0	0	0	112	124	0	705	751
DUSP1	FOSL1	ENSP00000239223	ENSP00000310170	0	0	0	0	124	0	404	456
DUSP1	NEXN	ENSP00000239223	ENSP00000333938	0	0	0	0	0	0	606	606
DUSP1	UBC	ENSP00000239223	ENSP00000344818	0	0	0	0	989	0	159	991
DUSP1	NRAS	ENSP00000239223	ENSP00000358548	0	0	0	0	128	0	570	610
DUSP1	JAK2	ENSP00000239223	ENSP00000371067	0	0	0	0	145	0	871	886
ELF1	HMGA1	ENSP00000239882	ENSP00000308227	0	0	0	0	576	0	0	576
ELF1	UBC	ENSP00000239882	ENSP00000344818	0	0	0	0	725	0	86	738
ELF1	GATA1	ENSP00000239882	ENSP00000365858	0	0	0	0	0	0	893	893
ELF1	DDX3X	ENSP00000239882	ENSP00000382840	0	0	0	0	0	0	700	700
KCNJ8	UCN	ENSP00000240662	ENSP00000296099	0	0	0	0	0	0	842	842
PRM2	CREM	ENSP00000241808	ENSP00000265372	0	0	0	0	0	0	581	581
PRM2	VPREB1	ENSP00000241808	ENSP00000385361	0	0	0	0	0	0	560	560
PRG1	ALDOA	ENSP00000242465	ENSP00000336927	0	0	0	0	0	900	98	905
PRG1	MSN	ENSP00000242465	ENSP00000353408	0	0	0	0	0	0	447	447
DYNLL1	CEP70	ENSP00000242577	ENSP00000264982	0	0	0	0	0	900	0	900
DYNLL1	BCL2L1	ENSP00000242577	ENSP00000302564	0	0	0	0	567	0	69	580
DYNLL1	ACTG1	ENSP00000242577	ENSP00000331514	0	0	0	70	0	0	442	459
DYNLL1	UBC	ENSP00000242577	ENSP00000344818	0	0	0	0	924	0	0	924
DYNLL1	ACTB	ENSP00000242577	ENSP00000349960	0	0	0	0	0	0	791	791
DYNLL1	FANK1	ENSP00000242577	ENSP00000357682	0	0	0	0	0	0	409	409
DYNLL1	SUMO3	ENSP00000242577	ENSP00000405965	0	0	0	64	314	0	228	461
DYNLL1	RACK1	ENSP00000242577	ENSP00000426909	0	0	0	73	766	0	70	781
RNF11	UBC	ENSP00000242719	ENSP00000272317	0	0	0	0	637	0	70	648
RNF11	AP2M1	ENSP00000242719	ENSP00000292807	0	0	0	0	457	0	0	457
RNF11	UBB	ENSP00000242719	ENSP00000304697	0	0	0	0	641	0	201	702
PLA2G12A	MBOAT2	ENSP00000243501	ENSP00000302177	0	0	0	0	0	0	610	610
PLA2G12A	CEPT1	ENSP00000243501	ENSP00000349696	0	0	0	0	0	900	0	900
PLA2G12A	PTGS1	ENSP00000243501	ENSP00000354612	0	0	0	0	0	900	50	900
BTF3	UBC	ENSP00000244519	ENSP00000344818	0	0	0	0	620	0	0	620
HIST1H1D	HIST1H4F	ENSP00000244534	ENSP00000244537	0	0	0	0	231	0	380	502
HIST1H1D	H3F3B	ENSP00000244534	ENSP00000254810	0	0	0	0	149	0	467	527
HIST1H1D	HIST1H2BD	ENSP00000244534	ENSP00000289316	0	0	0	0	77	0	380	403
HIST1H1D	HIST1H2AE	ENSP00000244534	ENSP00000303373	0	0	0	0	198	0	561	633
HIST1H1D	H1FNT	ENSP00000244534	ENSP00000334805	0	0	0	0	0	0	405	405
HIST1H1D	HIST1H2BJ	ENSP00000244534	ENSP00000342886	0	0	0	0	77	0	380	403
HIST1H1D	UBC	ENSP00000244534	ENSP00000344818	0	0	0	0	970	0	0	970
HIST1H1D	HIST1H2BF	ENSP00000244534	ENSP00000348924	0	0	0	0	77	0	412	435
HIST1H1D	HIST1H2BK	ENSP00000244534	ENSP00000349430	0	0	0	0	77	0	380	403
HIST1H1D	HIST1H2AM	ENSP00000244534	ENSP00000352627	0	0	0	0	198	0	490	574
HIST1H1D	HIST1H2BI	ENSP00000244534	ENSP00000366962	0	0	0	0	77	0	456	477
HIST1H1D	HIST1H3D	ENSP00000244534	ENSP00000366999	0	0	0	0	149	0	376	446
HIST1H1D	HIST2H2BF	ENSP00000244534	ENSP00000445831	0	0	0	0	77	0	380	403
HIST1H4F	H3F3B	ENSP00000244537	ENSP00000254810	0	0	0	181	301	0	562	727
HIST1H4F	KAT6B	ENSP00000244537	ENSP00000287239	0	0	0	0	301	0	375	544
HIST1H4F	HIST1H2BD	ENSP00000244537	ENSP00000289316	0	0	0	269	284	0	552	745
HIST1H4F	HIST1H2AE	ENSP00000244537	ENSP00000303373	0	0	0	359	260	0	563	774
HIST1H4F	HIST1H2BJ	ENSP00000244537	ENSP00000342886	0	0	0	269	284	0	552	745
HIST1H4F	UBC	ENSP00000244537	ENSP00000344818	0	0	0	78	445	0	78	487
HIST1H4F	HIST1H2BF	ENSP00000244537	ENSP00000348924	0	0	0	269	284	0	552	745
HIST1H4F	HIST1H2BK	ENSP00000244537	ENSP00000349430	0	0	0	269	284	0	552	745
HIST1H4F	HIST1H2AM	ENSP00000244537	ENSP00000352627	0	0	0	359	260	0	563	774
HIST1H4F	PRMT6	ENSP00000244537	ENSP00000359095	0	0	0	0	320	0	200	432
HIST1H4F	HIST1H2BI	ENSP00000244537	ENSP00000366962	0	0	0	269	284	0	552	745
HIST1H4F	HIST1H3D	ENSP00000244537	ENSP00000366999	0	0	0	181	301	0	562	727
HIST1H4F	HIST2H2BF	ENSP00000244537	ENSP00000445831	0	0	0	269	284	0	552	745
SPHK2	SMPD2	ENSP00000245222	ENSP00000258052	0	0	0	0	0	0	472	472
SPHK2	BCL2L1	ENSP00000245222	ENSP00000302564	0	0	0	0	0	0	844	844
SPHK2	PRKCB	ENSP00000245222	ENSP00000305355	0	0	0	0	0	800	68	805
SPHK2	EEF1A1	ENSP00000245222	ENSP00000330054	0	0	0	0	0	0	488	488
SPHK2	JAK2	ENSP00000245222	ENSP00000371067	0	0	0	0	0	900	116	907
SPHK2	LYN	ENSP00000245222	ENSP00000428924	0	0	0	0	564	0	116	598
RAP2A	RAC2	ENSP00000245304	ENSP00000249071	0	0	89	0	241	0	148	402
RAP2A	LAMTOR1	ENSP00000245304	ENSP00000278671	0	0	0	0	0	0	541	541
RAP2A	MAP3K2	ENSP00000245304	ENSP00000343463	0	0	0	0	303	0	601	710
RAP2A	UBC	ENSP00000245304	ENSP00000344818	0	0	0	0	893	0	99	900
RAP2A	SHOC2	ENSP00000245304	ENSP00000358464	0	0	0	0	149	0	386	455
RAP2A	SOS1	ENSP00000245304	ENSP00000384675	0	0	0	0	297	0	473	613
RAP2A	XPO1	ENSP00000245304	ENSP00000384863	0	0	0	0	0	0	825	825
IRF1	PTGES3	ENSP00000245414	ENSP00000262033	0	0	0	0	0	900	0	900
IRF1	NPM1	ENSP00000245414	ENSP00000296930	0	0	0	0	576	0	414	740
IRF1	BCL2L1	ENSP00000245414	ENSP00000302564	0	0	0	0	0	0	420	420
IRF1	FOS	ENSP00000245414	ENSP00000306245	0	0	0	0	0	0	568	568
IRF1	HMGA1	ENSP00000245414	ENSP00000308227	0	0	0	0	576	0	293	687
IRF1	SOCS3	ENSP00000245414	ENSP00000330341	0	0	0	84	0	0	912	916
IRF1	SUMO3	ENSP00000245414	ENSP00000330343	0	0	0	0	591	0	61	600
IRF1	UBC	ENSP00000245414	ENSP00000344818	0	0	0	0	982	0	45	982
IRF1	ACTB	ENSP00000245414	ENSP00000349960	0	0	0	0	0	900	147	911
IRF1	JAK2	ENSP00000245414	ENSP00000371067	0	0	0	0	0	0	676	676
IRF1	PSME1	ENSP00000245414	ENSP00000372155	0	0	0	118	0	0	439	484
IRF1	ETS1	ENSP00000245414	ENSP00000376436	0	0	0	0	0	0	407	407
IRF1	CAP1	ENSP00000245414	ENSP00000376500	0	0	0	0	447	0	346	622
IRF1	B2M	ENSP00000245414	ENSP00000452780	0	0	0	127	0	900	151	919
VASP	ACTR3	ENSP00000245932	ENSP00000263238	0	0	0	0	0	0	592	592
VASP	ARPC2	ENSP00000245932	ENSP00000295685	0	0	0	0	0	0	424	424
VASP	YWHAZ	ENSP00000245932	ENSP00000309503	0	0	0	0	323	0	157	404
VASP	CFL1	ENSP00000245932	ENSP00000309629	0	0	0	0	0	0	434	434
VASP	ZYX	ENSP00000245932	ENSP00000324422	0	0	0	0	914	900	983	999
VASP	ACTG1	ENSP00000245932	ENSP00000331514	0	0	0	0	696	0	185	741
VASP	GRAP2	ENSP00000245932	ENSP00000339186	0	0	0	0	198	0	331	441
VASP	UBC	ENSP00000245932	ENSP00000344818	0	0	0	0	795	0	52	797
VASP	RAP1A	ENSP00000245932	ENSP00000348786	0	0	0	0	0	0	472	472
VASP	ACTB	ENSP00000245932	ENSP00000349960	0	0	0	0	0	800	217	836
VASP	MSN	ENSP00000245932	ENSP00000353408	0	0	0	0	0	0	431	431
VASP	WAS	ENSP00000245932	ENSP00000365891	0	0	0	0	576	0	652	846
VASP	CUL4B	ENSP00000245932	ENSP00000384109	0	0	0	0	414	0	0	414
SNRPB2	ENOX1	ENSP00000246071	ENSP00000261488	0	0	0	0	0	0	536	536
SNRPB2	PTGES3	ENSP00000246071	ENSP00000262033	0	0	0	71	0	0	409	427
SNRPB2	EIF4B	ENSP00000246071	ENSP00000262056	0	0	0	0	304	0	448	599
SNRPB2	U2AF1	ENSP00000246071	ENSP00000291552	0	0	0	0	0	900	261	922
SNRPB2	EEF2	ENSP00000246071	ENSP00000307940	0	0	0	78	348	0	83	400
SNRPB2	UBC	ENSP00000246071	ENSP00000344818	0	0	0	0	849	0	0	849
SNRPB2	CPSF7	ENSP00000246071	ENSP00000345412	0	0	0	0	0	900	86	904
SNRPB2	HNRNPK	ENSP00000246071	ENSP00000365439	0	0	0	0	0	900	0	900
SNRPB2	WBP4	ENSP00000246071	ENSP00000368801	0	0	0	0	233	0	806	844
SNRPB2	SRSF10	ENSP00000246071	ENSP00000420195	0	0	0	0	304	0	448	599
SNRPB2	ALYREF	ENSP00000246071	ENSP00000421592	0	0	0	0	0	900	177	914
GLTSCR2	SBDS	ENSP00000246802	ENSP00000246868	0	0	0	207	0	0	405	508
GLTSCR2	RSL24D1	ENSP00000246802	ENSP00000260443	0	0	0	793	0	0	90	803
GLTSCR2	RPA2	ENSP00000246802	ENSP00000263331	0	0	0	400	0	0	0	400
GLTSCR2	NSA2	ENSP00000246802	ENSP00000296802	0	0	0	736	0	0	521	868
GLTSCR2	PA2G4	ENSP00000246802	ENSP00000302886	0	0	0	182	340	0	131	489
GLTSCR2	RPS7	ENSP00000246802	ENSP00000339095	0	0	0	0	435	0	171	511
GLTSCR2	RIOK3	ENSP00000246802	ENSP00000341874	0	0	0	432	0	0	0	432
GLTSCR2	UBC	ENSP00000246802	ENSP00000344818	0	0	0	0	876	0	0	876
GLTSCR2	UTP11	ENSP00000246802	ENSP00000362105	0	0	0	733	0	0	486	856
GLTSCR2	RPL11	ENSP00000246802	ENSP00000363676	0	0	0	78	0	0	882	888
GLTSCR2	RCL1	ENSP00000246802	ENSP00000371169	0	0	0	513	0	0	160	573
SBDS	RSL24D1	ENSP00000246868	ENSP00000260443	0	0	0	157	0	0	402	474
SBDS	RPL8	ENSP00000246868	ENSP00000262584	0	0	0	0	0	0	494	494
SBDS	STOM	ENSP00000246868	ENSP00000286713	0	0	0	0	644	0	0	644
SBDS	RPL29	ENSP00000246868	ENSP00000294189	0	0	0	0	0	0	405	405
SBDS	EEF2	ENSP00000246868	ENSP00000307940	87	0	0	0	247	0	198	400
SBDS	RPL4	ENSP00000246868	ENSP00000311430	0	0	0	0	0	0	688	688
SBDS	UBC	ENSP00000246868	ENSP00000344818	0	0	0	0	721	0	92	736
SBDS	RPL5	ENSP00000246868	ENSP00000359345	0	0	0	0	0	0	469	469
SBDS	RPL11	ENSP00000246868	ENSP00000363676	0	0	0	0	0	0	686	686
SBDS	RPS24	ENSP00000246868	ENSP00000414321	0	0	0	0	0	0	418	418
SBDS	RACK1	ENSP00000246868	ENSP00000426909	0	0	0	0	357	0	131	417
SBDS	RPS19	ENSP00000246868	ENSP00000470004	0	0	0	0	0	0	638	638
PYCARD	BAX	ENSP00000247470	ENSP00000293288	0	0	0	0	576	0	226	657
PYCARD	MALT1	ENSP00000247470	ENSP00000319279	0	0	0	0	571	0	71	584
PYCARD	UBC	ENSP00000247470	ENSP00000344818	0	0	0	0	685	0	0	685
PYCARD	PYHIN1	ENSP00000247470	ENSP00000357122	0	0	0	0	0	0	400	400
MON1B	RAB5A	ENSP00000248248	ENSP00000273047	0	0	0	0	0	0	642	642
MON1B	STX12	ENSP00000248248	ENSP00000363054	0	0	0	65	361	0	189	473
EIF3K	RPS16	ENSP00000248342	ENSP00000251453	0	0	0	280	0	900	0	924
EIF3K	EIF3G	ENSP00000248342	ENSP00000253108	0	0	0	289	999	900	685	999
EIF3K	EIF4E2	ENSP00000248342	ENSP00000258416	0	0	0	88	0	0	416	445
EIF3K	RPL35	ENSP00000248342	ENSP00000259469	0	0	0	228	0	900	83	923
EIF3K	RSL24D1	ENSP00000248342	ENSP00000260443	0	0	0	275	0	0	226	414
EIF3K	PTGES3	ENSP00000248342	ENSP00000262033	0	0	0	183	0	0	440	523
EIF3K	EIF4B	ENSP00000248342	ENSP00000262056	0	0	0	0	0	900	125	908
EIF3K	RPL8	ENSP00000248342	ENSP00000262584	0	0	0	183	0	900	48	915
EIF3K	UBC	ENSP00000248342	ENSP00000272317	0	0	0	250	0	900	47	922
EIF3K	RPL29	ENSP00000248342	ENSP00000294189	0	0	0	308	0	900	151	936
EIF3K	PA2G4	ENSP00000248342	ENSP00000302886	0	0	0	714	427	0	0	829
EIF3K	RPL13	ENSP00000248342	ENSP00000307889	0	0	0	407	0	900	0	938
EIF3K	RPL4	ENSP00000248342	ENSP00000311430	0	0	0	582	0	900	0	956
EIF3K	RAB6A	ENSP00000248342	ENSP00000311449	0	0	0	0	0	0	440	440
EIF3K	PABPC1	ENSP00000248342	ENSP00000313007	0	0	0	65	0	900	203	919
EIF3K	RPS7	ENSP00000248342	ENSP00000339095	0	0	0	271	0	900	0	923
EIF3K	RPS2	ENSP00000248342	ENSP00000341885	0	0	0	184	0	900	0	914
EIF3K	RPL3	ENSP00000248342	ENSP00000346001	0	0	0	261	0	900	0	922
EIF3K	RPL27A	ENSP00000248342	ENSP00000346015	0	0	0	288	0	900	0	925
EIF3K	RPL21	ENSP00000248342	ENSP00000346027	0	0	0	381	0	900	0	935
EIF3K	RPS3A	ENSP00000248342	ENSP00000346050	0	0	0	281	0	900	0	925
EIF3K	RPS10	ENSP00000248342	ENSP00000347271	0	0	0	274	389	900	146	957
EIF3K	RPL12	ENSP00000248342	ENSP00000354739	0	0	0	290	0	900	0	925
EIF3K	RPL5	ENSP00000248342	ENSP00000359345	0	0	0	288	0	900	100	930
EIF3K	CCND3	ENSP00000248342	ENSP00000362082	0	0	0	0	628	0	727	894
EIF3K	RPL11	ENSP00000248342	ENSP00000363676	0	0	0	289	0	900	0	925
EIF3K	KRT18	ENSP00000248342	ENSP00000373487	0	0	0	0	0	0	817	817
EIF3K	DDX3X	ENSP00000248342	ENSP00000382840	0	0	0	0	499	0	0	499
EIF3K	RPL23A	ENSP00000248342	ENSP00000389103	0	0	0	210	0	900	0	917
EIF3K	RPL35A	ENSP00000248342	ENSP00000393393	0	0	0	256	0	900	0	922
EIF3K	SUMO3	ENSP00000248342	ENSP00000405965	0	0	0	82	507	0	153	584
EIF3K	RPS24	ENSP00000248342	ENSP00000414321	0	0	0	406	0	900	159	945
EIF3K	RACK1	ENSP00000248342	ENSP00000426909	0	0	0	439	389	0	53	647
EIF3K	RPS20	ENSP00000248342	ENSP00000429374	0	0	0	406	0	900	0	938
EIF3K	EIF3H	ENSP00000248342	ENSP00000429931	0	0	0	183	999	900	686	999
EIF3K	RPS19	ENSP00000248342	ENSP00000470004	0	0	0	399	0	900	66	938
PEX1	UBC	ENSP00000248633	ENSP00000344818	0	0	0	0	835	0	106	846
PEX1	RPL27A	ENSP00000248633	ENSP00000346015	0	0	0	0	0	0	506	506
PEX1	TPP2	ENSP00000248633	ENSP00000365233	462	0	0	0	0	0	146	520
PEX1	SUMO3	ENSP00000248633	ENSP00000405965	0	0	0	0	463	0	0	463
MCHR1	POMC	ENSP00000249016	ENSP00000264708	0	0	0	0	0	900	500	947
MCHR1	GAL	ENSP00000249016	ENSP00000265643	0	0	0	0	0	900	450	942
MCHR1	PROK1	ENSP00000249016	ENSP00000271331	0	0	0	0	0	900	0	900
MCHR1	AGRP	ENSP00000249016	ENSP00000290953	0	0	0	0	0	0	504	504
MCHR1	PPOX	ENSP00000249016	ENSP00000293330	0	0	0	0	0	900	326	929
MCHR1	CXCL5	ENSP00000249016	ENSP00000296027	0	0	0	0	0	900	0	900
MCHR1	TUBB	ENSP00000249016	ENSP00000339001	0	0	0	0	0	0	407	407
MCHR1	NPY5R	ENSP00000249016	ENSP00000339377	0	0	0	0	0	900	40	902
MCHR1	RGS18	ENSP00000249016	ENSP00000356430	0	0	0	0	0	900	0	900
MCHR1	RGS10	ENSP00000249016	ENSP00000358099	0	0	0	0	0	900	0	900
MCHR1	CAP1	ENSP00000249016	ENSP00000361878	0	0	0	0	0	0	596	596
RAC2	ARF6	ENSP00000249071	ENSP00000298316	0	0	0	85	97	0	383	446
RAC2	ITGB2	ENSP00000249071	ENSP00000303242	0	0	0	95	0	0	375	410
RAC2	PRKCB	ENSP00000249071	ENSP00000305355	0	0	0	0	302	0	444	595
RAC2	CFL1	ENSP00000249071	ENSP00000309629	0	0	0	0	0	0	457	457
RAC2	HCLS1	ENSP00000249071	ENSP00000320176	0	0	0	0	0	0	501	501
RAC2	ACTG1	ENSP00000249071	ENSP00000331514	0	0	0	0	0	0	569	569
RAC2	TUBB	ENSP00000249071	ENSP00000339001	0	0	0	0	110	0	454	493
RAC2	SYDE2	ENSP00000249071	ENSP00000340594	0	0	0	0	0	900	0	900
RAC2	MAP3K2	ENSP00000249071	ENSP00000343463	0	0	0	0	168	0	512	576
RAC2	UBC	ENSP00000249071	ENSP00000344818	0	0	0	0	863	0	51	864
RAC2	RAP1A	ENSP00000249071	ENSP00000348786	0	0	72	78	602	0	178	705
RAC2	ACTB	ENSP00000249071	ENSP00000349960	0	0	0	0	566	0	578	809
RAC2	PIK3CG	ENSP00000249071	ENSP00000352121	0	0	0	0	255	800	490	917
RAC2	MSN	ENSP00000249071	ENSP00000353408	0	0	0	0	94	0	375	409
RAC2	PTGS1	ENSP00000249071	ENSP00000354612	0	0	0	0	0	0	584	584
RAC2	NRAS	ENSP00000249071	ENSP00000358548	0	0	58	76	241	0	149	404
RAC2	PDLIM1	ENSP00000249071	ENSP00000360305	0	0	0	0	243	0	362	496
RAC2	JAK2	ENSP00000249071	ENSP00000371067	0	0	0	0	113	0	713	735
RAC2	2021-09-07	ENSP00000249071	ENSP00000381992	0	0	0	0	95	0	379	414
RAC2	SOS1	ENSP00000249071	ENSP00000384675	0	0	0	0	207	900	314	940
RAC2	GDI1	ENSP00000249071	ENSP00000394071	0	0	0	0	647	0	166	693
RAC2	ACTL6A	ENSP00000249071	ENSP00000397552	0	0	0	0	0	0	493	493
RAC2	DAPP1	ENSP00000249071	ENSP00000423602	0	0	0	0	0	800	151	822
RAC2	LYN	ENSP00000249071	ENSP00000428924	0	0	0	0	113	0	403	448
RAC2	DNM1L	ENSP00000249071	ENSP00000450399	0	0	0	0	0	0	428	428
HOXD9	SHH	ENSP00000249499	ENSP00000297261	0	0	0	0	0	0	590	590
RPS16	EIF3G	ENSP00000251453	ENSP00000253108	0	0	0	678	0	900	541	983
RPS16	RPL35	ENSP00000251453	ENSP00000259469	93	0	0	964	412	900	589	999
RPS16	RSL24D1	ENSP00000251453	ENSP00000260443	0	0	0	486	245	0	404	748
RPS16	EIF4B	ENSP00000251453	ENSP00000262056	0	0	0	64	0	900	141	912
RPS16	RPL8	ENSP00000251453	ENSP00000262584	178	0	224	970	935	900	633	999
RPS16	RPA2	ENSP00000251453	ENSP00000263331	68	0	0	412	0	0	340	606
RPS16	UBC	ENSP00000251453	ENSP00000272317	0	0	0	940	999	900	158	999
RPS16	RPL29	ENSP00000251453	ENSP00000294189	0	0	0	971	949	900	384	999
RPS16	NSA2	ENSP00000251453	ENSP00000296802	0	0	0	522	602	0	185	831
RPS16	PA2G4	ENSP00000251453	ENSP00000302886	278	0	0	259	0	0	0	442
RPS16	UBB	ENSP00000251453	ENSP00000304697	0	0	0	162	590	0	114	669
RPS16	RPL13	ENSP00000251453	ENSP00000306548	462	0	0	944	301	0	340	984
RPS16	EEF2	ENSP00000251453	ENSP00000307940	75	0	0	698	985	900	453	999
RPS16	RPL4	ENSP00000251453	ENSP00000311430	173	0	0	966	920	900	558	999
RPS16	PABPC1	ENSP00000251453	ENSP00000313007	0	0	0	70	0	900	95	908
RPS16	EEF1A1	ENSP00000251453	ENSP00000330054	0	0	0	288	634	900	256	978
RPS16	EEF1G	ENSP00000251453	ENSP00000331901	63	0	0	760	0	0	162	795
RPS16	RPS7	ENSP00000251453	ENSP00000339095	0	0	0	975	998	900	392	999
RPS16	SEC61G	ENSP00000251453	ENSP00000341538	0	0	0	289	0	900	0	925
RPS16	RPS2	ENSP00000251453	ENSP00000341885	281	0	0	940	999	900	656	999
RPS16	SRP72	ENSP00000251453	ENSP00000342181	0	0	0	0	0	900	0	900
RPS16	RPL3	ENSP00000251453	ENSP00000346001	167	0	0	964	928	900	627	999
RPS16	RPL27A	ENSP00000251453	ENSP00000346015	283	0	0	975	955	900	426	999
RPS16	RPL21	ENSP00000251453	ENSP00000346027	0	0	0	975	931	900	381	999
RPS16	RPS3A	ENSP00000251453	ENSP00000346050	0	0	0	975	999	900	542	999
RPS16	RPS10	ENSP00000251453	ENSP00000347271	0	0	0	935	999	900	701	999
RPS16	EIF1AY	ENSP00000251453	ENSP00000354722	284	0	0	265	724	0	53	844
RPS16	RPL12	ENSP00000251453	ENSP00000354739	0	0	0	897	894	900	588	999
RPS16	MTRF1L	ENSP00000251453	ENSP00000356202	271	0	0	143	361	0	312	688
RPS16	RPL5	ENSP00000251453	ENSP00000359345	280	0	0	975	785	900	728	999
RPS16	RPL7A	ENSP00000251453	ENSP00000361076	63	0	0	937	425	0	395	976
RPS16	RPL11	ENSP00000251453	ENSP00000363676	229	0	0	925	922	900	636	999
RPS16	BTF3	ENSP00000251453	ENSP00000369965	0	0	0	436	0	0	53	443
RPS16	RPL23A	ENSP00000251453	ENSP00000389103	167	0	0	861	936	900	507	999
RPS16	RPL35A	ENSP00000251453	ENSP00000393393	0	0	0	975	0	900	367	998
RPS16	RPS24	ENSP00000251453	ENSP00000414321	0	0	0	840	999	900	459	999
RPS16	RACK1	ENSP00000251453	ENSP00000426909	0	0	0	975	993	0	43	999
RPS16	RPS20	ENSP00000251453	ENSP00000429374	152	0	0	974	999	900	730	999
RPS16	EIF3H	ENSP00000251453	ENSP00000429931	0	0	0	235	0	900	116	926
RPS16	TPT1	ENSP00000251453	ENSP00000431872	0	0	0	736	0	0	105	753
RPS16	RPS19	ENSP00000251453	ENSP00000470004	0	0	0	975	999	900	799	999
HBA2	HBA1	ENSP00000251595	ENSP00000322421	0	0	0	0	0	900	1	900
HBA2	HBG1	ENSP00000251595	ENSP00000327431	0	0	0	160	300	360	55	612
HBA2	ALAS2	ENSP00000251595	ENSP00000332369	0	0	0	0	0	0	401	401
HBA2	HBB	ENSP00000251595	ENSP00000333994	0	0	0	0	969	900	72	997
HBA2	CYB5A	ENSP00000251595	ENSP00000341625	0	0	0	0	0	0	591	591
HBA2	GATA1	ENSP00000251595	ENSP00000365858	0	0	0	0	0	0	402	402
HBA2	SLC25A37	ENSP00000251595	ENSP00000429200	0	0	0	0	0	0	606	606
EIF3G	EIF4E2	ENSP00000253108	ENSP00000258416	0	0	0	130	0	0	439	491
EIF3G	RPL35	ENSP00000253108	ENSP00000259469	0	0	0	231	0	900	41	919
EIF3G	RSL24D1	ENSP00000253108	ENSP00000260443	0	0	0	549	0	0	47	551
EIF3G	EIF4B	ENSP00000253108	ENSP00000262056	0	0	0	77	146	900	350	941
EIF3G	RPL8	ENSP00000253108	ENSP00000262584	0	0	0	552	0	900	47	953
EIF3G	UBC	ENSP00000253108	ENSP00000272317	0	0	0	163	98	900	0	917
EIF3G	RPL29	ENSP00000253108	ENSP00000294189	0	0	0	183	0	900	0	914
EIF3G	NSA2	ENSP00000253108	ENSP00000296802	0	0	0	454	346	0	0	627
EIF3G	RPL13	ENSP00000253108	ENSP00000307889	0	0	0	699	0	900	66	969
EIF3G	RPL4	ENSP00000253108	ENSP00000311430	0	0	0	564	0	900	0	954
EIF3G	PABPC1	ENSP00000253108	ENSP00000313007	0	0	0	81	224	900	210	938
EIF3G	RPS7	ENSP00000253108	ENSP00000339095	0	0	0	236	0	900	0	920
EIF3G	RPS2	ENSP00000253108	ENSP00000341885	0	0	0	464	0	900	0	944
EIF3G	EPB41	ENSP00000253108	ENSP00000345259	0	0	0	0	576	0	144	621
EIF3G	RPL3	ENSP00000253108	ENSP00000346001	0	0	0	453	0	900	0	942
EIF3G	RPL27A	ENSP00000253108	ENSP00000346015	0	0	0	223	0	900	61	920
EIF3G	RPL21	ENSP00000253108	ENSP00000346027	0	0	0	184	0	900	0	914
EIF3G	RPS3A	ENSP00000253108	ENSP00000346050	0	0	0	548	0	900	47	953
EIF3G	RPS10	ENSP00000253108	ENSP00000347271	0	0	0	403	74	900	0	939
EIF3G	EIF1AY	ENSP00000253108	ENSP00000354722	0	0	0	94	275	0	380	557
EIF3G	RPL12	ENSP00000253108	ENSP00000354739	0	0	0	275	0	900	0	924
EIF3G	RPL5	ENSP00000253108	ENSP00000359345	0	0	0	478	0	900	55	946
EIF3G	RPL7A	ENSP00000253108	ENSP00000361076	0	0	0	434	0	0	66	448
EIF3G	CCND3	ENSP00000253108	ENSP00000362082	0	0	0	0	0	0	590	590
EIF3G	RPL11	ENSP00000253108	ENSP00000363676	0	0	0	554	0	900	41	953
EIF3G	DDX3X	ENSP00000253108	ENSP00000382840	0	0	0	165	774	0	139	824
EIF3G	RPL23A	ENSP00000253108	ENSP00000389103	0	0	0	386	0	900	0	935
EIF3G	RPL35A	ENSP00000253108	ENSP00000393393	0	0	0	226	0	900	139	927
EIF3G	SUMO3	ENSP00000253108	ENSP00000405965	0	0	0	71	402	0	0	421
EIF3G	RPS24	ENSP00000253108	ENSP00000414321	0	0	0	184	0	900	157	925
EIF3G	RPS20	ENSP00000253108	ENSP00000429374	0	0	0	473	299	900	153	964
EIF3G	EIF3H	ENSP00000253108	ENSP00000429931	0	0	0	277	999	900	674	999
EIF3G	RPS19	ENSP00000253108	ENSP00000470004	0	0	0	457	0	900	189	952
SLC35D2	SLC35A1	ENSP00000253270	ENSP00000358565	0	0	0	71	0	0	459	476
SLC35D2	SLCO6A1	ENSP00000253270	ENSP00000369135	0	0	0	0	0	0	489	489
H3F3B	KMT2E	ENSP00000254810	ENSP00000257745	0	0	0	0	384	0	137	445
H3F3B	RANBP6	ENSP00000254810	ENSP00000259569	0	0	0	0	584	0	0	584
H3F3B	KAT6B	ENSP00000254810	ENSP00000287239	0	0	0	0	391	0	376	603
H3F3B	HIST1H2BD	ENSP00000254810	ENSP00000289316	0	0	0	152	297	0	843	898
H3F3B	HIST1H2AE	ENSP00000254810	ENSP00000303373	0	0	0	179	243	0	600	729
H3F3B	UBB	ENSP00000254810	ENSP00000304697	0	0	0	114	359	0	164	483
H3F3B	BPTF	ENSP00000254810	ENSP00000307208	0	0	0	0	504	0	130	550
H3F3B	TUBB	ENSP00000254810	ENSP00000339001	0	0	0	0	198	0	404	501
H3F3B	HIST1H2BJ	ENSP00000254810	ENSP00000342886	0	0	0	182	942	0	561	977
H3F3B	UBC	ENSP00000254810	ENSP00000344818	0	0	0	114	915	0	161	931
H3F3B	HIST1H2BF	ENSP00000254810	ENSP00000348924	0	0	0	152	297	0	618	752
H3F3B	HIST1H2BK	ENSP00000254810	ENSP00000349430	0	0	0	152	297	0	884	925
H3F3B	HIST1H2AM	ENSP00000254810	ENSP00000352627	0	0	0	179	243	0	616	741
H3F3B	UBE2A	ENSP00000254810	ENSP00000360613	0	0	0	0	566	0	377	718
H3F3B	HIST1H2BI	ENSP00000254810	ENSP00000366962	0	0	0	152	297	0	578	727
H3F3B	ACTL6A	ENSP00000254810	ENSP00000397552	0	0	0	0	392	0	146	459
H3F3B	HIST2H2BF	ENSP00000254810	ENSP00000445831	0	0	0	152	297	0	561	715
USPL1	ELL	ENSP00000255304	ENSP00000262809	0	0	0	0	740	0	0	740
USPL1	SUMO3	ENSP00000255304	ENSP00000330343	0	0	0	0	849	0	0	849
GIMAP4	UBC	ENSP00000255945	ENSP00000344818	0	0	0	0	483	0	0	483
FABP4	MED21	ENSP00000256104	ENSP00000282892	0	0	0	0	0	900	53	901
FABP4	MED11	ENSP00000256104	ENSP00000293777	0	0	0	0	0	900	0	900
FABP4	FOS	ENSP00000256104	ENSP00000306245	0	0	0	0	0	900	180	914
FABP4	MED29	ENSP00000256104	ENSP00000314343	0	0	0	0	0	900	0	900
FABP4	MED23	ENSP00000256104	ENSP00000357047	0	0	0	0	0	900	0	900
FABP4	CCND3	ENSP00000256104	ENSP00000362082	0	0	0	0	0	900	57	901
FABP4	TBL1XR1	ENSP00000256104	ENSP00000405574	0	0	0	0	0	900	0	900
FABP4	CCNC	ENSP00000256104	ENSP00000428982	0	0	0	0	0	900	0	900
NARS	EIF4B	ENSP00000256854	ENSP00000262056	0	0	0	0	538	0	0	538
NARS	MED21	ENSP00000256854	ENSP00000282892	0	0	0	0	0	0	456	456
NARS	UBB	ENSP00000256854	ENSP00000304697	0	0	0	0	590	0	42	590
NARS	UBC	ENSP00000256854	ENSP00000344818	0	0	0	0	975	0	45	975
NARS	PRPS1	ENSP00000256854	ENSP00000361512	0	0	0	91	644	0	106	685
LST1	UGT2B7	ENSP00000256958	ENSP00000304811	0	0	0	75	0	0	430	450
ZCCHC11	UBC	ENSP00000257177	ENSP00000344818	0	0	0	0	620	0	0	620
KMT2E	ORC5	ENSP00000257745	ENSP00000297431	0	0	0	0	305	0	181	406
KMT2E	BPTF	ENSP00000257745	ENSP00000307208	0	0	0	223	126	0	291	476
KMT2E	CHMP2A	ENSP00000257745	ENSP00000310440	0	0	0	0	449	0	0	449
KMT2E	ACTB	ENSP00000257745	ENSP00000349960	0	0	0	0	594	900	153	962
KMT2E	TBL1XR1	ENSP00000257745	ENSP00000405574	0	0	0	0	722	0	380	820
SMPD2	UBB	ENSP00000258052	ENSP00000304697	0	0	0	0	314	0	404	573
SMPD2	UBC	ENSP00000258052	ENSP00000344818	0	0	0	0	496	0	0	496
SMPD2	PIK3CG	ENSP00000258052	ENSP00000352121	0	0	0	0	576	0	124	612
SMPD2	PTGS1	ENSP00000258052	ENSP00000354612	0	0	0	0	0	0	670	670
SMPD2	RACK1	ENSP00000258052	ENSP00000426909	0	0	0	0	0	900	341	931
SMPD2	LYN	ENSP00000258052	ENSP00000428924	0	0	0	0	0	0	804	804
DOCK10	UBC	ENSP00000258390	ENSP00000344818	0	0	0	0	483	0	0	483
EIF4E2	PTGES3	ENSP00000258416	ENSP00000262033	0	0	0	89	0	0	420	449
EIF4E2	EEF2	ENSP00000258416	ENSP00000307940	0	0	0	0	0	0	489	489
EIF4E2	PABPC1	ENSP00000258416	ENSP00000313007	0	0	0	0	306	0	699	782
EIF4E2	EIF4G2	ENSP00000258416	ENSP00000340281	0	0	0	0	0	900	512	949
EIF4E2	UBC	ENSP00000258416	ENSP00000344818	0	0	0	72	529	0	0	545
EIF4E2	CDX4	ENSP00000258416	ENSP00000362613	0	0	0	0	0	0	612	612
EIF4E2	XRN2	ENSP00000258416	ENSP00000366396	0	0	0	0	360	0	149	432
EIF4E2	DDX3X	ENSP00000258416	ENSP00000382840	0	0	0	0	304	0	234	444
EIF4E2	EIF3H	ENSP00000258416	ENSP00000429931	0	0	0	73	891	0	73	898
MRPS9	RPL35	ENSP00000258455	ENSP00000259469	93	0	0	934	301	0	340	968
MRPS9	RSL24D1	ENSP00000258455	ENSP00000260443	0	0	0	486	245	0	0	595
MRPS9	RPL8	ENSP00000258455	ENSP00000262584	178	0	0	879	297	0	340	947
MRPS9	RPA2	ENSP00000258455	ENSP00000263331	68	0	0	412	0	0	340	606
MRPS9	UBC	ENSP00000258455	ENSP00000272317	0	0	0	147	323	0	65	412
MRPS9	RPL29	ENSP00000258455	ENSP00000294189	0	0	0	734	354	0	0	820
MRPS9	NSA2	ENSP00000258455	ENSP00000296802	0	0	0	522	602	0	128	819
MRPS9	UBB	ENSP00000258455	ENSP00000304697	0	0	0	147	323	0	65	412
MRPS9	RPL13	ENSP00000258455	ENSP00000306548	462	0	0	944	842	0	389	996
MRPS9	EEF2	ENSP00000258455	ENSP00000307940	75	0	0	478	450	0	340	801
MRPS9	RPL4	ENSP00000258455	ENSP00000311430	173	0	0	838	247	0	340	924
MRPS9	RPS7	ENSP00000258455	ENSP00000339095	0	0	0	735	679	0	142	920
MRPS9	RPS2	ENSP00000258455	ENSP00000341885	281	0	0	846	603	0	340	967
MRPS9	RPL3	ENSP00000258455	ENSP00000346001	167	0	0	805	220	0	340	905
MRPS9	RPL27A	ENSP00000258455	ENSP00000346015	283	0	0	816	308	0	340	931
MRPS9	RPL21	ENSP00000258455	ENSP00000346027	0	0	0	691	300	0	0	774
MRPS9	RPS3A	ENSP00000258455	ENSP00000346050	0	0	0	733	680	0	198	925
MRPS9	RPS10	ENSP00000258455	ENSP00000347271	0	0	0	709	565	0	147	882
MRPS9	EIF1AY	ENSP00000258455	ENSP00000354722	284	0	0	265	449	0	0	684
MRPS9	RPL12	ENSP00000258455	ENSP00000354739	0	0	0	785	259	0	340	885
MRPS9	MTRF1L	ENSP00000258455	ENSP00000356202	271	0	264	157	361	0	312	764
MRPS9	RPL5	ENSP00000258455	ENSP00000359345	280	0	0	889	302	0	340	958
MRPS9	MRPL41	ENSP00000258455	ENSP00000360498	0	0	0	157	0	0	337	417
MRPS9	RPL7A	ENSP00000258455	ENSP00000361076	63	0	0	242	425	0	136	599
MRPS9	RPL11	ENSP00000258455	ENSP00000363676	229	0	0	796	279	0	340	915
MRPS9	DDX3X	ENSP00000258455	ENSP00000382840	0	0	0	0	446	0	0	446
MRPS9	RPL23A	ENSP00000258455	ENSP00000389103	167	0	0	861	302	0	340	939
MRPS9	RPL35A	ENSP00000258455	ENSP00000393393	0	0	0	728	0	0	126	752
MRPS9	RPS24	ENSP00000258455	ENSP00000414321	0	0	0	453	680	0	69	822
MRPS9	RACK1	ENSP00000258455	ENSP00000426909	0	0	0	735	592	0	0	887
MRPS9	RPS20	ENSP00000258455	ENSP00000429374	152	0	0	924	603	0	340	980
MRPS9	TPT1	ENSP00000258455	ENSP00000431872	0	0	0	465	0	0	0	465
MRPS9	RPS19	ENSP00000258455	ENSP00000470004	0	0	0	706	679	0	200	917
MTHFS	UBC	ENSP00000258874	ENSP00000344818	0	0	0	0	636	0	0	636
CIB2	COPB2	ENSP00000258930	ENSP00000329419	0	0	0	0	0	0	597	597
TANK	SUMO3	ENSP00000259075	ENSP00000330343	0	0	0	0	573	0	0	573
TANK	UBC	ENSP00000259075	ENSP00000344818	0	0	0	0	995	0	92	995
TANK	SIKE1	ENSP00000259075	ENSP00000358541	0	0	0	0	0	900	101	906
TANK	CAP1	ENSP00000259075	ENSP00000376500	0	0	0	0	994	900	644	999
HEMGN	NPM1	ENSP00000259456	ENSP00000296930	0	0	0	0	573	0	0	573
RPL35	RSL24D1	ENSP00000259469	ENSP00000260443	0	0	0	734	680	0	387	943
RPL35	EIF4B	ENSP00000259469	ENSP00000262056	0	0	0	0	0	900	41	900
RPL35	RPL8	ENSP00000259469	ENSP00000262584	462	0	0	971	994	900	548	999
RPL35	RPA2	ENSP00000259469	ENSP00000263331	284	0	0	711	0	0	162	811
RPL35	UBC	ENSP00000259469	ENSP00000272317	0	0	0	789	336	900	160	986
RPL35	RPL29	ENSP00000259469	ENSP00000294189	0	0	0	963	994	900	568	999
RPL35	NSA2	ENSP00000259469	ENSP00000296802	0	0	0	736	252	0	67	799
RPL35	PA2G4	ENSP00000259469	ENSP00000302886	462	0	0	357	603	0	101	860
RPL35	UBB	ENSP00000259469	ENSP00000304697	0	0	0	268	679	0	129	777
RPL35	RPL13	ENSP00000259469	ENSP00000306548	104	0	0	919	680	0	340	982
RPL35	EEF2	ENSP00000259469	ENSP00000307940	462	0	0	673	676	900	377	995
RPL35	RPL4	ENSP00000259469	ENSP00000311430	462	0	0	969	994	900	559	999
RPL35	PABPC1	ENSP00000259469	ENSP00000313007	0	0	0	0	0	900	91	905
RPL35	EEF1A1	ENSP00000259469	ENSP00000330054	0	0	0	169	0	900	215	929
RPL35	EEF1G	ENSP00000259469	ENSP00000331901	0	0	0	733	0	0	338	815
RPL35	RPS7	ENSP00000259469	ENSP00000339095	0	0	0	946	934	900	682	999
RPL35	SEC61G	ENSP00000259469	ENSP00000341538	0	0	0	289	871	900	0	990
RPL35	RPS2	ENSP00000259469	ENSP00000341885	462	0	0	966	0	900	557	999
RPL35	SRP72	ENSP00000259469	ENSP00000342181	0	0	0	0	0	900	41	900
RPL35	RPL3	ENSP00000259469	ENSP00000346001	462	0	0	930	981	900	664	999
RPL35	RPL27A	ENSP00000259469	ENSP00000346015	462	0	0	975	999	900	458	999
RPL35	RPL21	ENSP00000259469	ENSP00000346027	0	0	0	939	994	900	436	999
RPL35	RPS3A	ENSP00000259469	ENSP00000346050	0	0	0	955	934	900	241	999
RPL35	RPS10	ENSP00000259469	ENSP00000347271	0	0	0	786	0	900	472	987
RPL35	ATP5C1	ENSP00000259469	ENSP00000349142	0	0	0	288	0	0	197	403
RPL35	EIF1AY	ENSP00000259469	ENSP00000354722	462	0	0	324	0	0	0	620
RPL35	RPL12	ENSP00000259469	ENSP00000354739	108	0	0	955	987	900	551	999
RPL35	RPL5	ENSP00000259469	ENSP00000359345	462	0	0	975	994	900	591	999
RPL35	CMPK1	ENSP00000259469	ENSP00000360939	462	0	0	421	0	0	67	683
RPL35	RPL7A	ENSP00000259469	ENSP00000361076	0	0	0	800	981	0	292	997
RPL35	RPL11	ENSP00000259469	ENSP00000363676	462	0	0	958	999	900	662	999
RPL35	BTF3	ENSP00000259469	ENSP00000369965	0	0	0	523	233	0	0	618
RPL35	RPL23A	ENSP00000259469	ENSP00000389103	462	0	0	955	999	900	506	999
RPL35	RPL35A	ENSP00000259469	ENSP00000393393	0	0	0	959	993	900	350	999
RPL35	RPS24	ENSP00000259469	ENSP00000414321	0	0	0	883	956	900	403	999
RPL35	RACK1	ENSP00000259469	ENSP00000426909	0	0	0	856	445	0	0	916
RPL35	RPS20	ENSP00000259469	ENSP00000429374	462	0	0	940	898	900	450	999
RPL35	EIF3H	ENSP00000259469	ENSP00000429931	0	0	0	288	0	900	0	925
RPL35	TPT1	ENSP00000259469	ENSP00000431872	0	0	0	683	0	0	53	686
RPL35	RPS19	ENSP00000259469	ENSP00000470004	0	0	0	975	940	900	479	999
RANBP6	RPA2	ENSP00000259569	ENSP00000263331	0	0	0	631	0	0	0	631
RANBP6	PA2G4	ENSP00000259569	ENSP00000302886	0	0	0	335	471	0	64	641
RANBP6	HSPA4	ENSP00000259569	ENSP00000302961	0	0	0	174	457	0	155	588
RANBP6	NUP62	ENSP00000259569	ENSP00000305503	0	0	0	110	674	0	178	740
RANBP6	DRP2	ENSP00000259569	ENSP00000309539	0	0	0	77	413	0	0	435
RANBP6	UBC	ENSP00000259569	ENSP00000344818	0	0	0	0	863	0	0	863
RANBP6	XPO1	ENSP00000259569	ENSP00000384863	0	0	0	90	304	0	522	671
RANBP6	RPL23A	ENSP00000259569	ENSP00000389103	0	0	0	113	304	0	193	458
RANBP6	ELOVL7	ENSP00000259569	ENSP00000402634	0	0	0	0	109	0	358	403
RANBP6	ALYREF	ENSP00000259569	ENSP00000421592	0	0	0	75	722	0	136	758
PRG1	BCL2A1	ENSP00000259874	ENSP00000267953	0	0	0	0	0	0	471	471
PRG1	BCL2L1	ENSP00000259874	ENSP00000302564	0	0	0	0	0	0	459	459
PRG1	PPP2R5C	ENSP00000259874	ENSP00000412324	0	0	0	0	574	0	117	607
CTDSPL2	PAM16	ENSP00000260327	ENSP00000315693	0	0	0	0	293	0	192	404
CTDSPL2	BCKDHB	ENSP00000260327	ENSP00000318351	0	0	0	0	0	0	424	424
CTDSPL2	UBC	ENSP00000260327	ENSP00000344818	0	0	0	0	696	0	0	696
RSL24D1	RPL8	ENSP00000260443	ENSP00000262584	0	0	0	705	603	0	598	948
RSL24D1	RPA2	ENSP00000260443	ENSP00000263331	0	0	0	689	0	0	128	717
RSL24D1	RIOK2	ENSP00000260443	ENSP00000283109	0	0	0	474	0	0	166	542
RSL24D1	RPL29	ENSP00000260443	ENSP00000294189	0	0	0	736	672	0	553	957
RSL24D1	NSA2	ENSP00000260443	ENSP00000296802	0	0	0	965	582	0	818	997
RSL24D1	PA2G4	ENSP00000260443	ENSP00000302886	0	0	0	779	821	0	414	974
RSL24D1	RPL13	ENSP00000260443	ENSP00000306548	0	0	0	480	603	0	147	808
RSL24D1	EEF2	ENSP00000260443	ENSP00000307940	0	0	0	122	149	0	437	543
RSL24D1	RPL4	ENSP00000260443	ENSP00000311430	0	0	0	518	603	0	561	908
RSL24D1	RPS7	ENSP00000260443	ENSP00000339095	0	0	0	735	0	0	115	755
RSL24D1	SEC61G	ENSP00000260443	ENSP00000341538	0	0	0	157	332	0	0	412
RSL24D1	RPS2	ENSP00000260443	ENSP00000341885	0	0	0	528	0	0	457	733
RSL24D1	UBC	ENSP00000260443	ENSP00000344818	0	0	0	139	797	0	0	818
RSL24D1	RPL3	ENSP00000260443	ENSP00000346001	0	0	0	443	566	0	661	910
RSL24D1	RPL27A	ENSP00000260443	ENSP00000346015	0	0	0	442	640	0	380	864
RSL24D1	RPL21	ENSP00000260443	ENSP00000346027	0	0	0	718	680	0	483	949
RSL24D1	RPS3A	ENSP00000260443	ENSP00000346050	0	0	0	731	300	0	112	818
RSL24D1	RPS10	ENSP00000260443	ENSP00000347271	0	0	0	681	0	0	478	826
RSL24D1	RPL12	ENSP00000260443	ENSP00000354739	0	0	0	451	601	0	507	882
RSL24D1	DUSP1	ENSP00000260443	ENSP00000356920	0	0	0	178	0	0	391	478
RSL24D1	PRMT6	ENSP00000260443	ENSP00000359095	0	0	0	736	0	0	0	736
RSL24D1	RPL5	ENSP00000260443	ENSP00000359345	0	0	0	697	680	0	519	949
RSL24D1	RPL7A	ENSP00000260443	ENSP00000361076	462	0	0	477	589	0	366	916
RSL24D1	UTP11	ENSP00000260443	ENSP00000362105	0	0	0	854	0	0	0	854
RSL24D1	RPL11	ENSP00000260443	ENSP00000363676	0	0	0	665	680	0	689	963
RSL24D1	RCL1	ENSP00000260443	ENSP00000371169	0	0	0	741	0	0	80	751
RSL24D1	XPO1	ENSP00000260443	ENSP00000384863	0	0	0	0	0	0	433	433
RSL24D1	RPL23A	ENSP00000260443	ENSP00000389103	0	0	0	693	680	0	370	932
RSL24D1	RPL35A	ENSP00000260443	ENSP00000393393	0	0	0	725	677	0	169	919
RSL24D1	RPS24	ENSP00000260443	ENSP00000414321	71	0	0	511	397	0	129	729
RSL24D1	RACK1	ENSP00000260443	ENSP00000426909	0	0	0	734	293	0	62	808
RSL24D1	RPS20	ENSP00000260443	ENSP00000429374	0	0	0	511	0	0	504	747
RSL24D1	EIF3H	ENSP00000260443	ENSP00000429931	0	0	0	427	0	0	265	561
RSL24D1	TPT1	ENSP00000260443	ENSP00000431872	0	0	0	539	0	0	0	539
RSL24D1	RPS19	ENSP00000260443	ENSP00000470004	0	0	0	735	0	0	472	854
YPEL5	UBC	ENSP00000261353	ENSP00000344818	0	0	0	73	721	0	66	737
UBE2K	RNF138	ENSP00000261427	ENSP00000261593	0	0	0	65	850	0	376	904
UBE2K	UBB	ENSP00000261427	ENSP00000304697	0	0	0	95	829	0	311	884
UBE2K	2021-03-08	ENSP00000261427	ENSP00000317087	0	0	0	0	131	0	373	432
UBE2K	SUMO3	ENSP00000261427	ENSP00000330343	0	0	0	0	300	0	251	453
UBE2K	UBC	ENSP00000261427	ENSP00000344818	0	0	0	95	999	0	390	999
UBE2K	WDR1	ENSP00000261427	ENSP00000427687	0	0	0	0	997	0	0	997
MAN2A1	GOLPH3	ENSP00000261483	ENSP00000265070	0	0	0	0	0	0	566	566
VPS13C	UBB	ENSP00000261517	ENSP00000304697	0	0	0	0	626	0	0	626
VPS13C	UBC	ENSP00000261517	ENSP00000344818	0	0	0	0	959	0	0	959
THOC1	ZC3H15	ENSP00000261600	ENSP00000338788	0	0	0	83	972	0	0	973
THOC1	UBC	ENSP00000261600	ENSP00000344818	0	0	0	0	626	0	0	626
THOC1	SUMO3	ENSP00000261600	ENSP00000405965	0	0	0	0	571	0	102	598
THOC1	ALYREF	ENSP00000261600	ENSP00000421592	0	0	0	0	999	900	618	999
ERP29	UBC	ENSP00000261735	ENSP00000344818	0	0	0	0	721	0	0	721
ZFAND6	KLF14	ENSP00000261749	ENSP00000340799	0	0	0	0	0	0	459	459
ZFAND6	UBC	ENSP00000261749	ENSP00000344818	0	0	0	0	880	0	53	882
LACTB	SLC5A4	ENSP00000261893	ENSP00000266086	0	0	0	0	0	0	405	405
LACTB	UBC	ENSP00000261893	ENSP00000344818	0	0	0	0	483	0	48	486
PTGES3	UBC	ENSP00000262033	ENSP00000272317	0	0	0	112	644	0	0	670
PTGES3	HSPA4	ENSP00000262033	ENSP00000302961	0	0	0	174	80	0	477	568
PTGES3	PPID	ENSP00000262033	ENSP00000303754	0	0	0	700	493	0	667	945
PTGES3	RPL4	ENSP00000262033	ENSP00000311430	0	0	0	307	575	0	0	693
PTGES3	TCP1	ENSP00000262033	ENSP00000317334	0	0	0	426	103	0	0	463
PTGES3	EEF1A1	ENSP00000262033	ENSP00000330054	0	0	0	97	74	900	0	909
PTGES3	EEF1G	ENSP00000262033	ENSP00000331901	0	0	0	522	250	0	0	626
PTGES3	RPL21	ENSP00000262033	ENSP00000346027	0	0	0	177	552	0	45	617
PTGES3	PTGS1	ENSP00000262033	ENSP00000354612	0	0	0	0	0	900	687	967
EIF4B	RPL8	ENSP00000262056	ENSP00000262584	0	0	0	0	0	900	198	916
EIF4B	UBC	ENSP00000262056	ENSP00000272317	0	0	0	0	0	900	70	903
EIF4B	RPL29	ENSP00000262056	ENSP00000294189	0	0	0	0	644	900	152	967
EIF4B	RPL13	ENSP00000262056	ENSP00000307889	0	0	0	81	149	900	53	916
EIF4B	EEF2	ENSP00000262056	ENSP00000307940	0	0	0	0	303	0	607	714
EIF4B	RPL4	ENSP00000262056	ENSP00000311430	0	0	0	0	153	900	282	933
EIF4B	PABPC1	ENSP00000262056	ENSP00000313007	0	0	0	65	644	900	951	998
EIF4B	RPS7	ENSP00000262056	ENSP00000339095	0	0	0	0	0	900	74	903
EIF4B	EIF4G2	ENSP00000262056	ENSP00000340281	0	0	0	71	949	720	502	992
EIF4B	RPS2	ENSP00000262056	ENSP00000341885	0	0	0	0	0	900	0	900
EIF4B	RPL3	ENSP00000262056	ENSP00000346001	0	0	0	0	152	900	124	919
EIF4B	RPL27A	ENSP00000262056	ENSP00000346015	0	0	0	0	111	900	41	907
EIF4B	RPL21	ENSP00000262056	ENSP00000346027	0	0	0	0	0	900	0	900
EIF4B	RPS3A	ENSP00000262056	ENSP00000346050	0	0	0	0	0	900	169	913
EIF4B	RPS10	ENSP00000262056	ENSP00000347271	0	0	0	0	101	900	49	907
EIF4B	RPL12	ENSP00000262056	ENSP00000354739	0	0	0	0	0	900	129	909
EIF4B	RPL5	ENSP00000262056	ENSP00000359345	0	0	0	0	227	900	168	930
EIF4B	PIM1	ENSP00000262056	ENSP00000362608	0	0	0	0	108	0	819	832
EIF4B	RPL11	ENSP00000262056	ENSP00000363676	0	0	0	0	0	900	57	901
EIF4B	FKBP1A	ENSP00000262056	ENSP00000371138	0	0	0	0	105	0	361	403
EIF4B	DDX3X	ENSP00000262056	ENSP00000382840	0	0	0	0	597	0	281	698
EIF4B	CUL4B	ENSP00000262056	ENSP00000384109	0	0	0	67	417	0	0	432
EIF4B	CDK11A	ENSP00000262056	ENSP00000384442	0	0	0	64	77	0	406	442
EIF4B	RPL23A	ENSP00000262056	ENSP00000389103	0	0	0	0	172	900	67	916
EIF4B	RPL35A	ENSP00000262056	ENSP00000393393	0	0	0	0	0	900	63	902
EIF4B	RPS24	ENSP00000262056	ENSP00000414321	0	0	0	0	0	900	117	907
EIF4B	ALYREF	ENSP00000262056	ENSP00000421592	0	0	0	0	270	0	231	414
EIF4B	RPS20	ENSP00000262056	ENSP00000429374	0	0	0	0	0	900	53	901
EIF4B	EIF3H	ENSP00000262056	ENSP00000429931	0	0	0	0	891	900	243	991
EIF4B	RPS19	ENSP00000262056	ENSP00000470004	0	0	0	0	0	900	151	911
RAB27B	UBC	ENSP00000262094	ENSP00000344818	0	0	0	0	431	0	0	431
TWSG1	CDKN2B	ENSP00000262120	ENSP00000276925	0	0	0	0	0	0	422	422
TWSG1	PCP2	ENSP00000262120	ENSP00000305714	0	0	0	0	564	0	564	802
TWSG1	PTGS1	ENSP00000262120	ENSP00000354612	0	0	0	0	0	0	665	665
ELOB	ELL	ENSP00000262306	ENSP00000262809	0	0	0	0	0	900	710	969
ELOB	UBC	ENSP00000262306	ENSP00000272317	0	0	0	68	0	900	0	902
ELOB	UBB	ENSP00000262306	ENSP00000304697	0	0	0	0	0	900	0	900
ELOB	EGLN2	ENSP00000262306	ENSP00000307080	0	0	0	0	0	900	216	918
ELOB	COMMD1	ENSP00000262306	ENSP00000308236	0	0	0	72	0	900	97	908
ELOB	SOCS3	ENSP00000262306	ENSP00000330341	0	0	0	0	946	0	306	961
ELOB	CUL4B	ENSP00000262306	ENSP00000384109	0	0	0	0	149	0	370	440
ELOB	RACK1	ENSP00000262306	ENSP00000426909	0	0	0	69	569	900	0	956
TRAF4	CREM	ENSP00000262395	ENSP00000265372	0	0	0	0	0	0	446	446
TRAF4	SIGLEC7	ENSP00000262395	ENSP00000323328	0	0	0	0	573	0	0	573
TRAF4	UBC	ENSP00000262395	ENSP00000344818	0	0	0	0	978	0	89	979
TRAF4	PLSCR1	ENSP00000262395	ENSP00000345494	0	0	0	0	571	0	60	579
TRAF4	IRAK1	ENSP00000262395	ENSP00000358997	0	0	0	0	574	0	173	632
TRAF4	CAP1	ENSP00000262395	ENSP00000361878	0	0	0	0	0	0	412	412
COTL1	ACTG1	ENSP00000262428	ENSP00000331514	0	0	0	0	576	0	45	577
COTL1	UBC	ENSP00000262428	ENSP00000344818	0	0	0	0	724	0	0	724
COTL1	ACTB	ENSP00000262428	ENSP00000349960	0	0	0	0	576	0	102	602
METTL2A	ACTG1	ENSP00000262432	ENSP00000331514	0	0	0	0	300	0	198	414
METTL2A	UBC	ENSP00000262432	ENSP00000344818	0	0	0	0	667	0	0	667
METTL2A	ACTB	ENSP00000262432	ENSP00000349960	0	0	0	0	300	0	198	414
GSDMD	TBC1D31	ENSP00000262580	ENSP00000287380	0	0	0	0	0	0	476	476
GSDMD	UBC	ENSP00000262580	ENSP00000344818	0	0	0	0	795	0	0	795
RPL8	RPA2	ENSP00000262584	ENSP00000263331	462	0	0	736	0	0	340	898
RPL8	UBC	ENSP00000262584	ENSP00000272317	0	0	0	932	316	900	93	995
RPL8	OLA1	ENSP00000262584	ENSP00000284719	0	0	0	111	0	0	443	483
RPL8	RPL29	ENSP00000262584	ENSP00000294189	0	0	0	700	999	900	593	999
RPL8	NSA2	ENSP00000262584	ENSP00000296802	0	0	0	645	206	0	421	822
RPL8	PA2G4	ENSP00000262584	ENSP00000302886	462	0	0	240	802	0	0	912
RPL8	HSPA4	ENSP00000262584	ENSP00000302961	0	0	0	98	0	0	366	404
RPL8	UBB	ENSP00000262584	ENSP00000304697	0	0	0	149	679	0	128	740
RPL8	RPL13	ENSP00000262584	ENSP00000306548	195	0	0	887	603	0	417	976
RPL8	EEF2	ENSP00000262584	ENSP00000307940	462	0	0	885	676	900	872	999
RPL8	RPL4	ENSP00000262584	ENSP00000311430	462	0	0	975	999	900	726	999
RPL8	PABPC1	ENSP00000262584	ENSP00000313007	0	0	0	133	0	900	159	920
RPL8	TCP1	ENSP00000262584	ENSP00000317334	0	0	0	288	0	0	321	496
RPL8	EEF1A1	ENSP00000262584	ENSP00000330054	0	0	0	532	0	900	377	968
RPL8	EEF1G	ENSP00000262584	ENSP00000331901	0	0	0	913	644	0	221	973
RPL8	RPS7	ENSP00000262584	ENSP00000339095	0	0	0	966	408	900	416	998
RPL8	SEC61G	ENSP00000262584	ENSP00000341538	0	0	0	98	676	900	0	968
RPL8	RPS2	ENSP00000262584	ENSP00000341885	462	0	0	975	883	900	584	999
RPL8	SRP72	ENSP00000262584	ENSP00000342181	0	0	0	0	0	900	47	900
RPL8	RPL3	ENSP00000262584	ENSP00000346001	462	0	0	975	998	900	749	999
RPL8	RPL27A	ENSP00000262584	ENSP00000346015	462	0	0	961	999	900	471	999
RPL8	RPL21	ENSP00000262584	ENSP00000346027	0	0	0	883	999	900	599	999
RPL8	RPS3A	ENSP00000262584	ENSP00000346050	0	0	0	975	935	900	594	999
RPL8	RPS10	ENSP00000262584	ENSP00000347271	0	0	0	943	0	900	302	995
RPL8	ATP5C1	ENSP00000262584	ENSP00000349142	0	0	0	542	0	0	143	590
RPL8	EIF1AY	ENSP00000262584	ENSP00000354722	462	0	0	164	0	0	0	531
RPL8	RPL12	ENSP00000262584	ENSP00000354739	283	0	0	879	998	900	589	999
RPL8	FANK1	ENSP00000262584	ENSP00000357682	0	0	0	0	0	0	408	408
RPL8	RPL5	ENSP00000262584	ENSP00000359345	462	0	0	975	997	900	614	999
RPL8	CMPK1	ENSP00000262584	ENSP00000360939	462	0	0	263	0	0	0	586
RPL8	RPL7A	ENSP00000262584	ENSP00000361076	71	0	0	975	981	0	492	999
RPL8	RPL11	ENSP00000262584	ENSP00000363676	462	0	0	969	999	900	704	999
RPL8	BTF3	ENSP00000262584	ENSP00000369965	0	0	0	424	169	0	0	500
RPL8	DDX3X	ENSP00000262584	ENSP00000382840	0	0	0	72	360	0	86	409
RPL8	RPL23A	ENSP00000262584	ENSP00000389103	462	0	0	975	999	900	518	999
RPL8	RPL35A	ENSP00000262584	ENSP00000393393	0	0	0	959	993	900	328	999
RPL8	RPS24	ENSP00000262584	ENSP00000414321	0	0	0	803	662	900	348	995
RPL8	RACK1	ENSP00000262584	ENSP00000426909	0	0	0	975	429	0	130	986
RPL8	RPS20	ENSP00000262584	ENSP00000429374	462	0	0	975	891	900	504	999
RPL8	EIF3H	ENSP00000262584	ENSP00000429931	0	0	0	430	0	900	81	943
RPL8	TPT1	ENSP00000262584	ENSP00000431872	0	0	0	579	0	0	63	588
RPL8	RPS19	ENSP00000262584	ENSP00000470004	0	0	0	975	404	900	582	999
PRDX1	PRDX6	ENSP00000262746	ENSP00000265462	0	0	0	157	788	0	839	968
PRDX1	SOD1	ENSP00000262746	ENSP00000270142	0	0	0	236	920	0	499	966
PRDX1	HSPA4	ENSP00000262746	ENSP00000302961	0	0	0	71	149	0	460	536
PRDX1	UBB	ENSP00000262746	ENSP00000304697	0	0	0	0	363	0	137	427
PRDX1	EEF2	ENSP00000262746	ENSP00000307940	0	0	0	112	0	0	352	400
PRDX1	YWHAZ	ENSP00000262746	ENSP00000309503	0	0	0	79	121	0	358	435
PRDX1	CFL1	ENSP00000262746	ENSP00000309629	0	0	0	0	0	0	457	457
PRDX1	TCP1	ENSP00000262746	ENSP00000317334	0	0	0	121	0	0	421	470
PRDX1	EEF1A1	ENSP00000262746	ENSP00000330054	0	0	0	79	0	0	652	665
PRDX1	EEF1G	ENSP00000262746	ENSP00000331901	0	0	0	278	0	0	398	546
PRDX1	SNCA	ENSP00000262746	ENSP00000338345	0	0	0	0	561	0	60	569
PRDX1	UBC	ENSP00000262746	ENSP00000344818	0	0	0	0	996	0	140	997
PRDX1	UBE2A	ENSP00000262746	ENSP00000360613	0	0	0	72	427	0	63	458
PRDX1	SESN3	ENSP00000262746	ENSP00000441927	0	0	0	0	0	0	450	450
ELL	EAF2	ENSP00000262809	ENSP00000273668	0	0	0	0	576	360	983	995
ELL	MBNL1	ENSP00000262809	ENSP00000282486	0	0	0	0	0	0	472	472
ELL	UBC	ENSP00000262809	ENSP00000344818	0	0	0	0	487	0	43	488
ELL	PDLIM1	ENSP00000262809	ENSP00000360305	0	0	0	0	0	0	499	499
IL25	UBC	ENSP00000262947	ENSP00000344818	0	0	0	0	483	0	0	483
ACTR3	ARPC2	ENSP00000263238	ENSP00000295685	0	0	0	157	999	900	907	999
ACTR3	CFL1	ENSP00000263238	ENSP00000309629	0	0	0	112	315	0	568	714
ACTR3	LCP1	ENSP00000263238	ENSP00000315757	0	0	0	64	252	0	367	518
ACTR3	HCLS1	ENSP00000263238	ENSP00000320176	0	0	0	79	576	0	766	901
ACTR3	TUBD1	ENSP00000263238	ENSP00000320797	0	0	0	0	149	0	352	424
ACTR3	ACTG1	ENSP00000263238	ENSP00000331514	0	0	0	69	561	0	79	606
ACTR3	UBC	ENSP00000263238	ENSP00000344818	0	0	0	0	958	0	99	961
ACTR3	ACTB	ENSP00000263238	ENSP00000349960	0	0	0	0	577	900	83	959
ACTR3	CAP1	ENSP00000263238	ENSP00000361878	0	0	0	125	580	0	487	795
ACTR3	WAS	ENSP00000263238	ENSP00000365891	0	0	0	0	567	0	447	750
ACTR3	ARPC4	ENSP00000263238	ENSP00000388169	0	0	0	0	999	900	934	999
ACTR3	WDR1	ENSP00000263238	ENSP00000427687	0	0	0	133	302	360	809	916
ACTR3	DNM1L	ENSP00000263238	ENSP00000450399	0	0	0	0	109	0	686	708
RPA2	TAF1B	ENSP00000263331	ENSP00000263663	0	0	0	0	0	900	445	942
RPA2	ELAC1	ENSP00000263331	ENSP00000269466	0	0	0	418	0	0	69	434
RPA2	CDKAL1	ENSP00000263331	ENSP00000274695	0	0	0	404	0	0	0	404
RPA2	NSA2	ENSP00000263331	ENSP00000296802	0	0	0	736	0	0	0	736
RPA2	PA2G4	ENSP00000263331	ENSP00000302886	127	0	0	741	0	0	0	764
RPA2	HSPA4	ENSP00000263331	ENSP00000302961	0	0	0	69	131	0	340	419
RPA2	UBB	ENSP00000263331	ENSP00000304697	0	0	0	0	726	0	90	740
RPA2	RPL13	ENSP00000263331	ENSP00000306548	70	0	0	523	0	0	340	681
RPA2	EEF2	ENSP00000263331	ENSP00000307940	462	0	0	698	149	0	353	898
RPA2	RPL4	ENSP00000263331	ENSP00000311430	462	0	0	736	0	0	367	902
RPA2	TCP1	ENSP00000263331	ENSP00000317334	0	0	0	179	319	0	340	598
RPA2	ZC3H15	ENSP00000263331	ENSP00000338788	0	0	0	656	0	0	0	656
RPA2	RPS2	ENSP00000263331	ENSP00000341885	284	0	0	739	0	0	340	865
RPA2	UBC	ENSP00000263331	ENSP00000344818	0	0	0	0	956	0	90	959
RPA2	RPL3	ENSP00000263331	ENSP00000346001	462	0	0	734	0	0	421	909
RPA2	RPL27A	ENSP00000263331	ENSP00000346015	283	0	0	734	118	0	200	847
RPA2	ACTB	ENSP00000263331	ENSP00000349960	0	0	0	76	564	0	107	609
RPA2	RPL12	ENSP00000263331	ENSP00000354739	462	0	0	510	0	0	340	810
RPA2	PRMT6	ENSP00000263331	ENSP00000359095	0	0	0	442	0	0	0	442
RPA2	RPL5	ENSP00000263331	ENSP00000359345	283	0	0	742	0	0	226	844
RPA2	RPL7A	ENSP00000263331	ENSP00000361076	282	0	0	135	0	0	305	530
RPA2	UTP11	ENSP00000263331	ENSP00000362105	0	0	0	465	0	0	0	465
RPA2	RPL11	ENSP00000263331	ENSP00000363676	284	0	0	710	0	0	398	864
RPA2	RCL1	ENSP00000263331	ENSP00000371169	0	0	0	552	0	0	397	718
RPA2	RPL23A	ENSP00000263331	ENSP00000389103	462	0	0	693	0	0	125	843
RPA2	PPP2R5C	ENSP00000263331	ENSP00000412324	0	0	0	0	0	0	591	591
RPA2	RPS20	ENSP00000263331	ENSP00000429374	462	0	0	707	0	0	340	886
BLVRB	PRDX6	ENSP00000263368	ENSP00000265462	0	0	0	0	0	0	405	405
BLVRB	UGT2B7	ENSP00000263368	ENSP00000304811	0	0	0	0	0	900	41	900
BLVRB	ALAS2	ENSP00000263368	ENSP00000332369	0	0	0	70	0	0	560	573
BLVRB	UBC	ENSP00000263368	ENSP00000344818	0	0	0	0	620	0	44	621
BLVRB	DERA	ENSP00000263368	ENSP00000416583	0	0	0	0	0	0	404	404
TAF1B	UBC	ENSP00000263663	ENSP00000344818	0	0	0	0	721	0	0	721
EPCAM	CEP70	ENSP00000263735	ENSP00000264982	0	0	0	0	0	0	472	472
EPCAM	UBC	ENSP00000263735	ENSP00000344818	0	0	0	0	620	0	56	626
EPCAM	NRAS	ENSP00000263735	ENSP00000358548	0	0	0	0	0	0	416	416
CHIC2	UBC	ENSP00000263921	ENSP00000344818	0	0	0	0	944	0	0	944
CHIC2	CDX4	ENSP00000263921	ENSP00000362613	0	0	0	0	0	0	436	436
POMC	GAL	ENSP00000264708	ENSP00000265643	0	0	0	0	0	900	725	971
POMC	BCL2A1	ENSP00000264708	ENSP00000267953	0	0	0	0	0	0	561	561
POMC	PTH2	ENSP00000264708	ENSP00000270631	0	0	0	71	0	900	43	903
POMC	CA2	ENSP00000264708	ENSP00000285379	0	0	0	0	0	0	407	407
POMC	AGRP	ENSP00000264708	ENSP00000290953	0	0	0	0	0	900	883	987
POMC	PPOX	ENSP00000264708	ENSP00000293330	0	0	0	0	0	0	585	585
POMC	CXCL5	ENSP00000264708	ENSP00000296027	0	0	0	0	0	900	0	900
POMC	UCN	ENSP00000264708	ENSP00000296099	0	0	0	0	0	0	725	725
POMC	SHH	ENSP00000264708	ENSP00000297261	0	0	0	0	0	0	851	851
POMC	HSPA4	ENSP00000264708	ENSP00000302961	0	0	0	0	0	0	835	835
POMC	FOS	ENSP00000264708	ENSP00000306245	0	0	0	0	0	0	952	952
POMC	SOCS3	ENSP00000264708	ENSP00000330341	0	0	0	0	0	0	582	582
POMC	NPY5R	ENSP00000264708	ENSP00000339377	0	0	0	0	0	900	288	925
POMC	RNR1	ENSP00000264708	ENSP00000344479	0	0	0	0	0	0	499	499
POMC	NRDC	ENSP00000264708	ENSP00000346890	0	0	0	0	576	0	0	576
POMC	COMT	ENSP00000264708	ENSP00000354511	0	0	0	0	0	0	407	407
POMC	RGS18	ENSP00000264708	ENSP00000356430	0	0	0	0	0	900	0	900
POMC	RGS10	ENSP00000264708	ENSP00000358099	0	0	0	0	0	900	0	900
POMC	JAK2	ENSP00000264708	ENSP00000371067	0	0	0	0	0	0	472	472
KCNN2	UBC	ENSP00000264773	ENSP00000344818	0	0	0	70	490	0	0	505
CEP70	UBC	ENSP00000264982	ENSP00000344818	0	0	0	0	483	0	0	483
GOLPH3	RAB5A	ENSP00000265070	ENSP00000273047	0	0	0	69	0	0	509	523
GOLPH3	ARF6	ENSP00000265070	ENSP00000298316	0	0	0	0	0	0	501	501
GOLPH3	UBB	ENSP00000265070	ENSP00000304697	0	0	0	0	362	0	117	413
GOLPH3	RAB6A	ENSP00000265070	ENSP00000311449	0	0	0	73	86	0	513	551
GOLPH3	PABPC1	ENSP00000265070	ENSP00000313007	0	0	0	0	0	0	407	407
GOLPH3	COPB2	ENSP00000265070	ENSP00000329419	0	0	0	0	321	0	396	572
GOLPH3	UBC	ENSP00000265070	ENSP00000344818	0	0	0	0	747	0	130	771
GOLPH3	TFRC	ENSP00000265070	ENSP00000353224	0	0	0	0	0	0	513	513
GOLPH3	NSF	ENSP00000265070	ENSP00000381293	0	0	0	0	0	0	506	506
SUB1	MED11	ENSP00000265073	ENSP00000293777	0	0	0	167	0	0	580	635
SUB1	CSTF2T	ENSP00000265073	ENSP00000332444	0	0	0	0	689	0	283	767
SUB1	UBC	ENSP00000265073	ENSP00000344818	0	0	0	85	921	0	66	927
SUB1	RPS3A	ENSP00000265073	ENSP00000346050	0	0	0	0	0	0	405	405
ARRDC3	UBC	ENSP00000265138	ENSP00000344818	0	0	0	0	686	0	141	719
SLF1	DBF4	ENSP00000265140	ENSP00000265728	0	0	0	0	262	0	567	666
SLF1	SMS	ENSP00000265140	ENSP00000323074	0	0	0	0	0	0	609	609
SLF1	UBC	ENSP00000265140	ENSP00000344818	0	0	0	0	541	0	74	557
SLF1	NEURL3	ENSP00000265140	ENSP00000358815	0	0	0	0	0	0	560	560
SLF1	GINS3	ENSP00000265140	ENSP00000401018	0	0	0	0	290	0	487	620
PAIP2	PABPC1	ENSP00000265192	ENSP00000313007	0	0	0	0	996	0	912	999
PAIP2	UBC	ENSP00000265192	ENSP00000344818	0	0	0	0	923	0	0	923
SSBP1	MDP1	ENSP00000265304	ENSP00000268124	0	0	0	0	0	0	574	574
SSBP1	RPA2	ENSP00000265304	ENSP00000363021	0	0	0	158	483	0	91	569
SSBP1	RPS20	ENSP00000265304	ENSP00000429374	0	0	0	384	0	0	105	425
CREM	SHH	ENSP00000265372	ENSP00000297261	0	0	0	0	0	0	496	496
CREM	FOS	ENSP00000265372	ENSP00000306245	0	0	0	0	110	900	931	993
CREM	FOSL1	ENSP00000265372	ENSP00000310170	0	0	0	0	83	0	754	765
CREM	ATF4	ENSP00000265372	ENSP00000336790	0	0	0	0	0	800	504	896
CREM	RNR1	ENSP00000265372	ENSP00000344479	0	0	0	0	0	0	633	633
CREM	UBC	ENSP00000265372	ENSP00000344818	0	0	0	0	785	0	134	806
CREM	PIK3CG	ENSP00000265372	ENSP00000352121	0	0	0	0	0	0	604	604
CREM	NRAS	ENSP00000265372	ENSP00000358548	0	0	0	0	0	0	456	456
CREM	ETS1	ENSP00000265372	ENSP00000376436	0	0	0	0	0	0	459	459
CREM	XPO1	ENSP00000265372	ENSP00000384863	0	0	0	0	149	900	505	954
PRDX6	SOD1	ENSP00000265462	ENSP00000270142	0	0	0	169	644	0	453	824
PRDX6	UBB	ENSP00000265462	ENSP00000304697	0	0	0	0	400	0	253	533
PRDX6	UBC	ENSP00000265462	ENSP00000344818	0	0	0	0	871	0	162	888
PRDX6	UBE2A	ENSP00000265462	ENSP00000360613	0	0	0	0	644	0	86	660
GAL	AGRP	ENSP00000265643	ENSP00000290953	0	0	0	0	0	0	658	658
GAL	PPOX	ENSP00000265643	ENSP00000293330	0	0	0	0	0	0	564	564
GAL	CXCL5	ENSP00000265643	ENSP00000296027	0	0	0	0	0	900	0	900
GAL	UCN	ENSP00000265643	ENSP00000296099	0	0	0	0	0	0	477	477
GAL	FOS	ENSP00000265643	ENSP00000306245	0	0	0	0	0	0	923	923
GAL	NPY5R	ENSP00000265643	ENSP00000339377	0	0	0	0	0	900	281	925
GAL	RGS18	ENSP00000265643	ENSP00000356430	0	0	0	0	0	900	0	900
GAL	RGS10	ENSP00000265643	ENSP00000358099	0	0	0	0	0	900	0	900
DBF4	ORC5	ENSP00000265728	ENSP00000297431	0	0	0	0	980	900	653	999
DBF4	RPA2	ENSP00000265728	ENSP00000363021	0	0	0	0	0	900	232	919
FBXO7	PSME3	ENSP00000266087	ENSP00000293362	0	0	0	0	543	0	105	573
FBXO7	SNCA	ENSP00000266087	ENSP00000338345	0	0	0	0	0	0	416	416
FBXO7	UBC	ENSP00000266087	ENSP00000344818	0	0	0	0	853	0	0	853
FBXO7	XPO1	ENSP00000266087	ENSP00000384863	0	0	0	0	576	0	67	587
PLCZ1	PRKCB	ENSP00000266505	ENSP00000305355	0	0	0	0	126	800	92	827
PLCZ1	PIK3CG	ENSP00000266505	ENSP00000352121	0	0	0	0	149	900	144	920
BCL2A1	BAX	ENSP00000267953	ENSP00000293288	0	0	0	0	586	0	157	648
BCL2A1	ITGB2	ENSP00000267953	ENSP00000303242	0	0	0	170	0	0	490	559
BCL2A1	FOS	ENSP00000267953	ENSP00000306245	0	0	0	0	0	0	445	445
BCL2A1	PIK3CG	ENSP00000267953	ENSP00000352121	0	0	0	0	0	0	410	410
MDP1	USP12	ENSP00000268124	ENSP00000282344	0	0	0	0	0	0	512	512
MDP1	UBC	ENSP00000268124	ENSP00000344818	0	0	0	0	483	0	56	491
MDP1	PVALB	ENSP00000268124	ENSP00000352835	0	0	0	0	0	0	410	410
MDP1	SUCLG1	ENSP00000268124	ENSP00000377446	0	0	0	64	0	0	504	515
MAP1LC3B	ATG10	ENSP00000268607	ENSP00000282185	0	0	0	0	136	0	454	508
MAP1LC3B	BCL2L1	ENSP00000268607	ENSP00000302564	0	0	0	0	0	0	476	476
MAP1LC3B	ACTG1	ENSP00000268607	ENSP00000331514	0	0	0	94	0	0	372	406
MAP1LC3B	ATF4	ENSP00000268607	ENSP00000336790	0	0	0	0	0	0	889	889
MAP1LC3B	SNCA	ENSP00000268607	ENSP00000338345	0	0	0	0	575	0	43	575
MAP1LC3B	TUBB	ENSP00000268607	ENSP00000339001	0	0	0	72	0	0	393	413
MAP1LC3B	UBC	ENSP00000268607	ENSP00000344818	0	0	0	157	483	0	0	545
MAP1LC3B	ACTB	ENSP00000268607	ENSP00000349960	0	0	0	94	230	0	449	582
MAP1LC3B	BNIP3L	ENSP00000268607	ENSP00000370003	0	0	0	0	572	0	391	728
MAP1LC3B	NSF	ENSP00000268607	ENSP00000381293	0	0	0	0	102	0	472	506
GATA6	HHEX	ENSP00000269216	ENSP00000282728	0	0	0	0	576	0	470	765
GATA6	SHH	ENSP00000269216	ENSP00000297261	0	0	0	0	0	0	880	880
GATA6	FOS	ENSP00000269216	ENSP00000306245	0	0	0	0	0	0	401	401
GATA6	SFTPC	ENSP00000269216	ENSP00000316152	0	0	0	0	0	0	507	507
GATA6	NKX2-5	ENSP00000269216	ENSP00000327758	0	0	0	0	0	0	911	911
GATA6	IRX3	ENSP00000269216	ENSP00000331608	0	0	0	0	0	0	432	432
GATA6	PEX1	ENSP00000269216	ENSP00000429803	0	0	0	0	102	0	372	412
SOD1	HSPA4	ENSP00000270142	ENSP00000302961	0	0	0	0	921	0	324	945
SOD1	COMMD1	ENSP00000270142	ENSP00000308236	0	0	0	0	576	0	0	576
SOD1	ISCU	ENSP00000270142	ENSP00000310623	0	0	0	0	301	0	255	457
SOD1	UBC	ENSP00000270142	ENSP00000344818	0	0	0	0	999	0	126	999
SOD1	FKBP1A	ENSP00000270142	ENSP00000371138	0	0	0	433	101	0	62	480
SOD1	WDR1	ENSP00000270142	ENSP00000427687	0	0	0	0	0	900	0	900
TIMM29	UBC	ENSP00000270502	ENSP00000344818	0	0	0	0	721	0	0	721
PROK1	PPOX	ENSP00000271331	ENSP00000293330	0	0	0	0	0	900	0	900
PROK1	RGS18	ENSP00000271331	ENSP00000356430	0	0	0	0	0	900	0	900
UBC	PSME3	ENSP00000272317	ENSP00000293362	0	0	0	0	0	900	81	904
UBC	RPL29	ENSP00000272317	ENSP00000294189	0	0	0	975	344	900	251	998
UBC	NSA2	ENSP00000272317	ENSP00000296802	0	0	0	157	306	0	107	431
UBC	ORC5	ENSP00000272317	ENSP00000297431	0	0	0	0	0	900	0	900
UBC	UBB	ENSP00000272317	ENSP00000304697	0	0	16	128	696	900	48	972
UBC	RPL13	ENSP00000272317	ENSP00000307889	0	0	0	935	348	900	0	995
UBC	EEF2	ENSP00000272317	ENSP00000307940	0	0	0	185	954	900	102	996
UBC	CHMP2A	ENSP00000272317	ENSP00000310440	0	0	0	0	101	900	0	906
UBC	PSMC5	ENSP00000272317	ENSP00000310572	0	0	0	0	258	900	139	930
UBC	RPL4	ENSP00000272317	ENSP00000311430	0	0	0	918	925	900	160	999
UBC	PABPC1	ENSP00000272317	ENSP00000313007	0	0	0	0	149	900	169	923
UBC	EEF1A1	ENSP00000272317	ENSP00000330054	0	0	0	263	150	900	183	942
UBC	SUMO3	ENSP00000272317	ENSP00000330343	0	0	0	97	111	0	323	409
UBC	FANCF	ENSP00000272317	ENSP00000330875	0	0	0	0	0	900	0	900
UBC	RPS7	ENSP00000272317	ENSP00000339095	0	0	0	933	993	900	137	999
UBC	SEC61G	ENSP00000272317	ENSP00000341538	0	0	0	157	299	900	0	935
UBC	RPS2	ENSP00000272317	ENSP00000341885	0	0	0	956	998	900	125	999
UBC	SRP72	ENSP00000272317	ENSP00000342181	0	0	0	0	98	900	46	906
UBC	USP1	ENSP00000272317	ENSP00000343526	0	0	0	0	102	900	0	906
UBC	PTTG1	ENSP00000272317	ENSP00000344936	0	0	0	0	0	900	0	900
UBC	RPL3	ENSP00000272317	ENSP00000346001	0	0	0	938	304	900	215	996
UBC	RPL27A	ENSP00000272317	ENSP00000346015	0	0	0	965	302	900	222	997
UBC	RPL21	ENSP00000272317	ENSP00000346027	0	0	0	913	938	900	195	999
UBC	RPS3A	ENSP00000272317	ENSP00000346050	0	0	0	940	999	900	320	999
UBC	RPS10	ENSP00000272317	ENSP00000347271	0	0	0	627	998	900	180	999
UBC	FBXL3	ENSP00000272317	ENSP00000347834	0	0	0	0	0	900	0	900
UBC	EIF1AY	ENSP00000272317	ENSP00000354722	0	0	0	180	712	0	0	753
UBC	RPL12	ENSP00000272317	ENSP00000354739	0	0	0	735	209	900	223	981
UBC	IRAK1	ENSP00000272317	ENSP00000358997	0	0	0	0	442	0	78	463
UBC	RPL5	ENSP00000272317	ENSP00000359345	0	0	0	963	746	900	184	999
UBC	UBE2A	ENSP00000272317	ENSP00000360613	0	0	0	0	166	900	191	926
UBC	RPL7A	ENSP00000272317	ENSP00000361076	0	0	0	940	297	0	213	963
UBC	TRIM32	ENSP00000272317	ENSP00000363095	0	0	0	0	109	900	63	909
UBC	RPL11	ENSP00000272317	ENSP00000363676	0	0	0	872	930	900	125	999
UBC	TPP2	ENSP00000272317	ENSP00000365233	0	0	0	0	87	900	145	915
UBC	PSME1	ENSP00000272317	ENSP00000372155	0	0	0	0	0	900	0	900
UBC	CAP1	ENSP00000272317	ENSP00000376500	0	0	0	0	960	900	0	995
UBC	CUL4B	ENSP00000272317	ENSP00000384109	0	0	0	0	380	0	197	481
UBC	RPL23A	ENSP00000272317	ENSP00000389103	0	0	0	924	928	900	243	999
UBC	STRAP	ENSP00000272317	ENSP00000392270	0	0	0	0	894	0	91	899
UBC	RPL35A	ENSP00000272317	ENSP00000393393	0	0	0	913	325	900	252	995
UBC	RPS24	ENSP00000272317	ENSP00000414321	0	0	0	726	999	900	294	999
UBC	RACK1	ENSP00000272317	ENSP00000426909	0	0	0	919	988	0	154	999
UBC	RPS20	ENSP00000272317	ENSP00000429374	0	0	0	966	994	900	101	999
UBC	EIF3H	ENSP00000272317	ENSP00000429931	0	0	0	135	89	900	0	914
UBC	TPT1	ENSP00000272317	ENSP00000431872	0	0	0	739	149	0	61	773
UBC	DAZAP2	ENSP00000272317	ENSP00000448051	0	0	0	0	627	0	0	627
UBC	RPS19	ENSP00000272317	ENSP00000470004	0	0	0	872	999	900	198	999
SCRN3	UBC	ENSP00000272732	ENSP00000344818	0	0	0	0	483	0	0	483
RAB5A	ARL5A	ENSP00000273047	ENSP00000295087	0	0	0	0	93	0	485	512
RAB5A	STX8	ENSP00000273047	ENSP00000305255	0	0	0	0	0	0	538	538
RAB5A	FOS	ENSP00000273047	ENSP00000306245	0	0	0	0	0	0	832	832
RAB5A	RAB6A	ENSP00000273047	ENSP00000311449	0	0	37	83	337	0	79	437
RAB5A	ATP6V0A2	ENSP00000273047	ENSP00000332247	0	0	0	0	149	0	442	505
RAB5A	SNCA	ENSP00000273047	ENSP00000338345	0	0	0	0	576	0	100	602
RAB5A	UBC	ENSP00000273047	ENSP00000344818	0	0	0	0	947	0	108	951
RAB5A	TFRC	ENSP00000273047	ENSP00000353224	0	0	0	0	0	0	725	725
RAB5A	STXBP3	ENSP00000273047	ENSP00000359025	0	0	0	0	305	0	237	447
RAB5A	STX12	ENSP00000273047	ENSP00000363054	0	0	0	70	0	0	525	539
RAB5A	NSF	ENSP00000273047	ENSP00000381293	0	0	0	0	0	0	580	580
RAB5A	SOS1	ENSP00000273047	ENSP00000384675	0	0	0	0	102	0	600	626
RAB5A	GDI1	ENSP00000273047	ENSP00000394071	0	0	0	0	577	0	703	869
RAB5A	DNM1L	ENSP00000273047	ENSP00000450399	0	0	0	0	0	0	504	504
EAF2	PSME3	ENSP00000273668	ENSP00000293362	0	0	0	0	633	0	45	634
EAF2	RPL4	ENSP00000273668	ENSP00000311430	0	0	0	0	0	0	570	570
EAF2	RPL5	ENSP00000273668	ENSP00000359345	0	0	0	0	0	0	505	505
EAF2	RPL7A	ENSP00000273668	ENSP00000361076	0	0	0	0	0	0	471	471
CDKAL1	CDKN2B	ENSP00000274695	ENSP00000276925	0	0	0	0	0	0	635	635
CDKAL1	CDC123	ENSP00000274695	ENSP00000281141	0	0	0	0	0	0	721	721
CDKAL1	HHEX	ENSP00000274695	ENSP00000282728	0	0	0	0	0	0	843	843
CDKAL1	JAZF1	ENSP00000274695	ENSP00000283928	0	0	0	0	0	0	725	725
CDKAL1	MBOAT2	ENSP00000274695	ENSP00000302177	0	0	0	0	0	0	495	495
CDKAL1	TRAPPC5	ENSP00000274695	ENSP00000316990	0	643	0	0	0	0	0	643
CDKAL1	UBC	ENSP00000274695	ENSP00000344818	0	0	0	0	849	0	0	849
CDKAL1	CCL7	ENSP00000274695	ENSP00000367832	0	0	0	0	0	0	472	472
ZC3HAV1L	UBC	ENSP00000275766	ENSP00000344818	0	0	0	0	627	0	0	627
NONO	CA2	ENSP00000276079	ENSP00000285379	0	0	0	0	576	0	117	609
NONO	SOCS3	ENSP00000276079	ENSP00000330341	0	0	0	0	576	0	808	915
NONO	UBC	ENSP00000276079	ENSP00000344818	0	0	0	0	996	0	117	996
NONO	PTX3	ENSP00000276079	ENSP00000359019	0	0	0	0	566	0	53	571
NONO	XRN2	ENSP00000276079	ENSP00000366396	0	0	0	109	0	0	528	561
NONO	WBP4	ENSP00000276079	ENSP00000368801	0	0	0	0	500	0	104	532
NONO	SUMO3	ENSP00000276079	ENSP00000405965	0	0	0	0	690	0	92	707
MAGEA4	UBC	ENSP00000276344	ENSP00000344818	0	0	0	0	620	0	0	620
UHRF2	BAX	ENSP00000276893	ENSP00000293288	0	0	0	0	457	0	0	457
UHRF2	BCL2L1	ENSP00000276893	ENSP00000302564	0	0	0	0	457	0	0	457
UHRF2	UBC	ENSP00000276893	ENSP00000344818	0	0	0	0	931	0	0	931
UHRF2	LYN	ENSP00000276893	ENSP00000428924	0	0	0	0	457	0	91	485
UHRF2	ZNF253	ENSP00000276893	ENSP00000468720	0	0	0	0	0	0	475	475
CDKN2B	HHEX	ENSP00000276925	ENSP00000282728	0	0	0	0	0	0	509	509
CDKN2B	JAZF1	ENSP00000276925	ENSP00000283928	0	0	0	0	98	0	414	448
CDKN2B	CDKN2D	ENSP00000276925	ENSP00000337056	0	0	0	0	0	900	92	909
CDKN2B	UBC	ENSP00000276925	ENSP00000344818	0	0	0	0	375	0	131	434
CDKN2B	NRAS	ENSP00000276925	ENSP00000358548	0	0	0	0	86	0	514	537
CDKN2B	NEURL3	ENSP00000276925	ENSP00000358815	0	0	0	0	97	0	561	587
CDKN2B	CCND3	ENSP00000276925	ENSP00000362082	0	0	0	0	0	800	565	909
CDKN2B	CDKN1C	ENSP00000276925	ENSP00000411552	0	0	0	0	0	0	801	801
SCGB1A1	FOSL1	ENSP00000278282	ENSP00000310170	0	0	0	0	0	0	755	755
SCGB1A1	SFTPC	ENSP00000278282	ENSP00000316152	0	0	0	163	0	0	735	769
SCGB1A1	SFTPA2	ENSP00000278282	ENSP00000361400	0	0	0	232	0	0	256	404
SCGB1A1	TRIM32	ENSP00000278282	ENSP00000363095	0	0	0	0	866	0	0	866
SCGB1A1	SFTPA1	ENSP00000278282	ENSP00000397082	0	0	0	232	0	0	317	453
LAMTOR1	MMP1	ENSP00000278671	ENSP00000322788	0	0	0	0	0	0	583	583
LAMTOR1	LAMTOR4	ENSP00000278671	ENSP00000343118	0	0	0	118	457	900	582	977
LAMTOR1	UBC	ENSP00000278671	ENSP00000344818	0	0	0	0	971	0	0	971
LAMTOR1	SLC25A46	ENSP00000278671	ENSP00000348211	0	0	0	0	644	0	0	644
ZP1	ZP3	ENSP00000278853	ENSP00000378326	0	0	0	0	0	900	884	987
DHRS12	CCDC71	ENSP00000280056	ENSP00000319006	0	0	0	0	0	0	580	580
MYCN	SHH	ENSP00000281043	ENSP00000297261	0	0	0	0	0	0	912	912
MYCN	BCL2L1	ENSP00000281043	ENSP00000302564	0	0	0	0	0	0	412	412
MYCN	FOS	ENSP00000281043	ENSP00000306245	0	0	0	0	0	0	583	583
MYCN	HMGA1	ENSP00000281043	ENSP00000308227	0	0	0	0	0	0	828	828
MYCN	CDKN2D	ENSP00000281043	ENSP00000337056	0	0	0	0	0	0	439	439
MYCN	UBC	ENSP00000281043	ENSP00000344818	0	0	0	0	771	0	72	779
MYCN	NRAS	ENSP00000281043	ENSP00000358548	0	0	0	0	0	0	503	503
MYCN	PIM1	ENSP00000281043	ENSP00000362608	0	0	0	0	0	0	406	406
MYCN	TRIM32	ENSP00000281043	ENSP00000363095	0	0	0	0	576	0	0	576
MYCN	RACK1	ENSP00000281043	ENSP00000426909	0	0	0	0	0	0	815	815
CDC123	HHEX	ENSP00000281141	ENSP00000282728	0	0	0	0	0	0	582	582
CDC123	JAZF1	ENSP00000281141	ENSP00000283928	0	0	0	0	0	0	810	810
CDC123	UBC	ENSP00000281141	ENSP00000344818	0	0	0	0	925	0	0	925
CDC123	EPB41	ENSP00000281141	ENSP00000345259	0	0	0	0	0	0	430	430
ZNF256	ALDOA	ENSP00000282308	ENSP00000336927	0	0	0	0	0	0	606	606
ZNF256	UBC	ENSP00000282308	ENSP00000344818	0	0	0	0	328	0	167	416
USP12	UBC	ENSP00000282344	ENSP00000344818	0	0	0	0	676	0	110	700
USP12	WAS	ENSP00000282344	ENSP00000365891	0	0	0	0	562	0	0	562
MBNL1	CA2	ENSP00000282486	ENSP00000285379	0	0	0	0	0	0	778	778
MBNL1	FOS	ENSP00000282486	ENSP00000306245	0	0	0	0	0	0	418	418
MBNL1	UBC	ENSP00000282486	ENSP00000344818	0	0	0	0	721	0	44	722
MBNL1	HNRNPK	ENSP00000282486	ENSP00000365439	0	0	0	0	571	0	212	647
MBNL1	CCL7	ENSP00000282486	ENSP00000367832	0	0	0	0	0	0	418	418
HHEX	JAZF1	ENSP00000282728	ENSP00000283928	0	0	0	0	0	0	586	586
MED21	MED11	ENSP00000282892	ENSP00000293777	0	0	0	0	983	900	206	998
MED21	MED29	ENSP00000282892	ENSP00000314343	0	0	0	0	998	900	450	999
MED21	UBC	ENSP00000282892	ENSP00000344818	0	0	0	0	953	0	51	955
MED21	MED23	ENSP00000282892	ENSP00000357047	0	0	0	0	0	900	783	977
MED21	CCND3	ENSP00000282892	ENSP00000362082	0	0	0	76	0	900	0	903
MED21	BTF3	ENSP00000282892	ENSP00000369965	0	0	0	0	576	0	91	598
MED21	TBL1XR1	ENSP00000282892	ENSP00000405574	0	0	0	0	0	900	62	902
MED21	CCNC	ENSP00000282892	ENSP00000428982	0	0	0	0	0	900	646	963
ZIC1	SHH	ENSP00000282928	ENSP00000297261	0	0	0	0	97	0	916	922
ZIC1	FOXD3	ENSP00000282928	ENSP00000360157	0	0	0	0	106	0	588	616
RIOK2	NSA2	ENSP00000283109	ENSP00000296802	0	0	0	520	237	0	191	677
RIOK2	PA2G4	ENSP00000283109	ENSP00000302886	0	0	0	464	0	0	194	549
RIOK2	RIOK3	ENSP00000283109	ENSP00000341874	0	0	209	273	0	0	725	828
RIOK2	UBC	ENSP00000283109	ENSP00000344818	0	0	0	0	805	0	0	805
RIOK2	UTP11	ENSP00000283109	ENSP00000362105	0	0	0	406	0	0	78	428
RIOK2	RPL11	ENSP00000283109	ENSP00000363676	0	0	0	67	0	0	615	626
RIOK2	RCL1	ENSP00000283109	ENSP00000371169	0	0	0	449	0	0	275	583
RIOK2	RPS19	ENSP00000283109	ENSP00000470004	0	0	0	73	0	0	470	488
PTPRQ	NRAS	ENSP00000283228	ENSP00000358548	0	0	0	0	313	0	208	432
JAZF1	GDI1	ENSP00000283928	ENSP00000394071	0	0	0	0	575	0	623	833
NRGN	BAX	ENSP00000284292	ENSP00000293288	0	0	0	0	0	0	803	803
NRGN	PRKCB	ENSP00000284292	ENSP00000305355	0	0	0	0	576	0	61	584
OLA1	HSPA4	ENSP00000284719	ENSP00000302961	0	0	0	113	564	0	341	723
OLA1	UBB	ENSP00000284719	ENSP00000304697	0	0	0	66	671	0	0	679
OLA1	EEF2	ENSP00000284719	ENSP00000307940	0	0	0	149	92	0	355	458
OLA1	YWHAZ	ENSP00000284719	ENSP00000309503	0	0	0	70	427	0	66	458
OLA1	PSMC5	ENSP00000284719	ENSP00000310572	0	0	0	81	722	0	0	733
OLA1	TCP1	ENSP00000284719	ENSP00000317334	0	0	0	288	0	0	317	492
OLA1	EEF1G	ENSP00000284719	ENSP00000331901	0	0	0	288	814	0	0	861
OLA1	RPS2	ENSP00000284719	ENSP00000341885	0	0	0	182	0	0	317	417
OLA1	UBC	ENSP00000284719	ENSP00000344818	0	0	0	66	931	0	0	933
OLA1	RPL3	ENSP00000284719	ENSP00000346001	0	0	0	183	0	0	340	437
OLA1	RPL27A	ENSP00000284719	ENSP00000346015	0	0	0	241	0	0	316	458
OLA1	RPL12	ENSP00000284719	ENSP00000354739	0	0	0	114	0	0	382	429
OLA1	MTRF1L	ENSP00000284719	ENSP00000356202	226	0	248	112	0	0	270	572
OLA1	HDGF	ENSP00000284719	ENSP00000357189	0	0	0	0	416	0	0	416
OLA1	RPL5	ENSP00000284719	ENSP00000359345	0	0	0	399	0	0	314	570
OLA1	PRPS1	ENSP00000284719	ENSP00000361512	462	0	0	88	0	0	317	635
OLA1	RPL11	ENSP00000284719	ENSP00000363676	0	0	0	164	0	0	362	444
DKK2	STK4	ENSP00000285311	ENSP00000361892	0	0	0	410	0	0	0	410
CA2	LHFPL4	ENSP00000285379	ENSP00000287585	0	0	0	0	0	0	495	495
CA2	FOS	ENSP00000285379	ENSP00000306245	0	0	0	0	0	0	508	508
CA2	2021-03-08	ENSP00000285379	ENSP00000317087	0	0	0	0	0	0	482	482
CA2	UBC	ENSP00000285379	ENSP00000344818	0	0	0	0	629	0	212	695
STOM	UBC	ENSP00000286713	ENSP00000344818	0	0	0	0	866	0	61	869
ANKRD9	NEURL3	ENSP00000286918	ENSP00000358815	0	0	0	0	97	0	560	585
KAT6B	HIST1H2BD	ENSP00000287239	ENSP00000289316	0	0	0	0	203	0	456	547
KAT6B	ORC5	ENSP00000287239	ENSP00000297431	0	0	0	88	339	0	137	434
KAT6B	BPTF	ENSP00000287239	ENSP00000307208	0	0	0	0	243	0	310	455
KAT6B	EAF2	ENSP00000287239	ENSP00000312697	0	0	0	0	497	0	170	564
KAT6B	ACTG1	ENSP00000287239	ENSP00000331514	0	0	0	0	335	0	197	443
KAT6B	TUBB	ENSP00000287239	ENSP00000339001	0	0	0	0	75	0	396	418
KAT6B	HIST1H2BJ	ENSP00000287239	ENSP00000342886	0	0	0	0	305	0	639	738
KAT6B	UBC	ENSP00000287239	ENSP00000344818	0	0	0	0	637	0	88	655
KAT6B	HIST1H2BF	ENSP00000287239	ENSP00000348924	0	0	0	0	203	0	470	560
KAT6B	HIST1H2BK	ENSP00000287239	ENSP00000349430	0	0	0	0	203	0	456	547
KAT6B	ACTB	ENSP00000287239	ENSP00000349960	0	0	0	0	335	0	198	444
KAT6B	UBE2A	ENSP00000287239	ENSP00000360613	0	0	0	0	80	0	586	604
KAT6B	HIST1H2BI	ENSP00000287239	ENSP00000366962	0	0	0	0	203	0	462	553
KAT6B	HIST1H3D	ENSP00000287239	ENSP00000366999	0	0	0	0	246	0	376	509
KAT6B	ACTL6A	ENSP00000287239	ENSP00000397552	0	0	0	0	408	0	469	672
KAT6B	HIST2H2BF	ENSP00000287239	ENSP00000445831	0	0	0	0	203	0	456	547
TBC1D31	MTBP	ENSP00000287380	ENSP00000303398	0	0	0	112	0	0	507	543
TBC1D31	TUBD1	ENSP00000287380	ENSP00000320797	0	0	0	0	0	0	621	621
TBC1D31	SUMO3	ENSP00000287380	ENSP00000330343	0	0	0	0	207	0	644	705
TBC1D31	TUBB	ENSP00000287380	ENSP00000339001	0	0	0	0	0	0	426	426
TBC1D31	UBC	ENSP00000287380	ENSP00000344818	0	0	0	0	755	0	0	755
NTAN1	CHST4	ENSP00000287706	ENSP00000341206	0	0	0	0	0	0	866	866
MDP1	SYT17	ENSP00000288087	ENSP00000347538	0	0	0	0	551	0	0	551
HIST1H2BD	HIST1H2AE	ENSP00000289316	ENSP00000303373	0	0	0	492	251	800	719	975
HIST1H2BD	HIST1H2BJ	ENSP00000289316	ENSP00000342886	0	0	0	0	0	900	1	900
HIST1H2BD	UBC	ENSP00000289316	ENSP00000344818	0	0	0	0	992	0	86	992
HIST1H2BD	HIST1H2BK	ENSP00000289316	ENSP00000349430	0	0	0	0	0	900	8	900
HIST1H2BD	HIST1H2AM	ENSP00000289316	ENSP00000352627	0	0	0	492	251	800	663	970
HIST1H2BD	UBE2A	ENSP00000289316	ENSP00000360613	0	0	0	0	338	0	378	570
HIST1H2BD	HIST1H3D	ENSP00000289316	ENSP00000366999	0	0	0	152	297	0	635	763
HIST1H2BD	TUBB	ENSP00000289316	ENSP00000369703	0	0	0	0	0	0	410	410
HIST1H2BD	SUMO3	ENSP00000289316	ENSP00000405965	0	0	0	0	463	0	71	480
RGL4	FOS	ENSP00000290691	ENSP00000306245	0	0	0	0	0	0	680	680
RGL4	FOSL1	ENSP00000290691	ENSP00000310170	0	0	0	0	0	0	483	483
RGL4	RAP1A	ENSP00000290691	ENSP00000348786	0	0	0	0	594	0	678	863
RGL4	NRAS	ENSP00000290691	ENSP00000358548	0	0	0	0	361	0	755	837
AGRP	PPOX	ENSP00000290953	ENSP00000293330	0	0	0	0	0	0	648	648
AGRP	UCN	ENSP00000290953	ENSP00000296099	0	0	0	0	0	0	471	471
AGRP	FOS	ENSP00000290953	ENSP00000306245	0	0	0	0	0	0	913	913
AGRP	SOCS3	ENSP00000290953	ENSP00000330341	0	0	0	0	0	0	568	568
U2AF1	NUP62	ENSP00000291552	ENSP00000305503	0	0	0	89	0	900	0	905
U2AF1	PABPC1	ENSP00000291552	ENSP00000313007	0	0	0	0	736	0	136	762
U2AF1	RPS7	ENSP00000291552	ENSP00000339095	0	0	0	70	604	0	0	615
U2AF1	RPS2	ENSP00000291552	ENSP00000341885	0	0	0	82	620	0	0	636
U2AF1	UBC	ENSP00000291552	ENSP00000344818	0	0	0	0	944	0	0	944
U2AF1	EPB41	ENSP00000291552	ENSP00000345259	0	0	0	0	576	0	250	668
U2AF1	CPSF7	ENSP00000291552	ENSP00000345412	0	0	0	0	0	900	198	916
U2AF1	BCAS2	ENSP00000291552	ENSP00000358554	0	0	0	0	550	0	86	571
U2AF1	HNRNPK	ENSP00000291552	ENSP00000365439	0	0	0	0	149	900	235	929
U2AF1	RBM10	ENSP00000291552	ENSP00000366829	0	0	0	0	702	0	193	749
U2AF1	2021-09-07	ENSP00000291552	ENSP00000381992	0	0	0	0	582	0	0	582
U2AF1	RPS24	ENSP00000291552	ENSP00000414321	0	0	0	90	619	0	56	644
U2AF1	ALYREF	ENSP00000291552	ENSP00000421592	0	0	0	105	0	900	480	949
C21orf58	MAP3K7CL	ENSP00000291691	ENSP00000343212	0	0	0	0	0	0	505	505
DCUN1D1	UBB	ENSP00000292782	ENSP00000304697	0	0	0	0	436	0	104	473
DCUN1D1	SNCA	ENSP00000292782	ENSP00000338345	0	0	0	0	0	0	474	474
DCUN1D1	UBC	ENSP00000292782	ENSP00000344818	0	0	0	0	984	0	104	985
DCUN1D1	CUL4B	ENSP00000292782	ENSP00000384109	0	0	0	0	908	0	252	929
AP2M1	RAB6A	ENSP00000292807	ENSP00000311449	0	0	0	69	0	0	493	507
AP2M1	STX19	ENSP00000292807	ENSP00000320679	0	0	0	0	0	0	573	573
AP2M1	AP3S1	ENSP00000292807	ENSP00000325369	0	0	0	0	327	360	593	809
AP2M1	COPB2	ENSP00000292807	ENSP00000329419	0	0	0	0	0	900	512	949
AP2M1	UBC	ENSP00000292807	ENSP00000344818	0	0	0	0	979	0	0	979
AP2M1	ACTB	ENSP00000292807	ENSP00000349960	0	0	0	0	371	0	346	571
AP2M1	TUBB	ENSP00000292807	ENSP00000369703	0	0	0	0	544	0	92	568
AP2M1	DNM1L	ENSP00000292807	ENSP00000450399	0	0	0	0	77	0	455	476
BAX	BCL2L1	ENSP00000293288	ENSP00000302564	0	0	0	0	999	900	311	999
BAX	HSPA4	ENSP00000293288	ENSP00000302961	0	0	0	0	567	0	610	824
BAX	FOS	ENSP00000293288	ENSP00000306245	0	0	0	0	0	0	476	476
BAX	PSMC5	ENSP00000293288	ENSP00000310572	0	0	0	0	576	0	0	576
BAX	SNCA	ENSP00000293288	ENSP00000338345	0	0	0	0	874	0	265	903
BAX	UBC	ENSP00000293288	ENSP00000344818	0	0	0	0	935	0	191	945
BAX	BNIPL	ENSP00000293288	ENSP00000357927	0	0	0	0	569	0	0	569
BAX	NRAS	ENSP00000293288	ENSP00000358548	0	0	0	0	0	0	420	420
BAX	RACK1	ENSP00000293288	ENSP00000426909	0	0	0	0	0	0	810	810
PPOX	FOS	ENSP00000293330	ENSP00000306245	0	0	0	0	0	0	902	902
PPOX	RGS18	ENSP00000293330	ENSP00000356430	0	0	0	0	0	900	0	900
PSME3	UBB	ENSP00000293362	ENSP00000304697	0	0	0	0	0	900	78	903
PSME3	PSMC5	ENSP00000293362	ENSP00000310572	0	0	0	113	975	900	143	997
PSME3	PABPC1	ENSP00000293362	ENSP00000313007	0	0	0	0	0	900	42	900
PSME3	SEC61G	ENSP00000293362	ENSP00000341538	0	0	0	73	0	900	51	904
PSME3	PTTG1	ENSP00000293362	ENSP00000344936	0	0	0	0	0	900	136	909
PSME3	TPP2	ENSP00000293362	ENSP00000365233	0	0	0	0	0	900	45	900
PSME3	PSME1	ENSP00000293362	ENSP00000372155	0	0	0	0	0	900	76	907
PSME3	OAZ2	ENSP00000293362	ENSP00000463013	0	0	0	0	0	900	0	900
MED11	MED29	ENSP00000293777	ENSP00000314343	0	0	0	85	993	900	191	999
MED11	MED23	ENSP00000293777	ENSP00000357047	0	0	0	0	149	900	92	915
MED11	CCND3	ENSP00000293777	ENSP00000362082	0	0	0	0	0	900	0	900
MED11	TBL1XR1	ENSP00000293777	ENSP00000405574	0	0	0	0	0	900	0	900
MED11	CCNC	ENSP00000293777	ENSP00000428982	0	0	0	0	0	900	71	903
TAF6L	HIST1H2BJ	ENSP00000294168	ENSP00000342886	0	0	0	0	163	0	347	430
TAF6L	UBC	ENSP00000294168	ENSP00000344818	0	0	0	0	663	0	0	663
TAF6L	HIST1H3D	ENSP00000294168	ENSP00000366999	0	0	0	0	250	0	330	476
TAF6L	CCNC	ENSP00000294168	ENSP00000428982	0	0	0	0	0	0	530	530
RPL29	NSA2	ENSP00000294189	ENSP00000296802	0	0	0	704	0	0	90	719
RPL29	ATP5L	ENSP00000294189	ENSP00000300688	0	0	0	426	0	0	0	426
RPL29	PA2G4	ENSP00000294189	ENSP00000302886	0	0	0	96	508	0	0	536
RPL29	UBB	ENSP00000294189	ENSP00000304697	0	0	0	267	344	0	126	543
RPL29	RPL13	ENSP00000294189	ENSP00000306548	0	0	0	604	671	0	245	893
RPL29	EEF2	ENSP00000294189	ENSP00000307940	0	0	0	154	676	900	302	978
RPL29	PSMC5	ENSP00000294189	ENSP00000310572	0	0	0	0	403	0	0	403
RPL29	RPL4	ENSP00000294189	ENSP00000311430	0	0	0	735	998	900	690	999
RPL29	PABPC1	ENSP00000294189	ENSP00000313007	0	0	0	0	0	900	127	908
RPL29	EEF1A1	ENSP00000294189	ENSP00000330054	0	0	0	113	0	900	292	931
RPL29	RPS7	ENSP00000294189	ENSP00000339095	0	0	0	890	586	900	563	997
RPL29	SEC61G	ENSP00000294189	ENSP00000341538	0	0	0	620	676	900	0	986
RPL29	RPS2	ENSP00000294189	ENSP00000341885	0	0	0	799	701	900	427	996
RPL29	SRP72	ENSP00000294189	ENSP00000342181	0	0	0	0	0	900	0	900
RPL29	RPL3	ENSP00000294189	ENSP00000346001	0	0	0	508	981	900	807	999
RPL29	RPL27A	ENSP00000294189	ENSP00000346015	0	0	0	971	994	900	260	999
RPL29	RPL21	ENSP00000294189	ENSP00000346027	0	0	0	936	999	900	731	999
RPL29	RPS3A	ENSP00000294189	ENSP00000346050	0	0	0	894	901	900	281	999
RPL29	RPS10	ENSP00000294189	ENSP00000347271	0	0	0	871	0	900	713	995
RPL29	RPL12	ENSP00000294189	ENSP00000354739	0	0	0	893	998	900	501	999
RPL29	RPL5	ENSP00000294189	ENSP00000359345	0	0	0	790	997	900	715	999
RPL29	RPL7A	ENSP00000294189	ENSP00000361076	0	0	0	776	981	0	366	997
RPL29	RPL11	ENSP00000294189	ENSP00000363676	0	0	0	975	994	900	754	999
RPL29	BTF3	ENSP00000294189	ENSP00000369965	0	0	0	429	644	0	0	788
RPL29	FKBP1A	ENSP00000294189	ENSP00000371138	0	0	0	491	0	0	0	491
RPL29	RPL23A	ENSP00000294189	ENSP00000389103	0	0	0	957	999	900	504	999
RPL29	RPL35A	ENSP00000294189	ENSP00000393393	0	0	0	975	991	900	788	999
RPL29	RPS24	ENSP00000294189	ENSP00000414321	0	0	0	975	832	900	585	999
RPL29	RACK1	ENSP00000294189	ENSP00000426909	0	0	0	736	669	0	66	911
RPL29	RPS20	ENSP00000294189	ENSP00000429374	0	0	0	975	908	900	738	999
RPL29	EIF3H	ENSP00000294189	ENSP00000429931	0	0	0	176	0	900	113	920
RPL29	TPT1	ENSP00000294189	ENSP00000431872	0	0	0	536	0	0	278	650
RPL29	RPS19	ENSP00000294189	ENSP00000470004	0	0	0	975	0	900	637	999
LAPTM5	UBC	ENSP00000294507	ENSP00000344818	0	0	0	0	945	0	0	945
ARL5A	RAB6A	ENSP00000295087	ENSP00000311449	0	0	0	0	234	0	386	509
ARL5A	COPB2	ENSP00000295087	ENSP00000329419	0	0	0	0	356	0	308	535
ARPC2	UBB	ENSP00000295685	ENSP00000304697	0	0	0	0	431	0	0	431
ARPC2	ACTG1	ENSP00000295685	ENSP00000331514	0	0	0	0	359	0	378	584
ARPC2	UBC	ENSP00000295685	ENSP00000344818	0	0	0	0	934	0	0	934
ARPC2	ACTB	ENSP00000295685	ENSP00000349960	0	0	0	0	359	900	449	961
ARPC2	RPA2	ENSP00000295685	ENSP00000363021	0	0	0	0	535	0	0	535
ARPC2	WAS	ENSP00000295685	ENSP00000365891	0	0	0	0	564	0	92	587
ARPC2	ARPC4	ENSP00000295685	ENSP00000388169	0	0	0	0	999	900	917	999
ARPC2	ACTL6A	ENSP00000295685	ENSP00000397552	0	0	0	65	871	0	176	892
KIAA1524	UBC	ENSP00000295746	ENSP00000344818	0	0	0	0	945	0	0	945
KIAA1524	ETS1	ENSP00000295746	ENSP00000376436	0	0	0	0	0	0	831	831
RPP14	RPP40	ENSP00000295959	ENSP00000369391	0	0	0	0	999	0	142	999
CXCL5	NPY5R	ENSP00000296027	ENSP00000339377	0	0	0	0	0	900	0	900
CXCL5	RGS18	ENSP00000296027	ENSP00000356430	0	0	0	0	0	900	0	900
CXCL5	RGS10	ENSP00000296027	ENSP00000358099	0	0	0	0	0	900	0	900
CXCL5	CCL7	ENSP00000296027	ENSP00000367832	0	0	0	96	0	0	502	530
UCN	FOS	ENSP00000296099	ENSP00000306245	0	0	0	0	0	0	898	898
ANKRA2	CDKN2D	ENSP00000296785	ENSP00000337056	0	0	443	0	0	0	0	443
NSA2	PA2G4	ENSP00000296802	ENSP00000302886	0	0	0	767	821	0	170	962
NSA2	RPL13	ENSP00000296802	ENSP00000306548	0	0	0	488	210	0	198	647
NSA2	EEF2	ENSP00000296802	ENSP00000307940	0	0	0	171	297	0	203	494
NSA2	RPL4	ENSP00000296802	ENSP00000311430	0	0	0	675	206	0	323	810
NSA2	RPS7	ENSP00000296802	ENSP00000339095	0	0	0	736	676	0	102	916
NSA2	RPS2	ENSP00000296802	ENSP00000341885	0	0	0	660	602	0	340	902
NSA2	RPL3	ENSP00000296802	ENSP00000346001	0	0	0	507	575	0	421	868
NSA2	RPL27A	ENSP00000296802	ENSP00000346015	0	0	0	482	234	0	340	715
NSA2	RPL21	ENSP00000296802	ENSP00000346027	0	0	0	736	0	0	340	818
NSA2	RPS3A	ENSP00000296802	ENSP00000346050	0	0	0	736	680	0	185	925
NSA2	RPS10	ENSP00000296802	ENSP00000347271	0	0	0	646	565	0	112	851
NSA2	EIF1AY	ENSP00000296802	ENSP00000354722	0	0	0	161	369	0	0	447
NSA2	RPL12	ENSP00000296802	ENSP00000354739	0	0	0	444	231	0	260	656
NSA2	PRMT6	ENSP00000296802	ENSP00000359095	0	0	0	697	0	0	0	697
NSA2	RPL5	ENSP00000296802	ENSP00000359345	0	0	0	736	361	0	435	896
NSA2	RPL7A	ENSP00000296802	ENSP00000361076	0	0	0	288	424	0	340	705
NSA2	UTP11	ENSP00000296802	ENSP00000362105	0	0	0	738	0	0	0	738
NSA2	RPL11	ENSP00000296802	ENSP00000363676	0	0	0	698	230	0	101	772
NSA2	BTF3	ENSP00000296802	ENSP00000369965	0	0	0	383	149	0	151	515
NSA2	RCL1	ENSP00000296802	ENSP00000371169	0	0	0	634	0	0	293	730
NSA2	RPL23A	ENSP00000296802	ENSP00000389103	0	0	0	693	302	0	72	783
NSA2	RPL35A	ENSP00000296802	ENSP00000393393	0	0	0	726	0	0	187	767
NSA2	RPS24	ENSP00000296802	ENSP00000414321	0	0	0	545	680	0	103	857
NSA2	RACK1	ENSP00000296802	ENSP00000426909	0	0	0	745	597	0	0	892
NSA2	RPS20	ENSP00000296802	ENSP00000429374	0	0	0	618	603	0	340	891
NSA2	TPT1	ENSP00000296802	ENSP00000431872	0	0	0	572	0	0	0	572
NSA2	RPS19	ENSP00000296802	ENSP00000470004	0	0	0	736	679	0	340	939
NPM1	PA2G4	ENSP00000296930	ENSP00000302886	0	0	0	0	913	0	144	922
NPM1	NUP62	ENSP00000296930	ENSP00000305503	0	0	0	0	564	900	147	959
NPM1	EEF2	ENSP00000296930	ENSP00000307940	0	0	0	0	303	0	198	417
NPM1	HMGA1	ENSP00000296930	ENSP00000308227	0	0	0	0	718	0	136	746
NPM1	YWHAZ	ENSP00000296930	ENSP00000309503	0	0	0	0	525	0	301	654
NPM1	CFL1	ENSP00000296930	ENSP00000309629	0	0	0	0	303	0	179	403
NPM1	ZYX	ENSP00000296930	ENSP00000324422	0	0	0	0	644	0	127	675
NPM1	EEF1A1	ENSP00000296930	ENSP00000330054	0	0	0	0	303	0	313	500
NPM1	SUMO3	ENSP00000296930	ENSP00000330343	0	0	0	0	934	0	226	947
NPM1	PRDX6	ENSP00000296930	ENSP00000342026	0	0	0	0	303	0	216	430
NPM1	UBC	ENSP00000296930	ENSP00000344818	0	0	0	0	999	0	75	999
NPM1	NRAS	ENSP00000296930	ENSP00000358548	0	0	0	0	0	0	912	912
NPM1	RPL5	ENSP00000296930	ENSP00000359345	0	0	0	72	581	0	881	950
NPM1	JAK2	ENSP00000296930	ENSP00000371067	0	0	0	0	73	0	509	525
NPM1	XPO1	ENSP00000296930	ENSP00000384863	0	0	0	0	811	0	502	902
SHH	SFTPC	ENSP00000297261	ENSP00000316152	0	0	0	0	0	0	472	472
SHH	NKX2-5	ENSP00000297261	ENSP00000327758	0	0	0	0	0	0	506	506
SHH	IRX3	ENSP00000297261	ENSP00000331608	0	0	0	0	0	0	589	589
SHH	RNR1	ENSP00000297261	ENSP00000344479	0	0	0	0	0	0	600	600
SHH	UBC	ENSP00000297261	ENSP00000344818	0	0	0	0	954	0	151	959
SHH	NRAS	ENSP00000297261	ENSP00000358548	0	0	0	0	101	0	452	486
SHH	PTX3	ENSP00000297261	ENSP00000359019	0	0	0	0	0	0	586	586
SHH	CDKN1C	ENSP00000297261	ENSP00000411552	0	0	0	0	0	0	859	859
ORC5	UBB	ENSP00000297431	ENSP00000304697	0	0	0	0	90	900	0	905
ORC5	HIST1H2BJ	ENSP00000297431	ENSP00000342886	0	0	0	145	364	0	0	432
ORC5	RPA2	ENSP00000297431	ENSP00000363021	0	0	0	157	943	900	56	994
HSD3B7	FAXDC2	ENSP00000297679	ENSP00000320604	0	0	0	92	458	0	553	760
HSD3B7	ALAS2	ENSP00000297679	ENSP00000332369	284	0	0	0	0	0	472	605
HSD3B7	UBC	ENSP00000297679	ENSP00000344818	0	0	0	0	591	0	0	591
HSD3B7	HSD17B11	ENSP00000297679	ENSP00000351035	0	0	0	73	0	0	444	462
ARF6	UBC	ENSP00000298316	ENSP00000344818	0	0	0	0	978	0	58	978
ARF6	RAP1A	ENSP00000298316	ENSP00000348786	0	0	0	77	305	0	344	542
ARF6	TFRC	ENSP00000298316	ENSP00000353224	0	0	0	0	0	0	569	569
ARF6	NSF	ENSP00000298316	ENSP00000381293	0	0	0	0	0	0	407	407
COX11	COA5	ENSP00000299335	ENSP00000330730	0	0	0	89	0	0	708	723
COX11	PTGS1	ENSP00000299335	ENSP00000354612	0	0	0	0	0	0	405	405
ILK	ITGB2	ENSP00000299421	ENSP00000303242	0	0	0	0	687	0	283	766
ILK	FOS	ENSP00000299421	ENSP00000306245	0	0	0	0	0	900	325	929
ILK	PPP1R14B	ENSP00000299421	ENSP00000310117	0	0	0	0	0	900	61	902
ILK	TCP1	ENSP00000299421	ENSP00000317334	0	0	0	0	738	0	187	777
ILK	TUBD1	ENSP00000299421	ENSP00000320797	0	0	0	0	0	0	605	605
ILK	ZYX	ENSP00000299421	ENSP00000324422	0	0	0	0	0	900	533	951
ILK	TUBB	ENSP00000299421	ENSP00000339001	0	0	0	0	0	0	635	635
ILK	UBC	ENSP00000299421	ENSP00000344818	0	0	0	0	928	0	92	932
ILK	PIK3CG	ENSP00000299421	ENSP00000352121	0	0	0	0	105	800	788	958
ILK	PIM1	ENSP00000299421	ENSP00000353826	0	0	0	0	515	0	74	531
ILK	SOS1	ENSP00000299421	ENSP00000384675	0	0	0	0	0	900	185	915
ILK	XPO1	ENSP00000299421	ENSP00000384863	0	0	0	0	102	900	146	916
FAM96A	UBC	ENSP00000300030	ENSP00000344818	0	0	0	0	483	0	0	483
TSC22D4	BICDL2	ENSP00000300181	ENSP00000373998	0	0	0	0	0	0	412	412
TSC22D4	TSC22D1	ENSP00000300181	ENSP00000397435	0	0	0	0	576	0	286	697
ATP5L	ISCU	ENSP00000300688	ENSP00000310623	0	0	0	0	0	0	561	561
ATP5L	ATP6V0A2	ENSP00000300688	ENSP00000332247	0	0	0	0	0	360	206	470
ATP5L	ATP5C1	ENSP00000300688	ENSP00000349142	0	0	0	717	0	900	585	987
ATP5L	ATP6V0E2	ENSP00000300688	ENSP00000411672	0	0	0	85	0	360	100	426
SDHAF2	UBC	ENSP00000301761	ENSP00000344818	0	0	0	79	620	0	0	635
SDHAF2	SH3BGRL	ENSP00000301761	ENSP00000362308	0	0	0	0	644	0	0	644
SDHAF2	SUMO3	ENSP00000301761	ENSP00000405965	0	0	0	0	644	0	0	644
PRELID1	UBC	ENSP00000302114	ENSP00000344818	0	0	0	0	483	0	0	483
MBOAT2	AGPAT1	ENSP00000302177	ENSP00000337463	0	0	0	0	508	0	522	755
MBOAT2	CEPT1	ENSP00000302177	ENSP00000349696	0	0	0	0	0	900	131	909
MDM1	XRN2	ENSP00000302537	ENSP00000366396	0	0	0	0	0	0	431	431
BCL2L1	ITGB2	ENSP00000302564	ENSP00000303242	0	0	0	0	0	0	504	504
BCL2L1	FOS	ENSP00000302564	ENSP00000306245	0	0	0	0	0	0	928	928
BCL2L1	YWHAZ	ENSP00000302564	ENSP00000309503	0	0	0	0	0	0	516	516
BCL2L1	SOCS3	ENSP00000302564	ENSP00000330341	0	0	0	0	0	0	897	897
BCL2L1	ATF4	ENSP00000302564	ENSP00000336790	0	0	0	0	0	0	418	418
BCL2L1	SNCA	ENSP00000302564	ENSP00000338345	0	0	0	0	564	0	284	674
BCL2L1	UBC	ENSP00000302564	ENSP00000344818	0	0	0	0	981	0	145	983
BCL2L1	PIK3CG	ENSP00000302564	ENSP00000352121	0	0	0	0	0	0	507	507
BCL2L1	PTGS1	ENSP00000302564	ENSP00000354612	0	0	0	0	0	0	744	744
BCL2L1	BNIPL	ENSP00000302564	ENSP00000357927	0	0	0	0	804	0	0	804
BCL2L1	NRAS	ENSP00000302564	ENSP00000358548	0	0	0	0	0	0	505	505
BCL2L1	PTX3	ENSP00000302564	ENSP00000359019	0	0	0	0	0	0	808	808
BCL2L1	CCND3	ENSP00000302564	ENSP00000362082	0	0	0	0	0	0	530	530
BCL2L1	IL2RG	ENSP00000302564	ENSP00000363318	0	0	0	0	0	900	270	923
BCL2L1	GATA1	ENSP00000302564	ENSP00000365858	0	0	0	0	0	0	963	963
BCL2L1	ACBD7	ENSP00000302564	ENSP00000367453	0	0	0	0	0	0	633	633
BCL2L1	BNIP3L	ENSP00000302564	ENSP00000370003	0	0	0	0	566	0	549	796
BCL2L1	JAK2	ENSP00000302564	ENSP00000371067	0	0	0	0	0	0	940	940
BCL2L1	LYN	ENSP00000302564	ENSP00000428924	0	0	0	0	0	0	485	485
BCL2L1	TPT1	ENSP00000302564	ENSP00000431872	0	0	0	0	576	0	831	925
BCL2L1	DNM1L	ENSP00000302564	ENSP00000450399	0	0	0	0	812	0	296	862
FOXD4L1	SHOX	ENSP00000302756	ENSP00000370990	0	0	0	0	86	0	373	402
TRAPPC1	TRAPPC5	ENSP00000302783	ENSP00000316990	0	0	0	157	950	360	858	995
TRAPPC1	TRAPPC6B	ENSP00000302783	ENSP00000330289	0	0	0	100	950	0	674	984
TRAPPC1	UBC	ENSP00000302783	ENSP00000344818	0	0	0	0	620	0	0	620
TRAPPC1	TRAPPC4	ENSP00000302783	ENSP00000436005	0	0	0	87	832	360	246	919
PA2G4	HSPA4	ENSP00000302886	ENSP00000302961	0	0	0	433	576	0	78	758
PA2G4	PRKCB	ENSP00000302886	ENSP00000305355	0	0	0	0	564	0	71	577
PA2G4	RPL13	ENSP00000302886	ENSP00000306548	280	0	0	98	215	0	0	445
PA2G4	EEF2	ENSP00000302886	ENSP00000307940	279	0	0	157	101	0	225	519
PA2G4	HMGA1	ENSP00000302886	ENSP00000308227	0	0	0	0	376	0	117	425
PA2G4	RPL4	ENSP00000302886	ENSP00000311430	462	0	0	539	823	0	0	952
PA2G4	TCP1	ENSP00000302886	ENSP00000317334	0	0	0	568	0	0	137	611
PA2G4	SUMO3	ENSP00000302886	ENSP00000330343	0	0	0	90	635	0	70	664
PA2G4	EEF1G	ENSP00000302886	ENSP00000331901	0	0	0	562	0	0	106	591
PA2G4	ZC3H15	ENSP00000302886	ENSP00000338788	0	0	0	493	0	0	0	493
PA2G4	RPS2	ENSP00000302886	ENSP00000341885	462	0	0	265	0	0	104	614
PA2G4	UBC	ENSP00000302886	ENSP00000344818	0	0	0	0	982	0	45	983
PA2G4	RPL3	ENSP00000302886	ENSP00000346001	462	0	0	275	722	0	172	898
PA2G4	RPL27A	ENSP00000302886	ENSP00000346015	462	0	0	161	806	0	0	904
PA2G4	RPL21	ENSP00000302886	ENSP00000346027	0	0	0	285	743	0	45	809
PA2G4	ACTB	ENSP00000302886	ENSP00000349960	0	0	0	0	595	0	136	636
PA2G4	EIF1AY	ENSP00000302886	ENSP00000354722	462	0	0	157	0	0	54	533
PA2G4	RPL12	ENSP00000302886	ENSP00000354739	0	0	0	288	707	0	0	782
PA2G4	PRMT6	ENSP00000302886	ENSP00000359095	0	0	0	739	165	0	0	772
PA2G4	RPL5	ENSP00000302886	ENSP00000359345	462	0	0	485	815	0	0	944
PA2G4	CMPK1	ENSP00000302886	ENSP00000360939	461	0	0	0	0	0	0	461
PA2G4	RPL7A	ENSP00000302886	ENSP00000361076	0	0	0	289	457	0	74	611
PA2G4	UTP11	ENSP00000302886	ENSP00000362105	0	0	0	424	0	0	46	427
PA2G4	RPL11	ENSP00000302886	ENSP00000363676	462	0	0	379	738	0	90	909
PA2G4	RCL1	ENSP00000302886	ENSP00000371169	0	0	0	728	0	0	90	741
PA2G4	RPL23A	ENSP00000302886	ENSP00000389103	462	0	0	414	878	0	369	972
PA2G4	RPL35A	ENSP00000302886	ENSP00000393393	0	0	0	264	423	0	0	557
PA2G4	RACK1	ENSP00000302886	ENSP00000426909	0	0	0	485	0	0	89	510
PA2G4	RPS20	ENSP00000302886	ENSP00000429374	462	0	0	183	0	0	0	541
HSPA4	PPID	ENSP00000302961	ENSP00000303754	0	0	0	115	100	0	589	644
HSPA4	PRKCB	ENSP00000302961	ENSP00000305355	0	0	0	0	590	0	68	602
HSPA4	FOS	ENSP00000302961	ENSP00000306245	0	0	0	0	0	0	898	898
HSPA4	RPL13	ENSP00000302961	ENSP00000306548	111	0	0	75	0	0	340	409
HSPA4	EEF2	ENSP00000302961	ENSP00000307940	0	0	0	142	99	0	427	518
HSPA4	COMMD1	ENSP00000302961	ENSP00000308236	0	0	0	0	564	0	0	564
HSPA4	ISCU	ENSP00000302961	ENSP00000310623	284	0	0	131	326	0	696	855
HSPA4	PABPC1	ENSP00000302961	ENSP00000313007	0	0	0	99	84	0	440	497
HSPA4	TCP1	ENSP00000302961	ENSP00000317334	221	0	0	467	552	0	636	923
HSPA4	EEF1G	ENSP00000302961	ENSP00000331901	0	0	0	242	149	0	207	444
HSPA4	SNCA	ENSP00000302961	ENSP00000338345	0	0	0	0	992	0	358	995
HSPA4	RPS2	ENSP00000302961	ENSP00000341885	0	0	0	114	0	0	357	406
HSPA4	PRDX6	ENSP00000302961	ENSP00000342026	0	0	0	114	126	0	406	500
HSPA4	UBC	ENSP00000302961	ENSP00000344818	0	0	0	89	999	0	99	999
HSPA4	RPL3	ENSP00000302961	ENSP00000346001	0	0	0	115	0	0	410	455
HSPA4	TTI2	ENSP00000302961	ENSP00000353971	0	0	0	0	498	0	91	524
HSPA4	SLC25A5	ENSP00000302961	ENSP00000360671	0	0	0	80	97	0	351	414
HSPA4	TOMM34	ENSP00000302961	ENSP00000361900	76	0	0	157	149	0	252	438
HSPA4	PIM1	ENSP00000302961	ENSP00000362608	0	0	0	0	600	0	171	655
HSPA4	RPL11	ENSP00000302961	ENSP00000363676	0	0	0	131	0	0	343	405
HSPA4	HNRNPK	ENSP00000302961	ENSP00000365439	0	0	0	0	644	0	201	703
HSPA4	GATA1	ENSP00000302961	ENSP00000365858	0	0	0	0	567	0	244	658
HSPA4	KRT18	ENSP00000302961	ENSP00000373487	0	0	0	0	576	0	139	619
HSPA4	SUMO3	ENSP00000302961	ENSP00000405965	0	0	0	92	447	0	256	594
ITGB2	PRKCB	ENSP00000303242	ENSP00000305355	0	0	0	0	570	0	71	583
ITGB2	YWHAZ	ENSP00000303242	ENSP00000309503	0	0	0	0	570	0	56	576
ITGB2	UBC	ENSP00000303242	ENSP00000344818	0	0	0	0	620	0	50	624
ITGB2	RAP1A	ENSP00000303242	ENSP00000348786	0	0	0	0	0	900	224	919
ITGB2	PIK3CG	ENSP00000303242	ENSP00000352121	0	0	0	0	0	800	284	850
ITGB2	FLNA	ENSP00000303242	ENSP00000358866	0	0	0	0	906	0	125	914
ITGB2	CAP1	ENSP00000303242	ENSP00000361878	0	0	0	0	0	0	718	718
ITGB2	RACK1	ENSP00000303242	ENSP00000426909	0	0	0	0	564	0	67	575
ITGB2	LYN	ENSP00000303242	ENSP00000428924	0	0	0	0	564	360	318	793
HIST1H2AE	HIST1H2BJ	ENSP00000303373	ENSP00000342886	0	0	0	492	251	800	673	971
HIST1H2AE	UBC	ENSP00000303373	ENSP00000344818	0	0	0	0	992	0	43	992
HIST1H2AE	HIST1H2BF	ENSP00000303373	ENSP00000348924	0	0	0	492	251	0	637	850
HIST1H2AE	HIST1H2BK	ENSP00000303373	ENSP00000349430	0	0	0	492	251	800	595	965
HIST1H2AE	CFL1	ENSP00000303373	ENSP00000357887	0	0	0	0	340	0	162	423
HIST1H2AE	HIST1H2BI	ENSP00000303373	ENSP00000366962	0	0	0	492	251	800	734	977
HIST1H2AE	HIST1H3D	ENSP00000303373	ENSP00000366999	0	0	0	179	243	0	632	751
HIST1H2AE	HIST2H2BF	ENSP00000303373	ENSP00000445831	0	0	0	492	251	0	564	819
MTBP	UBC	ENSP00000303398	ENSP00000344818	0	0	0	0	483	0	0	483
MTBP	RPL11	ENSP00000303398	ENSP00000363676	0	0	0	0	0	0	410	410
PPID	UBC	ENSP00000303754	ENSP00000344818	0	0	0	0	960	0	0	960
PPID	ACTB	ENSP00000303754	ENSP00000349960	0	0	0	0	573	0	270	674
PPID	FKBP1A	ENSP00000303754	ENSP00000371138	0	0	0	0	63	0	603	612
PPID	RACK1	ENSP00000303754	ENSP00000426909	0	0	0	84	573	0	50	595
AKNA	UBC	ENSP00000303769	ENSP00000344818	0	0	0	0	483	0	0	483
UBB	NUP62	ENSP00000304697	ENSP00000305503	0	0	0	0	435	0	72	453
UBB	RPL13	ENSP00000304697	ENSP00000307889	0	0	0	182	439	0	100	550
UBB	EEF2	ENSP00000304697	ENSP00000307940	0	0	0	111	363	0	235	529
UBB	YWHAZ	ENSP00000304697	ENSP00000309503	0	0	0	76	315	0	174	431
UBB	CHMP2A	ENSP00000304697	ENSP00000310440	0	0	0	0	101	900	50	907
UBB	PSMC5	ENSP00000304697	ENSP00000310572	0	0	0	112	286	900	139	938
UBB	RPL4	ENSP00000304697	ENSP00000311430	0	0	0	136	679	0	109	731
UBB	PABPC1	ENSP00000304697	ENSP00000313007	0	0	0	0	362	900	137	940
UBB	LCP1	ENSP00000304697	ENSP00000315757	0	0	0	0	504	0	0	504
UBB	TCP1	ENSP00000304697	ENSP00000317334	0	0	0	0	362	0	150	434
UBB	TALDO1	ENSP00000304697	ENSP00000321259	0	0	0	90	344	0	119	428
UBB	RNF10	ENSP00000304697	ENSP00000322242	0	0	0	0	434	0	0	434
UBB	COPB2	ENSP00000304697	ENSP00000329419	0	0	0	0	823	0	137	840
UBB	EEF1A1	ENSP00000304697	ENSP00000330054	0	0	0	70	460	0	187	556
UBB	SUMO3	ENSP00000304697	ENSP00000330343	0	0	0	91	357	0	505	686
UBB	FANCF	ENSP00000304697	ENSP00000330875	0	0	0	0	0	900	0	900
UBB	ACTG1	ENSP00000304697	ENSP00000331514	0	0	0	0	451	0	211	548
UBB	EEF1G	ENSP00000304697	ENSP00000331901	0	0	0	0	722	0	157	755
UBB	SNCA	ENSP00000304697	ENSP00000338345	0	0	0	0	576	0	163	629
UBB	RPS7	ENSP00000304697	ENSP00000339095	0	0	0	182	624	0	159	718
UBB	SEC61G	ENSP00000304697	ENSP00000341538	0	0	0	99	672	900	0	967
UBB	RPS2	ENSP00000304697	ENSP00000341885	0	0	0	143	829	0	0	847
UBB	HIST1H2BJ	ENSP00000304697	ENSP00000342886	0	0	0	0	508	0	86	531
UBB	USP1	ENSP00000304697	ENSP00000343526	0	0	0	0	613	900	109	962
UBB	PTTG1	ENSP00000304697	ENSP00000344936	0	0	0	0	0	900	62	902
UBB	RPL3	ENSP00000304697	ENSP00000346001	0	0	0	113	679	0	62	709
UBB	RPL27A	ENSP00000304697	ENSP00000346015	0	0	0	129	797	0	218	849
UBB	RPL21	ENSP00000304697	ENSP00000346027	0	0	0	180	679	0	71	734
UBB	RPS3A	ENSP00000304697	ENSP00000346050	0	0	0	248	617	0	67	707
UBB	RPS10	ENSP00000304697	ENSP00000347271	0	0	0	113	590	0	74	633
UBB	FBXL3	ENSP00000304697	ENSP00000347834	0	0	0	0	0	900	71	903
UBB	RAP1A	ENSP00000304697	ENSP00000348786	0	0	0	0	385	0	89	415
UBB	ACTB	ENSP00000304697	ENSP00000349960	0	0	0	0	513	0	345	668
UBB	RPL12	ENSP00000304697	ENSP00000354739	0	0	0	112	338	0	91	419
UBB	RPL5	ENSP00000304697	ENSP00000359345	0	0	0	231	722	0	0	777
UBB	UBE2A	ENSP00000304697	ENSP00000360613	0	0	0	0	718	900	485	984
UBB	RPL7A	ENSP00000304697	ENSP00000361076	0	0	0	119	602	0	72	646
UBB	TRIM32	ENSP00000304697	ENSP00000363095	0	0	0	0	0	900	0	900
UBB	RPL11	ENSP00000304697	ENSP00000363676	0	0	0	167	679	0	64	727
UBB	TPP2	ENSP00000304697	ENSP00000365233	0	0	0	0	87	900	81	908
UBB	XRN2	ENSP00000304697	ENSP00000366396	0	0	0	0	414	0	90	443
UBB	TECRL	ENSP00000304697	ENSP00000370607	0	0	0	0	415	0	72	433
UBB	FKBP1A	ENSP00000304697	ENSP00000371138	0	0	0	78	362	0	68	403
UBB	PSME1	ENSP00000304697	ENSP00000372155	0	0	0	0	0	900	115	907
UBB	CAP1	ENSP00000304697	ENSP00000376500	0	0	0	0	0	900	0	900
UBB	PTH2	ENSP00000304697	ENSP00000376758	0	0	0	0	823	0	0	823
UBB	NSF	ENSP00000304697	ENSP00000381293	0	0	0	0	434	0	106	472
UBB	CUL4B	ENSP00000304697	ENSP00000384109	0	0	0	0	380	0	200	483
UBB	XPO1	ENSP00000304697	ENSP00000384863	0	0	0	0	686	0	50	688
UBB	RPL23A	ENSP00000304697	ENSP00000389103	0	0	0	263	701	0	67	776
UBB	RPL35A	ENSP00000304697	ENSP00000393393	0	0	0	181	679	0	47	727
UBB	RPS24	ENSP00000304697	ENSP00000414321	0	0	0	157	573	0	167	673
UBB	RACK1	ENSP00000304697	ENSP00000426909	0	0	0	199	820	0	376	902
UBB	LYN	ENSP00000304697	ENSP00000428924	0	0	0	0	606	0	86	624
UBB	RPS20	ENSP00000304697	ENSP00000429374	0	0	0	175	829	0	142	868
UBB	TPT1	ENSP00000304697	ENSP00000431872	0	0	0	161	426	0	187	574
UBB	DAZAP2	ENSP00000304697	ENSP00000448051	0	0	0	0	469	0	47	473
UBB	DNM1L	ENSP00000304697	ENSP00000450399	0	0	0	90	360	0	64	407
UBB	RPS19	ENSP00000304697	ENSP00000470004	0	0	0	183	491	0	86	586
UGT2B7	COMT	ENSP00000304811	ENSP00000354511	0	0	0	0	0	900	507	948
STX8	RAB6A	ENSP00000305255	ENSP00000311449	0	0	0	0	299	0	455	601
STX8	STX19	ENSP00000305255	ENSP00000320679	0	0	0	0	337	0	454	622
STX8	UBC	ENSP00000305255	ENSP00000344818	0	0	0	0	910	0	112	917
STX8	STXBP3	ENSP00000305255	ENSP00000359025	0	0	0	0	319	0	347	536
STX8	STX12	ENSP00000305255	ENSP00000363054	0	0	0	0	583	540	861	971
STX8	NSF	ENSP00000305255	ENSP00000381293	0	0	0	0	839	0	660	943
PRKCB	FOS	ENSP00000305355	ENSP00000306245	0	0	0	0	149	800	284	867
PRKCB	EGLN2	ENSP00000305355	ENSP00000307080	0	0	0	0	0	800	0	800
PRKCB	MALT1	ENSP00000305355	ENSP00000319279	0	0	0	0	0	900	160	912
PRKCB	ACTG1	ENSP00000305355	ENSP00000331514	0	0	0	0	0	0	437	437
PRKCB	ATF4	ENSP00000305355	ENSP00000336790	0	0	0	0	0	800	47	801
PRKCB	UBC	ENSP00000305355	ENSP00000344818	0	0	0	0	961	0	0	961
PRKCB	EPB41	ENSP00000305355	ENSP00000345259	0	0	0	0	576	0	151	624
PRKCB	ACTB	ENSP00000305355	ENSP00000349960	0	0	0	0	0	800	485	892
PRKCB	PIK3CG	ENSP00000305355	ENSP00000352121	0	0	0	0	668	0	336	770
PRKCB	NRAS	ENSP00000305355	ENSP00000358548	0	0	0	0	157	800	216	856
PRKCB	IL2RG	ENSP00000305355	ENSP00000363318	0	0	0	0	0	900	0	900
PRKCB	LST1	ENSP00000305355	ENSP00000365261	0	0	0	0	567	0	0	567
PRKCB	ZNF705D	ENSP00000305355	ENSP00000382957	0	0	0	0	97	0	377	413
PRKCB	SRSF10	ENSP00000305355	ENSP00000420195	0	0	0	0	81	0	483	504
PRKCB	RACK1	ENSP00000305355	ENSP00000426909	0	0	0	0	974	0	326	982
PRKCB	LYN	ENSP00000305355	ENSP00000428924	0	0	0	0	640	800	102	931
NUP62	EEF2	ENSP00000305503	ENSP00000307940	0	0	0	106	644	0	51	671
NUP62	SNUPN	ENSP00000305503	ENSP00000309831	0	0	0	0	0	900	92	905
NUP62	UBC	ENSP00000305503	ENSP00000344818	0	0	0	0	911	0	72	914
NUP62	CAP1	ENSP00000305503	ENSP00000376500	0	0	0	0	576	0	0	576
NUP62	DDX3X	ENSP00000305503	ENSP00000382840	0	0	0	0	576	0	0	576
NUP62	XPO1	ENSP00000305503	ENSP00000384863	0	0	0	0	856	900	687	995
NUP62	ALYREF	ENSP00000305503	ENSP00000421592	0	0	0	0	0	900	112	907
OR6F1	OR4S2	ENSP00000305640	ENSP00000310337	0	0	0	0	0	900	0	900
OR6F1	OR2Y1	ENSP00000305640	ENSP00000312403	0	0	0	0	0	900	0	900
OR6F1	OR4P4	ENSP00000305640	ENSP00000324831	0	0	0	0	0	900	0	900
OR6F1	OR2T3	ENSP00000305640	ENSP00000352604	0	0	0	0	0	900	0	900
OR6F1	OR52M1	ENSP00000305640	ENSP00000353343	0	0	0	0	0	900	0	900
OR6F1	OR13C3	ENSP00000305640	ENSP00000363913	0	0	0	0	0	900	0	900
OR6F1	OR51E2	ENSP00000305640	ENSP00000380153	0	0	0	0	0	900	0	900
OR6F1	OR13C2	ENSP00000305640	ENSP00000438815	0	0	0	0	0	900	0	900
FOS	FOSL1	ENSP00000306245	ENSP00000310170	0	0	0	0	0	900	190	919
FOS	PSMC5	ENSP00000306245	ENSP00000310572	0	0	0	0	767	0	216	810
FOS	MMP1	ENSP00000306245	ENSP00000322788	0	0	0	0	0	900	929	992
FOS	NKX2-5	ENSP00000306245	ENSP00000327758	0	0	0	0	0	0	411	411
FOS	SOCS3	ENSP00000306245	ENSP00000330341	0	0	0	0	0	0	563	563
FOS	SUMO3	ENSP00000306245	ENSP00000330343	0	0	0	0	804	0	165	829
FOS	ATF4	ENSP00000306245	ENSP00000336790	0	0	0	0	937	0	827	988
FOS	RNR1	ENSP00000306245	ENSP00000344479	0	0	0	0	0	0	541	541
FOS	UBC	ENSP00000306245	ENSP00000344818	0	0	0	0	947	0	254	959
FOS	RAP1A	ENSP00000306245	ENSP00000348786	0	0	0	0	0	0	418	418
FOS	PIK3CG	ENSP00000306245	ENSP00000352121	0	0	0	0	0	0	958	958
FOS	TFRC	ENSP00000306245	ENSP00000353224	0	0	0	0	0	0	450	450
FOS	COMT	ENSP00000306245	ENSP00000354511	0	0	0	0	0	0	851	851
FOS	NRAS	ENSP00000306245	ENSP00000358548	0	0	0	0	0	0	806	806
FOS	CCND3	ENSP00000306245	ENSP00000362082	0	0	0	0	0	0	503	503
FOS	GATA1	ENSP00000306245	ENSP00000365858	0	0	0	0	0	0	558	558
FOS	JAK2	ENSP00000306245	ENSP00000371067	0	0	0	0	83	900	933	993
FOS	ETS1	ENSP00000306245	ENSP00000376436	0	0	0	0	576	900	688	985
FOS	XPO1	ENSP00000306245	ENSP00000384863	0	0	0	0	0	0	474	474
FOS	LYN	ENSP00000306245	ENSP00000428924	0	0	0	0	83	900	412	941
PWWP2B	PRRC2C	ENSP00000306324	ENSP00000343629	0	0	0	0	0	0	407	407
RPL13	EEF2	ENSP00000306548	ENSP00000307940	74	0	0	711	442	0	366	892
RPL13	RPL4	ENSP00000306548	ENSP00000311430	181	0	0	883	603	0	343	971
RPL13	EEF1G	ENSP00000306548	ENSP00000331901	0	0	0	111	0	0	440	480
RPL13	RPS7	ENSP00000306548	ENSP00000339095	0	0	0	658	301	0	234	800
RPL13	RPS2	ENSP00000306548	ENSP00000341885	283	0	0	883	0	0	347	940
RPL13	RPL3	ENSP00000306548	ENSP00000346001	169	0	0	880	566	0	428	971
RPL13	RPL27A	ENSP00000306548	ENSP00000346015	283	0	0	844	603	0	606	980
RPL13	RPL21	ENSP00000306548	ENSP00000346027	0	0	0	682	680	0	150	906
RPL13	RPS3A	ENSP00000306548	ENSP00000346050	0	0	0	700	301	0	169	810
RPL13	RPS10	ENSP00000306548	ENSP00000347271	0	0	0	709	0	0	169	748
RPL13	EIF1AY	ENSP00000306548	ENSP00000354722	284	0	0	331	0	0	79	520
RPL13	RPL12	ENSP00000306548	ENSP00000354739	0	0	0	873	603	0	381	966
RPL13	MTRF1L	ENSP00000306548	ENSP00000356202	270	0	378	112	0	0	295	677
RPL13	RPL5	ENSP00000306548	ENSP00000359345	282	0	0	893	680	0	375	982
RPL13	MRPL41	ENSP00000306548	ENSP00000360498	0	0	0	114	632	0	609	861
RPL13	RPL7A	ENSP00000306548	ENSP00000361076	63	0	0	228	426	0	436	734
RPL13	RPL11	ENSP00000306548	ENSP00000363676	250	0	0	872	680	0	476	981
RPL13	RPL23A	ENSP00000306548	ENSP00000389103	174	0	0	907	680	0	598	988
RPL13	RPL35A	ENSP00000306548	ENSP00000393393	0	0	0	720	678	0	371	938
RPL13	RPS24	ENSP00000306548	ENSP00000414321	0	0	0	569	662	0	168	868
RPL13	RACK1	ENSP00000306548	ENSP00000426909	0	0	0	707	293	0	0	783
RPL13	RPS20	ENSP00000306548	ENSP00000429374	159	0	0	939	0	0	348	963
RPL13	RPS19	ENSP00000306548	ENSP00000470004	0	0	0	735	0	0	104	752
EGLN2	CFL1	ENSP00000307080	ENSP00000309629	0	0	0	0	0	0	681	681
EGLN2	SIAH2	ENSP00000307080	ENSP00000322457	0	0	0	0	802	0	756	949
EGLN2	ATF4	ENSP00000307080	ENSP00000336790	0	0	0	0	0	0	828	828
EGLN2	P4HTM	ENSP00000307080	ENSP00000341422	0	0	0	0	0	0	907	907
BPTF	PRMT6	ENSP00000307208	ENSP00000359095	0	0	0	0	149	0	422	487
BPTF	HIST1H3D	ENSP00000307208	ENSP00000366999	0	0	0	0	504	0	130	550
BPTF	JAK2	ENSP00000307208	ENSP00000371067	0	0	0	0	282	0	215	412
RPL13	PABPC1	ENSP00000307889	ENSP00000313007	0	0	0	112	557	900	0	957
RPL13	TCP1	ENSP00000307889	ENSP00000317334	0	0	0	469	0	0	67	483
RPL13	EEF1A1	ENSP00000307889	ENSP00000330054	0	0	0	323	0	900	63	931
RPL13	SEC61G	ENSP00000307889	ENSP00000341538	0	0	0	165	676	900	0	970
RPL13	SRP72	ENSP00000307889	ENSP00000342181	0	0	0	0	0	900	0	900
RPL13	BTF3	ENSP00000307889	ENSP00000369965	0	0	0	575	0	0	0	575
RPL13	DDX3X	ENSP00000307889	ENSP00000382840	0	0	0	112	313	0	125	419
RPL13	EIF3H	ENSP00000307889	ENSP00000429931	0	0	0	422	0	900	0	939
RPL13	TPT1	ENSP00000307889	ENSP00000431872	0	0	0	865	0	0	54	866
EEF2	PSMC5	ENSP00000307940	ENSP00000310572	0	0	0	81	361	0	133	446
EEF2	RPL4	ENSP00000307940	ENSP00000311430	462	0	0	939	773	900	547	999
EEF2	PABPC1	ENSP00000307940	ENSP00000313007	0	0	0	226	615	0	370	796
EEF2	TCP1	ENSP00000307940	ENSP00000317334	0	0	0	443	102	0	404	676
EEF2	EEF1A1	ENSP00000307940	ENSP00000330054	284	0	0	520	664	900	334	991
EEF2	ACTG1	ENSP00000307940	ENSP00000331514	0	0	0	179	111	0	437	553
EEF2	EEF1G	ENSP00000307940	ENSP00000331901	0	0	0	781	0	0	449	874
EEF2	RPS7	ENSP00000307940	ENSP00000339095	0	0	0	736	981	900	210	999
EEF2	RPS2	ENSP00000307940	ENSP00000341885	462	0	0	975	990	900	456	999
EEF2	RPL3	ENSP00000307940	ENSP00000346001	462	0	0	872	601	900	626	998
EEF2	RPL27A	ENSP00000307940	ENSP00000346015	462	0	0	815	676	900	416	997
EEF2	RPL21	ENSP00000307940	ENSP00000346027	0	0	0	435	762	900	212	987
EEF2	RPS3A	ENSP00000307940	ENSP00000346050	0	0	0	936	981	900	243	999
EEF2	RPS10	ENSP00000307940	ENSP00000347271	0	0	0	273	926	900	141	994
EEF2	ATP5C1	ENSP00000307940	ENSP00000349142	0	0	0	289	0	0	199	406
EEF2	ACTB	ENSP00000307940	ENSP00000349960	0	0	0	179	111	0	492	597
EEF2	EIF1AY	ENSP00000307940	ENSP00000354722	284	0	0	145	0	0	125	418
EEF2	RPL12	ENSP00000307940	ENSP00000354739	284	0	0	735	772	900	585	997
EEF2	BCAS2	ENSP00000307940	ENSP00000358554	0	0	0	0	480	0	210	572
EEF2	RPL5	ENSP00000307940	ENSP00000359345	462	0	0	929	829	900	535	999
EEF2	RPL7A	ENSP00000307940	ENSP00000361076	180	0	0	875	364	0	415	956
EEF2	RPL11	ENSP00000307940	ENSP00000363676	462	0	0	892	822	900	536	999
EEF2	DDX3X	ENSP00000307940	ENSP00000382840	0	0	0	140	435	0	54	500
EEF2	XPO1	ENSP00000307940	ENSP00000384863	0	0	0	64	389	0	138	463
EEF2	TFDP3	ENSP00000307940	ENSP00000385461	0	0	0	0	0	0	609	609
EEF2	CWC22	ENSP00000307940	ENSP00000387006	0	0	0	108	784	0	46	800
EEF2	RPL23A	ENSP00000307940	ENSP00000389103	462	0	0	739	676	900	297	996
EEF2	RPL35A	ENSP00000307940	ENSP00000393393	0	0	0	736	676	900	216	992
EEF2	BZW1	ENSP00000307940	ENSP00000394316	0	0	0	0	416	0	155	485
EEF2	SUMO3	ENSP00000307940	ENSP00000405965	0	0	0	101	601	0	91	646
EEF2	RPS24	ENSP00000307940	ENSP00000414321	0	0	0	160	981	900	215	998
EEF2	ALYREF	ENSP00000307940	ENSP00000421592	0	0	0	0	360	0	124	415
EEF2	RACK1	ENSP00000307940	ENSP00000426909	0	0	0	933	954	0	209	997
EEF2	RPS20	ENSP00000307940	ENSP00000429374	462	0	0	777	968	900	406	999
EEF2	TPT1	ENSP00000307940	ENSP00000431872	0	0	0	736	0	0	433	844
EEF2	RPS19	ENSP00000307940	ENSP00000470004	0	0	0	225	980	900	400	999
HMGA1	UBC	ENSP00000308227	ENSP00000344818	0	0	0	0	795	0	56	798
HMGA1	PTGS1	ENSP00000308227	ENSP00000354612	0	0	0	0	0	0	603	603
HMGA1	NRAS	ENSP00000308227	ENSP00000358548	0	0	0	0	0	0	550	550
HMGA1	PRMT6	ENSP00000308227	ENSP00000359095	0	0	0	0	803	0	874	974
COMMD1	UBC	ENSP00000308236	ENSP00000344818	0	0	0	0	994	0	0	994
COMMD1	CUL4B	ENSP00000308236	ENSP00000384109	0	0	0	0	572	0	120	607
COMMD1	ATP6V0E2	ENSP00000308236	ENSP00000411672	0	0	0	0	0	0	489	489
YWHAZ	CFL1	ENSP00000309503	ENSP00000309629	0	0	0	111	819	0	388	893
YWHAZ	RPL4	ENSP00000309503	ENSP00000311430	0	0	0	112	285	0	300	516
YWHAZ	SNN	ENSP00000309503	ENSP00000329287	0	0	0	0	149	0	802	824
YWHAZ	EEF1A1	ENSP00000309503	ENSP00000330054	0	0	0	0	472	0	311	621
YWHAZ	ACTG1	ENSP00000309503	ENSP00000331514	0	0	0	70	399	0	269	556
YWHAZ	EEF1G	ENSP00000309503	ENSP00000331901	0	0	0	115	496	0	232	627
YWHAZ	TUBB	ENSP00000309503	ENSP00000339001	0	0	0	0	78	0	514	533
YWHAZ	PRDX6	ENSP00000309503	ENSP00000342026	0	0	0	69	79	0	403	444
YWHAZ	MAP3K2	ENSP00000309503	ENSP00000343463	0	0	0	0	654	0	97	675
YWHAZ	UBC	ENSP00000309503	ENSP00000344818	0	0	0	76	992	0	431	995
YWHAZ	RAP1A	ENSP00000309503	ENSP00000348786	0	0	0	72	656	900	436	979
YWHAZ	ACTB	ENSP00000309503	ENSP00000349960	0	0	0	70	424	0	608	772
YWHAZ	NRAS	ENSP00000309503	ENSP00000358548	0	0	0	0	311	900	291	946
YWHAZ	RPA2	ENSP00000309503	ENSP00000363021	0	0	0	0	252	900	0	922
YWHAZ	TRIM32	ENSP00000309503	ENSP00000363095	0	0	0	0	391	0	56	400
YWHAZ	JAK2	ENSP00000309503	ENSP00000371067	0	0	0	0	168	900	216	929
YWHAZ	KRT18	ENSP00000309503	ENSP00000373487	0	0	0	0	939	0	300	955
YWHAZ	NSF	ENSP00000309503	ENSP00000381293	0	0	0	0	350	0	142	418
YWHAZ	SOS1	ENSP00000309503	ENSP00000384675	0	0	0	0	361	0	347	565
YWHAZ	XPO1	ENSP00000309503	ENSP00000384863	0	0	0	72	81	900	465	948
YWHAZ	SUMO3	ENSP00000309503	ENSP00000405965	0	0	0	139	402	0	226	567
DRP2	UBC	ENSP00000309539	ENSP00000344818	0	0	0	0	820	0	71	826
DRP2	TUBB	ENSP00000309539	ENSP00000369703	0	0	0	0	576	0	146	622
METTL2A	EFCAB3	ENSP00000309610	ENSP00000403932	0	0	0	0	0	0	568	568
CFL1	FOSL1	ENSP00000309629	ENSP00000310170	0	0	0	0	0	0	402	402
CFL1	LCP1	ENSP00000309629	ENSP00000315757	0	0	0	0	363	0	657	772
CFL1	ACTG1	ENSP00000309629	ENSP00000331514	0	0	0	112	884	0	686	965
CFL1	UBC	ENSP00000309629	ENSP00000344818	0	0	0	0	992	0	138	993
CFL1	RBM38	ENSP00000309629	ENSP00000348538	0	0	0	0	307	0	186	411
CFL1	ACTB	ENSP00000309629	ENSP00000349960	0	0	0	112	954	800	727	997
CFL1	PIK3CG	ENSP00000309629	ENSP00000352121	0	0	0	0	0	0	748	748
CFL1	FLNA	ENSP00000309629	ENSP00000358866	0	0	0	0	239	0	322	462
CFL1	CAP1	ENSP00000309629	ENSP00000361878	0	0	0	137	840	900	757	996
CFL1	ACTL6A	ENSP00000309629	ENSP00000397552	0	0	0	74	305	0	215	450
CFL1	SUMO3	ENSP00000309629	ENSP00000405965	0	0	0	242	314	0	0	457
CFL1	WDR1	ENSP00000309629	ENSP00000427687	0	0	0	115	883	0	877	986
SNUPN	UBC	ENSP00000309831	ENSP00000344818	0	0	0	0	932	0	0	932
SNUPN	XPO1	ENSP00000309831	ENSP00000384863	0	0	0	0	991	0	965	999
PPP1R14B	UBC	ENSP00000310117	ENSP00000344818	0	0	0	0	497	0	43	498
FOSL1	MMP1	ENSP00000310170	ENSP00000322788	0	0	0	0	0	900	901	989
FOSL1	ATF4	ENSP00000310170	ENSP00000336790	0	0	0	0	771	0	751	940
FOSL1	UBC	ENSP00000310170	ENSP00000344818	0	0	0	0	613	0	141	653
FOSL1	PIK3CG	ENSP00000310170	ENSP00000352121	0	0	0	0	0	0	632	632
FOSL1	CES1	ENSP00000310170	ENSP00000353720	0	0	0	0	0	0	815	815
FOSL1	PIM1	ENSP00000310170	ENSP00000362608	0	0	0	0	83	900	111	911
C4orf32	UBC	ENSP00000310182	ENSP00000344818	0	0	0	0	620	0	0	620
OR4S2	OR2Y1	ENSP00000310337	ENSP00000312403	0	0	0	0	0	900	0	900
OR4S2	OR4P4	ENSP00000310337	ENSP00000324831	0	0	0	0	0	900	24	902
OR4S2	OR2T3	ENSP00000310337	ENSP00000352604	0	0	0	0	0	900	0	900
OR4S2	OR52M1	ENSP00000310337	ENSP00000353343	0	0	0	0	0	900	155	915
OR4S2	OR13C3	ENSP00000310337	ENSP00000363913	0	0	0	0	0	900	0	900
OR4S2	OR51E2	ENSP00000310337	ENSP00000380153	0	0	0	0	0	900	0	900
OR4S2	HACD4	ENSP00000310337	ENSP00000419503	0	0	0	0	0	0	414	414
OR4S2	OR13C2	ENSP00000310337	ENSP00000438815	0	0	0	0	0	900	0	900
CHMP2A	USP26	ENSP00000310440	ENSP00000359869	0	0	0	0	289	0	201	407
PSMC5	PABPC1	ENSP00000310572	ENSP00000313007	0	0	0	0	0	900	0	900
PSMC5	EEF1G	ENSP00000310572	ENSP00000331901	0	0	0	160	813	0	47	837
PSMC5	SEC61G	ENSP00000310572	ENSP00000341538	0	0	0	82	0	900	0	904
PSMC5	PTTG1	ENSP00000310572	ENSP00000344936	0	0	0	0	0	900	70	903
PSMC5	UBE2A	ENSP00000310572	ENSP00000360613	0	0	0	0	304	0	373	545
PSMC5	TPP2	ENSP00000310572	ENSP00000365233	0	0	0	78	0	900	0	903
PSMC5	PSME1	ENSP00000310572	ENSP00000372155	0	0	0	112	812	900	233	985
PSMC5	OAZ2	ENSP00000310572	ENSP00000463013	0	0	0	0	0	900	0	900
ISCU	PRDX6	ENSP00000310623	ENSP00000342026	0	0	0	143	445	0	126	547
ISCU	UBC	ENSP00000310623	ENSP00000344818	0	0	0	0	626	0	0	626
ISCU	TFRC	ENSP00000310623	ENSP00000353224	0	0	0	0	0	0	860	860
ISCU	SLC25A28	ENSP00000310623	ENSP00000359526	0	0	0	89	0	0	641	659
ISCU	SLC25A37	ENSP00000310623	ENSP00000429200	0	0	0	89	0	0	651	669
RPL4	PABPC1	ENSP00000311430	ENSP00000313007	0	0	0	249	584	900	179	970
RPL4	TCP1	ENSP00000311430	ENSP00000317334	0	0	0	485	0	0	209	575
RPL4	IL32	ENSP00000311430	ENSP00000324742	0	0	0	0	574	0	47	576
RPL4	EEF1A1	ENSP00000311430	ENSP00000330054	0	0	0	663	634	900	413	991
RPL4	EEF1G	ENSP00000311430	ENSP00000331901	0	0	0	975	58	0	292	981
RPL4	RPS7	ENSP00000311430	ENSP00000339095	0	0	0	975	860	900	511	999
RPL4	SEC61G	ENSP00000311430	ENSP00000341538	0	0	0	69	871	900	0	986
RPL4	RPS2	ENSP00000311430	ENSP00000341885	462	0	294	975	838	900	702	999
RPL4	SRP72	ENSP00000311430	ENSP00000342181	0	0	0	0	0	900	0	900
RPL4	RPL3	ENSP00000311430	ENSP00000346001	462	0	0	975	998	900	869	999
RPL4	RPL27A	ENSP00000311430	ENSP00000346015	462	0	0	932	994	900	518	999
RPL4	RPL21	ENSP00000311430	ENSP00000346027	0	0	0	892	999	900	703	999
RPL4	RPS3A	ENSP00000311430	ENSP00000346050	0	0	366	975	923	900	624	999
[truncated: 993 more rows]
